# Supplementary material for: Early posttranscriptional response to tetracycline exposure in a gram-negative soil bacterium reveals unexpected attenuation mechanism of a DUF1127 gene
Source: RNA Biol. 2025 Jun 18;22(1):1–16. doi: 10.1080/15476286.2025.2521887 (PMC12218461; doi:10.1080/15476286.2025.2521887)
Supplement: Table S1_2025_R1.xlsx [file KRNB_A_2521887_SM7978.xlsx]

## Sheet: Deseq_+Tc_vs_-Tc
Sequence name	Feature	Start	End	Strand	2011_R1 raw countings	2011_R2 raw countings	2011_R3 raw countings	2011_tc_R1 raw countings	2011_tc_R2 raw countings	2011_tc_R3 raw countings	baseMean	log2FoldChange	lfcSE	stat	pvalue	padj	locus_tag	product	protein_id
NC_020528.1	CDS	478	1299	+	73	55	79	79	74.5	91.5	69.0346	-0.0298477	0.189107	-0.157835	0.874587	0.943797	SM2011_RS14315	kinase/pyrophosphorylase	WP_010968285.1
NC_020528.1	CDS	1347	1946	+	80.5	50.5	99	114.5	113	142	75.5291	0.419023	0.186106	2.25153	0.024352	0.0869618	SM2011_RS14320	Maf-like protein	WP_010968286.1
NC_020528.1	CDS	1939	2799	+	89	76.5	103	94.5	107	105.5	84.235	-0.0708132	0.179154	-0.395264	0.692648	0.836533	SM2011_RS14325	shikimate dehydrogenase	WP_010968287.1
NC_020528.1	CDS	2796	3380	+	58.5	44	74	63	45.5	50	55.3216	-0.387112	0.23638	-1.63767	0.10149	0.248953	SM2011_RS14330	dephospho-CoA kinase	WP_003531725.1
NC_020528.1	CDS	3574	4302	+	370	298	401	449	405	522	354.82	0.0830087	0.105436	0.78729	0.431112	0.645522	SM2011_RS14335	DNA polymerase III subunit epsilon	WP_003531724.1
NC_020528.1	CDS	4408	4914	-	645	471	772	1180	1074	1658	608.682	0.758171	0.158877	4.77206	1.82352e-06	3.08325e-05	SM2011_RS14340	protein-export chaperone SecB	WP_010968288.1
NC_020528.1	CDS	5082	5657	-	58	39	73	68	55	73	49.7357	-0.0570163	0.197561	-0.288601	0.772887	0.883594	SM2011_RS14345	FxsA family protein	WP_010968289.1
NC_020528.1	CDS	5792	6493	+	464	358	539	641.5	557	710.5	429.894	0.213377	0.115403	1.84898	0.0644613	0.178919	SM2011_RS14350	Tim44/TimA family putative adaptor protein	WP_010968290.1
NC_020528.1	CDS	6511	7629	+	137	117.5	194	127	116	118.5	140.743	-0.564026	0.149857	-3.76378	0.000167367	0.00145958	SM2011_RS14355	murein transglycosylase A	WP_010968291.1
NC_020528.1	CDS	7622	8188	+	47.5	39.5	57.5	23.5	31	17.5	43.7913	-1.17368	0.259464	-4.52348	6.08314e-06	8.66848e-05	SM2011_RS14360	Smr/MutS family protein	WP_010968292.1
NC_020528.1	CDS	8185	8562	+	331.5	237	381.5	387	396	417.5	283.389	0.0790278	0.157513	0.501724	0.615862	0.780865	SM2011_RS14365	helix-turn-helix domain-containing protein	WP_003531717.1
NC_020528.1	CDS	8697	11132	+	590	490	731	742	689	848	561.899	0.0594189	0.0832546	0.713701	0.475412	0.682435	SM2011_RS14370	DNA topoisomerase (ATP-hydrolyzing) subunit B	WP_003531714.1
NC_020528.1	CDS	11232	11828	-	58	26	62	53	35	68	39.542	-0.158683	0.255721	-0.620529	0.534909	0.723639	SM2011_RS14375	nitroreductase family protein	WP_010968293.1
NC_020528.1	CDS	11996	13450	+	183	176	292	345	403	527	225.324	0.677583	0.207244	3.2695	0.00107738	0.0071425	SM2011_RS14380	NADP-dependent succinate-semialdehyde dehydrogenase	WP_010968294.1
NC_020528.1	CDS	13646	14611	-	167	125.833	153.417	122.833	93.5	102.167	155.726	-0.744141	0.167468	-4.44349	8.85128e-06	0.000119948	SM2011_RS14385	IS110 family transposase	WP_010968295.1
NC_020528.1	CDS	14893	15693	+	47	54	34	38	49	57	40.8496	-0.218314	0.33227	-0.657037	0.511157	0.706547	SM2011_RS14390	4-hydroxy-2-oxoheptanedioate aldolase	WP_003536422.1
NC_020528.1	CDS	15706	16584	-	68	36	96	81	67	69	61.1465	-0.109277	0.222451	-0.491243	0.623255	0.786834	SM2011_RS14395	GntR family transcriptional regulator	WP_010968296.1
NC_020528.1	CDS	16722	18257	+	479.5	406	887	682.5	456.5	543.5	400.308	-0.290465	0.26475	-1.09713	0.272584	0.485804	SM2011_RS14400	altronate dehydratase family protein	WP_013844950.1
NC_020528.1	CDS	18314	19333	+	62.5	55	200	50.5	48.5	113	84.4477	-0.729211	0.340798	-2.13971	0.0323779	0.106494	SM2011_RS14405	aldo/keto reductase	WP_010968298.1
NC_020528.1	CDS	19442	20431	+	56	42	238	59	49	173	72.3706	-0.406983	0.391691	-1.03904	0.298785	0.513517	SM2011_RS14410	ABC transporter substrate-binding protein	WP_010968299.1
NC_020528.1	CDS	20543	22096	+	55	27	162	20	24	104.5	54.6889	-0.741204	0.464374	-1.59614	0.110459	0.263571	SM2011_RS14415	sugar ABC transporter ATP-binding protein	WP_010968300.1
NC_020528.1	CDS	22130	23104	+	25	16	121	20	13	98.5	37.0041	-0.387325	0.505366	-0.766424	0.443424	0.65641	SM2011_RS14420	ABC transporter permease	WP_010968301.1
NC_020528.1	CDS	23151	24167	+	20	13	54	7	11	21	19.9038	-1.10696	0.433063	-2.55611	0.0105849	0.0456077	SM2011_RS14425	zinc-binding alcohol dehydrogenase family protein	WP_010968302.1
NC_020528.1	CDS	24435	25709	+	83	62	112	143	122	181	117.467	0.512848	0.163737	3.13215	0.0017353	0.0106251	SM2011_RS14430	polyhydroxyalkanoate depolymerase	WP_003536442.1
NC_020528.1	CDS	25859	26284	+	29	22	41	25	18	40	34.3591	-0.389925	0.318307	-1.225	0.220577	0.42302	SM2011_RS14435	DUF2852 domain-containing protein	WP_010968303.1
NC_020528.1	CDS	26383	27138	+	230	177	332	289	212	319	198.453	-0.113129	0.131692	-0.859048	0.390314	0.605513	SM2011_RS14440	M48 family metallopeptidase	WP_010968304.1
NC_020528.1	CDS	27376	28023	+	347	231.5	416.5	541	522.5	906	352.604	0.695521	0.141933	4.90035	9.56643e-07	1.74564e-05	SM2011_RS14445	phosphoribosylanthranilate isomerase	WP_003536445.1
NC_020528.1	CDS	28048	29268	+	311	287.5	420.5	429	443	571.5	338.938	0.2228	0.129246	1.72384	0.0847361	0.218826	SM2011_RS14450	tryptophan synthase subunit beta	WP_003536446.1
NC_020528.1	CDS	29274	30113	+	263.5	233	308.5	318.5	305.5	355.5	253.387	0.00552078	0.137356	0.0401933	0.967939	0.985405	SM2011_RS14455	tryptophan synthase subunit alpha	WP_010968305.1
NC_020528.1	CDS	30167	31081	+	413.5	277.5	373.5	458.5	386	380	333.155	-0.0663873	0.128	-0.518651	0.604004	0.773856	SM2011_RS14460	acetyl-CoA carboxylase%2C carboxyltransferase subunit beta	WP_003536448.1
NC_020528.1	CDS	31097	32440	+	267	223.5	301	189	161	129	243.167	-0.962079	0.171982	-5.59408	2.21797e-08	6.25672e-07	SM2011_RS14465	bifunctional folylpolyglutamate synthase/dihydrofolate synthase	WP_010968306.1
NC_020528.1	CDS	32788	33951	+	137.454	100.793	101.467	103.306	83.3187	116.06	90.8605	-0.447725	0.253525	-1.766	0.0773966	0.205143	SM2011_RS14470	IS4-like element ISRm16 family transposase	WP_003537933.1
NC_020528.1	CDS	34091	34414	-	340	239	538	481	500	1193	399.348	0.65763	0.203765	3.22739	0.00124924	0.00807841	SM2011_RS14475	thioredoxin	WP_010968307.1
NC_020528.1	CDS	34496	38065	-	253.5	235.5	304.5	229	169.5	140	234.2	-0.802815	0.182599	-4.39659	1.09964e-05	0.000143394	SM2011_RS14480	double-strand break repair helicase AddA	WP_010968308.1
NC_020528.1	CDS	38055	41234	-	274.5	219.5	297	213.5	155.5	139.5	220.098	-0.878321	0.166777	-5.26645	1.39091e-07	3.10682e-06	SM2011_RS14485	double-strand break repair protein AddB	WP_010968309.1
NC_020528.1	CDS	41236	41967	-	182.5	119	239	216.5	182.5	252.5	162.433	0.00990712	0.150898	0.0656545	0.947653	0.976638	SM2011_RS14490	nucleotidyltransferase family protein	WP_010968310.1
NC_020528.1	CDS	41974	43488	-	139	96	179.5	97.5	96.5	123	122.15	-0.637895	0.150597	-4.23576	2.27778e-05	0.000270835	SM2011_RS14495	bifunctional tRNA (adenosine(37)-N6)-threonylcarbamoyltransferase complex ATPase subunit type 1 TsaE/phosphotransferase	WP_010968311.1
NC_020528.1	CDS	43498	45978	-	351.5	327	378	379.5	316	405	379.109	-0.231098	0.117718	-1.96315	0.0496287	0.146501	SM2011_RS14500	PAS domain-containing sensor histidine kinase	WP_010968312.1
NC_020528.1	CDS	46280	47680	-	298	241	424	630	575	551	293.771	0.606741	0.185946	3.26301	0.00110237	0.00728316	SM2011_RS14505	adenosylhomocysteinase	WP_003532016.1
NC_020528.1	CDS	47837	48130	-	77.5	60.5	147	81.5	73	81	85.278	-0.487634	0.20975	-2.32484	0.0200806	0.0747144	SM2011_RS14510	HPr family phosphocarrier protein	WP_013844956.1
NC_020528.1	CDS	48127	48528	-	236.5	167.5	289	463.5	353	530	255.21	0.679801	0.113888	5.96902	2.38676e-09	8.79759e-08	SM2011_RS14515	PTS sugar transporter subunit IIA	WP_003532013.1
NC_020528.1	CDS	48809	49255	-	26	12	30	22	12	8	23.1513	-0.811941	0.348435	-2.33025	0.0197928	0.0737924	SM2011_RS14520	HPr kinase/phosphorylase	WP_003532002.1
NC_020528.1	CDS	49252	50985	-	219	210	213	191	177	164	191.702	-0.546477	0.172865	-3.1613	0.00157064	0.00977937	SM2011_RS14525	two-component system sensor histidine kinase ChvG	WP_210431003.1
NC_020528.1	CDS	51419	52141	-	130	100	122	185	184	210	119.792	0.431127	0.155369	2.77486	0.00552249	0.0271654	SM2011_RS14530	two-component system response regulator ChvI	WP_003531999.1
NC_020528.1	CDS	52483	54093	+	121	91	217	280	265	477	182.889	0.927656	0.285971	3.24388	0.00117913	0.00769465	SM2011_RS14535	phosphoenolpyruvate carboxykinase	WP_010968314.1
NC_020528.1	CDS	54197	54631	+	128	98	143	189	182	318	129.636	0.593381	0.178459	3.32502	0.000884121	0.00608755	SM2011_RS14540	aminoacyl-tRNA hydrolase	WP_003531995.1
NC_020528.1	CDS	54717	55190	+	95	67	109	121	97	143	111.279	0.13558	0.17391	0.779601	0.435626	0.650087	SM2011_RS14545	peptidoglycan-binding protein LysM	WP_010968315.1
NC_020528.1	CDS	55304	55915	+	16	11	11	15	10	16	14.217	-0.16075	0.371513	-0.43269	0.66524	0.817554	SM2011_RS14550	alpha-ketoglutarate-dependent dioxygenase AlkB	WP_013844958.1
NC_020528.1	CDS	56529	57524	-	184	139.5	221	152.5	114	160	171.038	-0.619222	0.129869	-4.76804	1.86026e-06	3.13578e-05	SM2011_RS14555	type I pantothenate kinase	WP_010968317.1
NC_020528.1	CDS	57521	57844	-	79	69	110	82	85	109	94.2237	-0.168874	0.176107	-0.958931	0.337593	0.550863	SM2011_RS14560	phosphoribosyl-ATP diphosphatase	WP_003531991.1
NC_020528.1	CDS	57909	58685	-	143.5	94	149.5	141	104.5	94	110.448	-0.431467	0.206293	-2.09153	0.0364809	0.115921	SM2011_RS14565	imidazole glycerol phosphate synthase subunit HisF	WP_010968318.1
NC_020528.1	CDS	58682	59425	-	129	114	173	131.5	126	128	129.8	-0.360923	0.178315	-2.02407	0.0429628	0.132041	SM2011_RS14570	1-(5-phosphoribosyl)-5-[(5-phosphoribosylamino)methylideneamino]imidazole-4-carboxamide isomerase	WP_003531989.1
NC_020528.1	CDS	59458	60108	-	75	61	101.5	91	76	72	74.8702	-0.240209	0.205493	-1.16894	0.242427	0.452189	SM2011_RS14575	imidazole glycerol phosphate synthase subunit HisH	WP_010968319.1
NC_020528.1	CDS	60108	60581	-	84.5	85	85.5	105.5	71	94.5	73.856	-0.203636	0.19565	-1.04082	0.29796	0.512895	SM2011_RS14580	DUF2628 domain-containing protein	WP_003531987.1
NC_020528.1	CDS	60608	61216	-	186	129.5	208.5	336.5	314.5	430.5	200.292	0.762921	0.115239	6.62033	3.58406e-11	2.10811e-09	SM2011_RS14585	imidazoleglycerol-phosphate dehydratase HisB	WP_010968320.1
NC_020528.1	CDS	61537	62094	+	73.5	42.5	61.5	60.5	60	76.5	63.0384	-0.127038	0.242182	-0.524558	0.599891	0.77117	SM2011_RS14590	ATP-dependent protease subunit HslV	WP_003531980.1
NC_020528.1	CDS	62084	62605	+	52	32.5	51	46	49	50.5	41.3892	-0.147947	0.258279	-0.572819	0.566767	0.746983	SM2011_RS14595	GNAT family N-acetyltransferase	WP_010968321.1
NC_020528.1	CDS	62602	63909	+	66.5	77	80.5	80.5	69	88	88.3802	-0.200956	0.196657	-1.02186	0.306845	0.520254	SM2011_RS14600	ATP-dependent protease ATPase subunit HslU	WP_010968322.1
NC_020528.1	CDS	64116	65066	+	76	59	84	150	152	163	72.8865	0.799018	0.184937	4.32048	1.55688e-05	0.000194751	SM2011_RS14605	DUF1402 family protein	WP_003531977.1
NC_020528.1	CDS	65218	66618	+	70	56	60	67	64	80	78.0438	-0.101839	0.192039	-0.530303	0.595902	0.767925	SM2011_RS14610	cytochrome P450	WP_010968323.1
NC_020528.1	CDS	66749	68755	+	179	124	295	244	201	260	198.868	0.000751963	0.190643	0.00394435	0.996853	0.99884	SM2011_RS14615	hydantoinase/oxoprolinase family protein	WP_010968324.1
NC_020528.1	CDS	68916	71087	+	520	416	719	531	424	542	461.503	-0.401362	0.123015	-3.26272	0.00110349	0.00728316	SM2011_RS14620	malate synthase G	WP_010968325.1
NC_020528.1	CDS	71294	71968	-	294	259	451	1391	1453	2290	455.261	2.03963	0.155586	13.1093	2.91237e-39	4.02563e-36	SM2011_RS14625	L%2CD-transpeptidase	WP_003531973.1
NC_020528.1	CDS	72194	72718	+	14	12	20	12	12	26	13.4701	-0.145189	0.381475	-0.380598	0.703501	0.842132	SM2011_RS14630	MmcB family DNA repair protein	WP_010968327.1
NC_020528.1	CDS	72733	73317	-	285	212	150	108	104	157	165.344	-1.06366	0.292579	-3.63546	0.000277481	0.00227536	SM2011_RS14635	global response regulator transcription factor ActR	WP_010968328.1
NC_020528.1	CDS	73504	74805	-	635	485	281	309	263	502	360.363	-0.652533	0.385026	-1.69478	0.0901176	0.229613	SM2011_RS14640	ActS/PrrB/RegB family redox-sensitive histidine kinase	WP_010968329.1
NC_020528.1	CDS	74986	77448	-	144	104.5	156.5	100	83.5	73.5	126.005	-0.878999	0.184744	-4.75792	1.95596e-06	3.27711e-05	SM2011_RS14645	ATP-dependent helicase HrpB	WP_010968330.1
NC_020528.1	CDS	77448	78131	-	74	49.5	77	104.5	102	128	72.1041	0.447507	0.198422	2.25533	0.0241128	0.0862912	SM2011_RS14650	ATP-binding cassette domain-containing protein	WP_010968331.1
NC_020528.1	CDS	78132	79820	-	64	58	87.5	117.5	98.5	126.5	73.1816	0.418966	0.188402	2.22379	0.0261625	0.0913514	SM2011_RS14655	ABC transporter permease	WP_010968332.1
NC_020528.1	CDS	79804	81030	-	54	29	41	34	37	59	37.7929	-0.203151	0.263725	-0.770313	0.441114	0.654217	SM2011_RS14660	ABC transporter substrate-binding protein	WP_003531965.1
NC_020528.1	CDS	88113	89423	+	140	110	187	154	122	185	163.418	-0.190726	0.166861	-1.14303	0.253028	0.465244	SM2011_RS14695	hypothetical protein	WP_014527013.1
NC_020528.1	CDS	89374	89913	-	10.5	5	14.5	7.5	6	4.5	11.3975	-0.724345	0.426688	-1.6976	0.0895834	0.228673	SM2011_RS14700	hypothetical protein	WP_010968334.1
NC_020528.1	CDS	89910	90503	-	12.5	8	11	5.5	3.5	8.5	8.6368	-0.849404	0.438391	-1.93755	0.0526784	0.152972	SM2011_RS14705	hypothetical protein	WP_010968335.1
NC_020528.1	CDS	90500	91132	-	153	142	183.5	202	170.5	215	156.727	0.0116349	0.140726	0.0826776	0.934108	0.97117	SM2011_RS14710	hypothetical protein	WP_010968336.1
NC_020528.1	CDS	91222	91890	-	31	23.5	41	34	32.5	45	29.5977	-0.0573042	0.257563	-0.222486	0.823936	0.915125	SM2011_RS14715	5-formyltetrahydrofolate cyclo-ligase	WP_003536308.1
NC_020528.1	CDS	91920	93086	-	12	8.5	11	18	14.5	11	10.6658	0.180199	0.394727	0.456516	0.648019	0.804797	SM2011_RS14720	cystathionine gamma-synthase	WP_013844963.1
NC_020528.1	CDS	93287	94138	+	68	52	72	117	102	120	71.956	0.53176	0.187105	2.84205	0.00448247	0.0231406	SM2011_RS14725	LysR family transcriptional regulator	WP_010968338.1
NC_020528.1	CDS	94214	94570	+	36	30	37	59	78	103	41.4712	0.875613	0.274266	3.19257	0.00141012	0.00892055	SM2011_RS14730	cupin domain-containing protein	WP_010968339.1
NC_020528.1	CDS	94619	95767	-	211	167	271	288	241	405	177.023	0.237568	0.171575	1.38463	0.166165	0.349991	SM2011_RS14735	HPP family protein	WP_010968340.1
NC_020528.1	CDS	96049	96345	+	19	21	21	28	20	29	61.7358	0.0194945	0.391753	0.0497622	0.960312	0.981644	SM2011_RS14740	hypothetical protein	WP_010968341.1
NC_020528.1	CDS	96439	97359	-	8	8	12	4.5	8	14	8.77279	-0.323543	0.417129	-0.775644	0.437959	0.651541	SM2011_RS14745	bifunctional methylenetetrahydrofolate dehydrogenase/methenyltetrahydrofolate cyclohydrolase FolD	WP_010968342.1
NC_020528.1	CDS	97382	97915	-	0	0	3	1.5	3	2	0.947028	0.433022	0.518225	0.835587	0.403387		SM2011_RS14750	sarcosine oxidase subunit gamma	WP_010968343.1
NC_020528.1	CDS	97908	100871	-	21	23	22.5	30.5	18	22	22.748	-0.189752	0.30259	-0.627095	0.530597	0.720804	SM2011_RS14755	sarcosine oxidase subunit alpha	WP_010968344.1
NC_020528.1	CDS	100868	101146	-	1	0	2.5	2	2	0.5	1.30425	0.0913802	0.536626	0.170287	0.864785		SM2011_RS14760	sarcosine oxidase subunit delta	WP_010968345.1
NC_020528.1	CDS	101172	102422	-	18	9	20	25.5	18	35.5	15.7556	0.451514	0.32988	1.36872	0.171087	0.356689	SM2011_RS14765	sarcosine oxidase subunit beta	WP_003536326.1
NC_020528.1	CDS	102517	103491	+	194	146	216	183	134	174	148.563	-0.442554	0.172278	-2.56883	0.0102042	0.0443894	SM2011_RS14770	GlxA family transcriptional regulator	WP_003536327.1
NC_020528.1	CDS	103599	104504	+	33	21	24	31.5	23.5	42	34.2049	0.0298806	0.289345	0.10327	0.917749	0.963584	SM2011_RS14775	glutamine amidotransferase family protein	WP_003536328.1
NC_020528.1	CDS	104542	105228	+	58	50	82	87	87	82.5	85.1255	0.166798	0.212327	0.78557	0.43212	0.646601	SM2011_RS14780	GXGXG domain-containing protein	WP_003536329.1
NC_020528.1	CDS	105243	106571	+	35	40	46	46.5	43.5	56.5	51.3531	-0.0154005	0.230555	-0.0667974	0.946743	0.976638	SM2011_RS14785	glutamate synthase-related protein	WP_010968347.1
NC_020528.1	CDS	106653	107960	+	19	12	19	15	18	38	21.1665	0.188974	0.341903	0.552714	0.58046	0.757818	SM2011_RS14790	type III glutamate--ammonia ligase	WP_003532529.1
NC_020528.1	CDS	108064	108327	-	15.5	13	16	17	15	17.5	16.3235	-0.113427	0.351189	-0.322981	0.74671	0.867709	SM2011_RS14795	hypothetical protein	WP_003532527.1
NC_020528.1	CDS	108352	109044	-	76.5	55	59	114	99	86.5	47.6007	0.354683	0.293462	1.20862	0.22681	0.431583	SM2011_RS14800	hypothetical protein	WP_015445538.1
NC_020528.1	CDS	109201	110598	-	19	9	21.5	26	23	24	16.0405	0.272692	0.345841	0.788489	0.430411	0.644916	SM2011_RS14805	APC family permease	WP_003532523.1
NC_020528.1	CDS	110613	110774	-	1	0	4	0	2.5	1.5	1.02272	-0.185627	0.527012	-0.352225	0.72467		SM2011_RS36175	hypothetical protein	WP_003532521.1
NC_020528.1	CDS	110788	111171	-	4.5	4.5	6	8	3.5	5	4.3915	0.0102188	0.503836	0.0202819	0.983818		SM2011_RS14815	hypothetical protein	WP_010968349.1
NC_020528.1	CDS	111180	111497	-	2.5	1.5	4.5	5	0	5.5	6.26201	0.071309	0.505636	0.141028	0.887848		SM2011_RS14820	hypothetical protein	WP_003532516.1
NC_020528.1	CDS	111802	112533	+	116	79	137	194	199	297	154.869	0.767239	0.150159	5.10951	3.22987e-07	6.56543e-06	SM2011_RS14825	XRE family transcriptional regulator	WP_003532514.1
NC_020528.1	CDS	112743	113627	+	26	21	45	29.5	30.5	61	25.661	0.114975	0.287292	0.400202	0.689008	0.834807	SM2011_RS14830	formyltetrahydrofolate deformylase	WP_003532511.1
NC_020528.1	CDS	113825	114958	+	28	11.5	37	22.5	31	48.5	37.0591	0.126987	0.300372	0.422765	0.672467	0.823128	SM2011_RS14835	aminomethyltransferase family protein	WP_013844968.1
NC_020528.1	CDS	114969	115574	+	6	5.5	14	11.5	10	5.5	8.3087	-0.0839104	0.479009	-0.175175	0.860942		SM2011_RS14840	hypothetical protein	WP_010968352.1
NC_020528.1	CDS	115571	116536	+	13	11	26	13	13	18	17.1959	-0.384349	0.362714	-1.05965	0.289304	0.503545	SM2011_RS14845	PDR/VanB family oxidoreductase	WP_010968353.1
NC_020528.1	CDS	116646	117686	+	4	3	11	11	6	11	9.75614	0.291793	0.434338	0.671811	0.501704	0.699955	SM2011_RS14850	DUF3445 domain-containing protein	WP_010968354.1
NC_020528.1	CDS	117754	119091	+	18	16	33	32	23	31	28.5863	0.0887074	0.277848	0.319265	0.749525	0.869395	SM2011_RS14855	NAD(P)/FAD-dependent oxidoreductase	WP_003532501.1
NC_020528.1	CDS	119188	121557	-	67	54	94	87	89	95	78.4766	0.0709698	0.174006	0.407859	0.683377	0.832152	SM2011_RS14860	DUF1989 domain-containing protein	WP_010968355.1
NC_020528.1	CDS	121792	123576	+	18	29	29	37	29	45	26.9058	0.221105	0.302172	0.731721	0.464339	0.671444	SM2011_RS14865	APC family permease	WP_010968356.1
NC_020528.1	CDS	123688	126141	-	30	16	29	26	23	27	25.3884	-0.22586	0.290339	-0.777917	0.436618	0.650609	SM2011_RS14870	phosphoketolase family protein	WP_010968357.1
NC_020528.1	CDS	126289	127074	-	17	5	13	12.5	8	12	11.5522	-0.330789	0.391049	-0.845901	0.397608	0.613044	SM2011_RS14875	NAD(P)-dependent oxidoreductase	WP_003532495.1
NC_020528.1	CDS	127138	128862	-	20	13	20	17.5	11	27	20.2219	-0.189544	0.33717	-0.562162	0.574006	0.753306	SM2011_RS14880	L-arabinonate dehydratase	WP_010968358.1
NC_020528.1	CDS	128940	129662	+	95	56	99	128	141	170	103.461	0.536212	0.169324	3.16679	0.00154133	0.00962942	SM2011_RS14885	FadR family transcriptional regulator	WP_003532493.1
NC_020528.1	CDS	129937	130821	+	14	16	28	23	23	31	24.4021	0.124784	0.317411	0.393129	0.694224	0.837147	SM2011_RS14890	SMP-30/gluconolactonase/LRE family protein	WP_010968359.1
NC_020528.1	CDS	130842	131483	-	7	7.5	17	4	4.5	13	7.41483	-0.682522	0.474159	-1.43944	0.150026		SM2011_RS14895	glutathione S-transferase family protein	WP_010968360.1
NC_020528.1	CDS	131480	132562	-	24	13	21	18	17	26.5	18.4872	-0.184854	0.313968	-0.588768	0.556017	0.738817	SM2011_RS14900	sn-glycerol-3-phosphate ABC transporter ATP-binding protein UgpC	WP_003532490.1
NC_020528.1	CDS	132586	133659	-	13.5	16.5	49.5	26.5	24	34	24.264	-0.146506	0.322079	-0.454875	0.649199	0.805706	SM2011_RS14905	Gfo/Idh/MocA family oxidoreductase	WP_010968361.1
NC_020528.1	CDS	133661	134677	-	7.5	10.5	13.5	14.5	9	12.5	10.6343	-0.125169	0.404021	-0.309809	0.756706	0.873816	SM2011_RS14910	Gfo/Idh/MocA family oxidoreductase	WP_010968362.1
NC_020528.1	CDS	134700	135587	-	6	13.5	19	10	15	18	12.1491	-0.117574	0.386601	-0.304123	0.761034	0.876434	SM2011_RS14915	carbohydrate ABC transporter permease	WP_003532486.1
NC_020528.1	CDS	135580	136536	-	10.5	10	24	9.5	10.5	16	12.8844	-0.468957	0.384318	-1.22023	0.222377	0.42557	SM2011_RS14920	sugar ABC transporter permease	WP_014529984.1
NC_020528.1	CDS	136542	137825	-	59.5	46	100	73.5	55	95	61.2447	-0.136259	0.215723	-0.631638	0.527623	0.719415	SM2011_RS14925	ABC transporter substrate-binding protein	WP_003532482.1
NC_020528.1	CDS	138020	138697	+	26	27	39	63	64	83	38.2034	0.871648	0.24202	3.60156	0.000316317	0.00254573	SM2011_RS14930	TetR family transcriptional regulator	WP_003532480.1
NC_020528.1	CDS	138820	139968	+	56.5	53	94	91	68	88.5	65.2152	0.0185908	0.20189	0.0920841	0.926631	0.966851	SM2011_RS14935	Gfo/Idh/MocA family oxidoreductase	WP_010968364.1
NC_020528.1	CDS	139972	141135	+	9.5	5	12	12	11	13	7.73883	0.142365	0.417548	0.340956	0.733137		SM2011_RS14940	dihydrodipicolinate synthase family protein	WP_010968365.1
NC_020528.1	CDS	141146	142561	+	5	6	11	11	7	7.5	9.72186	-0.0191487	0.455159	-0.0420702	0.966443	0.984788	SM2011_RS14945	mandelate racemase	WP_010968366.1
NC_020528.1	CDS	142579	143403	+	2	1	3	4	3	2.5	3.55895	0.168304	0.536689	0.313596	0.753828		SM2011_RS14950	sugar phosphate isomerase/epimerase	WP_003532465.1
NC_020528.1	CDS	143461	144759	+	11	10	24	25	29	40.5	17.2745	0.727652	0.342429	2.12497	0.0335888	0.109307	SM2011_RS14955	Gfo/Idh/MocA family oxidoreductase	WP_013844973.1
NC_020528.1	CDS	144857	147088	+	82	50	66	86	93	157	61.5198	0.443561	0.253736	1.74812	0.0804433	0.210884	SM2011_RS14960	cadmium-translocating P-type ATPase	WP_010968368.1
NC_020528.1	CDS	147807	149342	+	189	135.5	300	200.5	179	319.5	233.809	-0.0981891	0.171187	-0.57358	0.566252	0.746675	SM2011_RS14965	ABC transporter ATP-binding protein	WP_010968369.1
NC_020528.1	CDS	149339	150472	+	196.5	129.5	300	180	142.5	193.5	184.173	-0.514005	0.154875	-3.31883	0.00090395	0.00620092	SM2011_RS14970	ABC transporter permease	WP_010968370.1
NC_020528.1	CDS	150477	151448	+	141	117	231	154.5	124	116	137.491	-0.537406	0.176761	-3.0403	0.0023634	0.0136117	SM2011_RS14975	ABC transporter permease	WP_003536145.1
NC_020528.1	CDS	151452	151910	+	48.5	42	86.5	42	45	61.5	55.1508	-0.479922	0.21644	-2.21734	0.0265996	0.0923238	SM2011_RS14980	cytidine deaminase	WP_010968371.1
NC_020528.1	CDS	151907	152704	+	75.5	79.5	112	49.5	42.5	54	73.9399	-1.11176	0.203835	-5.45424	4.91817e-08	1.27068e-06	SM2011_RS14985	purine-nucleoside phosphorylase	WP_010968372.1
NC_020528.1	CDS	152705	154027	+	60.5	60.5	113.5	50.5	42	45.5	84.0027	-0.979842	0.199339	-4.91546	8.85731e-07	1.62698e-05	SM2011_RS14990	thymidine phosphorylase	WP_010968373.1
NC_020528.1	CDS	154131	154760	-	298	185	327	433	383	550	257.586	0.480655	0.121941	3.9417	8.09057e-05	0.000793135	SM2011_RS14995	uracil phosphoribosyltransferase	WP_003536149.1
NC_020528.1	CDS	154871	155845	-	79.5	79.5	87	83.5	77	74.5	74.889	-0.342449	0.201301	-1.70117	0.0889103	0.227165	SM2011_RS15000	adenosine deaminase	WP_010968374.1
NC_020528.1	CDS	155842	157062	-	77.5	84.5	103	105.5	122	128.5	88.1171	0.145258	0.174488	0.832481	0.405137	0.621533	SM2011_RS15005	phosphopentomutase	WP_010968375.1
NC_020528.1	CDS	157283	157867	-	134.5	98	141.5	102.5	86	95.5	124.752	-0.642484	0.202416	-3.17407	0.00150315	0.00943351	SM2011_RS15010	pilus assembly protein	WP_010968376.1
NC_020528.1	CDS	157875	158489	-	225.5	189	251.5	328.5	370	516.5	244.428	0.563823	0.161189	3.4979	0.000468933	0.00357618	SM2011_RS15015	pilus assembly protein	WP_010968377.1
NC_020528.1	CDS	158715	159878	-	132.337	103.143	98.4504	99.3056	81.8353	116.643	88.7623	-0.446154	0.258079	-1.72875	0.0838537	0.216952	SM2011_RS15020	IS4-like element ISRm16 family transposase	WP_003537933.1
NC_020528.1	CDS	160043	160459	-	196	275	312	246	312	387	297.029	-0.0313296	0.200461	-0.156288	0.875806	0.943924	SM2011_RS15025	pilus assembly protein N-terminal domain-containing protein	WP_003536154.1
NC_020528.1	CDS	160711	160893	+	1016	750	1347	1015	1028	1325	1258	-0.135922	0.242027	-0.561598	0.57439	0.753335	SM2011_RS15030	Flp family type IVb pilin	WP_010968378.1
NC_020528.1	CDS	160977	161501	+	242	122	223	315	219	214	192.454	0.104002	0.222556	0.467306	0.640281	0.799956	SM2011_RS15035	prepilin peptidase	WP_010968379.1
NC_020528.1	CDS	161629	162438	+	309.5	271	269	473.5	443.5	466	318.02	0.395471	0.185634	2.13038	0.0331401	0.108229	SM2011_RS15040	Flp pilus assembly protein CpaB	WP_010968380.1
NC_020528.1	CDS	162451	163986	+	250	198.5	301	249	224	224.5	190.234	-0.35989	0.135759	-2.65095	0.00802665	0.0371375	SM2011_RS15045	type II and III secretion system protein family protein	WP_010968381.1
NC_020528.1	CDS	164043	164723	+	115.5	93.5	174	114.5	118.5	100.5	101.085	-0.440385	0.17985	-2.44862	0.0143405	0.0575809	SM2011_RS15050	pilus assembly protein CpaD	WP_010968382.1
NC_020528.1	CDS	164818	165996	+	169	116	227	125	122	148	136.541	-0.613819	0.163015	-3.76541	0.000166278	0.00145467	SM2011_RS15055	CpaE family protein
NC_020528.1	CDS	166095	167564	+	171.5	124.5	267.5	193.5	148.5	180	169.732	-0.343307	0.186664	-1.83918	0.0658894	0.181788	SM2011_RS15060	Flp pilus assembly complex ATPase component TadA	WP_013844977.1
NC_020528.1	CDS	167623	168633	+	170	108	182.5	101.5	87	66.5	126.471	-1.04946	0.214144	-4.90071	9.54896e-07	1.74564e-05	SM2011_RS15065	type II secretion system F family protein	WP_010968385.1
NC_020528.1	CDS	168641	169624	+	91.5	84.5	113	63	38.5	38.5	86.356	-1.28082	0.198314	-6.45855	1.0571e-10	5.2655e-09	SM2011_RS15070	type II secretion system F family protein	WP_010968386.1
NC_020528.1	CDS	169853	171016	+	138.454	99.7929	101.467	102.306	83.3187	115.06	90.6134	-0.454732	0.257759	-1.76418	0.0777023	0.20546	SM2011_RS15075	IS4-like element ISRm16 family transposase	WP_003537933.1
NC_020528.1	CDS	171274	172083	-	195	168	220	267	237	331	177.281	0.223282	0.180095	1.2398	0.215049	0.415446	SM2011_RS15080	tetratricopeptide repeat protein	WP_010968387.1
NC_020528.1	CDS	172214	173605	+	139	89	162	160	135	219	129.165	0.123488	0.175676	0.702934	0.482097	0.687874	SM2011_RS15085	M17 family metallopeptidase	WP_010968388.1
NC_020528.1	CDS	173693	174037	+	81	69	106.5	114.5	88	152.5	103.398	0.178521	0.176544	1.0112	0.311921	0.524358	SM2011_RS15090	MarR family transcriptional regulator	WP_003537743.1
NC_020528.1	CDS	174046	174900	+	180	191	212.5	118.5	127	153.5	203.571	-0.823631	0.153804	-5.35507	8.55242e-08	2.06491e-06	SM2011_RS15095	NlpC/P60 family protein	WP_010968389.1
NC_020528.1	CDS	175137	176096	-	192	130.5	228.5	86	64	68.5	154.977	-1.55693	0.157838	-9.86406	5.95889e-23	2.35334e-20	SM2011_RS15100	glyoxylate/hydroxypyruvate reductase A	WP_010968390.1
NC_020528.1	CDS	176107	177735	-	216	182.5	282.5	108.5	104.5	69	207.224	-1.47797	0.17814	-8.29666	1.0708e-16	1.74131e-14	SM2011_RS15105	ABC transporter ATP-binding protein	WP_010968391.1
NC_020528.1	CDS	177744	178877	-	328	211.5	359	174	106	123.5	233.45	-1.37478	0.175991	-7.81166	5.64374e-15	6.78354e-13	SM2011_RS15110	ABC transporter permease	WP_003531959.1
NC_020528.1	CDS	178877	179959	-	390	292.5	491	297.5	225.5	203	303.88	-0.913462	0.171397	-5.32951	9.84807e-08	2.29747e-06	SM2011_RS15115	microcin C ABC transporter permease YejB	WP_003531958.1
NC_020528.1	CDS	180140	181999	-	220	158	234	222	219	258	196.536	-0.0771839	0.131147	-0.588529	0.556178	0.738853	SM2011_RS15120	extracellular solute-binding protein	WP_003531957.1
NC_020528.1	CDS	182291	183358	+	75	77	82	118	129	153	79.0655	0.469285	0.192043	2.44364	0.01454	0.0581705	SM2011_RS15125	penicillin-insensitive murein endopeptidase	WP_010968392.1
NC_020528.1	CDS	183479	183859	+	203.5	161	263	318.5	204.5	279	168.165	0.0785252	0.237922	0.330046	0.741365	0.864587	SM2011_RS15130	methylglyoxal synthase	WP_003531955.1
NC_020528.1	CDS	183921	184940	+	161.5	133	174	169.5	161.5	176	151.899	-0.155373	0.187232	-0.829842	0.406628	0.622955	SM2011_RS15135	glucokinase	WP_010968393.1
NC_020528.1	CDS	185049	186854	+	584.5	406.5	589	637	461	554.5	480.196	-0.20357	0.124077	-1.64067	0.100866	0.247972	SM2011_RS15140	ABC transporter ATP-binding protein/permease	WP_010968394.1
NC_020528.1	CDS	186872	187690	+	168	122	170	142.5	120	112.5	146.016	-0.550982	0.163864	-3.36244	0.000772559	0.00545753	SM2011_RS15145	4-hydroxy-tetrahydrodipicolinate reductase	WP_010968395.1
NC_020528.1	CDS	187721	188356	+	153.5	103.5	146	164.5	171	196	132.776	0.120845	0.14837	0.814485	0.415367	0.631272	SM2011_RS15150	2%2C3-bisphosphoglycerate-dependent phosphoglycerate mutase	WP_003531941.1
NC_020528.1	CDS	188449	188748	-	2.90278	2.65278	4.28333	2.72222	2.08333	1.94444	3.19158	-0.493317	0.528335	-0.93372	0.350449		SM2011_RS33235	IS256 family transposase
NC_020528.1	CDS	188807	190009	+	220.257	160.822	258.535	294.726	262.23	320.656	214.214	0.187127	0.144146	1.29818	0.194225	0.389648	SM2011_RS15160	IS256-like element ISRm3 family transposase	WP_010967204.1
NC_020528.1	CDS	190047	190952	-	53.6099	38.706	56.1853	54.525	42.7694	56.8738	46.6392	-0.210417	0.203202	-1.03551	0.300431	0.51468	SM2011_RS15165	IS256-like element ISRm5 family transposase
NC_020528.1	CDS	191441	192313	-	65	68	90	47	39	77	76.1508	-0.716092	0.231323	-3.09564	0.00196386	0.0118152	SM2011_RS15170	bifunctional helix-turn-helix domain-containing protein/methylated-DNA--[protein]-cysteine S-methyltransferase	WP_003531939.1
NC_020528.1	CDS	192390	192887	-	200	101	85	76	41	97	119.538	-0.923417	0.4571	-2.02017	0.0433662	0.132911	SM2011_RS15175	DUF2244 domain-containing protein	WP_010968398.1
NC_020528.1	CDS	192910	193701	+	55	49	76	98	82	95	64.7572	0.332569	0.20097	1.65482	0.0979615	0.243614	SM2011_RS15180	endonuclease III	WP_010968399.1
NC_020528.1	CDS	193778	194371	-	32	20	25	35	27	35	30.9896	0.0508618	0.266326	0.190976	0.848545	0.929157	SM2011_RS15185	TetR/AcrR family transcriptional regulator	WP_010968400.1
NC_020528.1	CDS	194439	194864	+	515	345	439	834	849	710	489.441	0.590313	0.2461	2.39867	0.0164546	0.0639334	SM2011_RS15190	VOC family protein	WP_010968401.1
NC_020528.1	CDS	195005	195997	+	305	207	372.5	375	336	443	296.989	0.1208	0.120846	0.999618	0.317495	0.529861	SM2011_RS15195	adenosine kinase	WP_010968402.1
NC_020528.1	CDS	196035	196549	+	57	52	51.5	50	30	37	49.8263	-0.709616	0.266587	-2.66185	0.00777126	0.0363206	SM2011_RS15200	AAA family ATPase
NC_020528.1	CDS	196570	197073	-	136	179	226	187	215	250	175.597	-0.0171082	0.196651	-0.0869975	0.930673	0.96924	SM2011_RS15205	SH3 domain-containing protein	WP_227692134.1
NC_020528.1	CDS	197326	198330	+	274	147	333	277	257	419	241.489	0.079954	0.156285	0.51159	0.608938	0.776838	SM2011_RS15210	D-glycerate dehydrogenase	WP_010968405.1
NC_020528.1	CDS	198470	201484	-	418	300	538	539	482	638	418.605	0.137604	0.100263	1.37243	0.16993	0.355993	SM2011_RS15215	DNA polymerase I	WP_010968406.1
NC_020528.1	CDS	201957	202400	+	391	213	376	364	276	423	299.109	-0.148589	0.149133	-0.99635	0.31908	0.532024	SM2011_RS15220	MarR family transcriptional regulator	WP_003531925.1
NC_020528.1	CDS	202499	203893	+	267	194	328	321	291	394	234.285	0.0816103	0.118131	0.690846	0.489663	0.693302	SM2011_RS15225	M20/M25/M40 family metallo-hydrolase	WP_010968407.1
NC_020528.1	CDS	204257	205204	+	73	43	96	49	38	41	67.3801	-0.925255	0.231101	-4.00368	6.2365e-05	0.000638495	SM2011_RS15230	lysylphosphatidylglycerol synthase domain-containing protein	WP_003531919.1
NC_020528.1	CDS	205271	205762	-	25	9	20	27	28	32	20.1783	0.387615	0.355606	1.09001	0.275708	0.489843	SM2011_RS15235	hypothetical protein	WP_003531916.1
NC_020528.1	CDS	205861	206784	-	120	100	147	282	271	325	144.978	0.951715	0.210134	4.52909	5.9239e-06	8.48529e-05	SM2011_RS15240	DMT family transporter	WP_010968408.1
NC_020528.1	CDS	207287	209548	+	255	195	270	235	272	274	227.838	-0.144855	0.176921	-0.818756	0.412926	0.629063	SM2011_RS15245	penicillin-binding protein	WP_003531912.1
NC_020528.1	CDS	209765	211690	+	1736	1367	1949	2363	2226	2421	1636.68	0.202772	0.102815	1.97221	0.0485854	0.144269	SM2011_RS15250	molecular chaperone DnaK	WP_003531910.1
NC_020528.1	CDS	211965	213104	+	269	289	411	390	376	522	360.067	0.124079	0.139689	0.888257	0.374403	0.589261	SM2011_RS15255	molecular chaperone DnaJ	WP_003531907.1
NC_020528.1	CDS	213277	214161	-	30	24.5	45	18.5	10	12.5	30.1019	-1.41946	0.296063	-4.79444	1.6313e-06	2.80229e-05	SM2011_RS15260	DUF2182 domain-containing protein	WP_010968410.1
NC_020528.1	CDS	214166	214801	-	77	50.5	93	65.5	31	45.5	68.9188	-0.846423	0.219055	-3.86397	0.000111559	0.00103666	SM2011_RS15265	DUF1326 domain-containing protein	WP_003531903.1
NC_020528.1	CDS	214915	215919	-	221.5	158	251.5	220	177	186	173.047	-0.363714	0.185851	-1.95702	0.0503451	0.147906	SM2011_RS15270	inorganic phosphate transporter	WP_003531901.1
NC_020528.1	CDS	215919	216563	-	322.5	292	423.5	546	480	679	349.478	0.428764	0.124112	3.45466	0.000550988	0.0040782	SM2011_RS15275	DUF47 domain-containing protein	WP_010968411.1
NC_020528.1	CDS	216498	217922	+	210.5	168	210.5	239.5	204.5	260.5	181.82	-0.0256293	0.166168	-0.154237	0.877423	0.944196	SM2011_RS15280	DNA replication/repair protein RecF	WP_017264607.1
NC_020528.1	CDS	217949	218725	+	40.5	35.5	45.5	28	23.5	37	35.0826	-0.700279	0.245294	-2.85485	0.00430568	0.0224213	SM2011_RS15285	molybdopterin-synthase adenylyltransferase MoeB	WP_017267487.1
NC_020528.1	CDS	218733	219203	+	22	17.5	31	15.5	5	14.5	18.2308	-1.1201	0.376556	-2.97458	0.00293395	0.0162793	SM2011_RS15290	GNAT family N-acetyltransferase	WP_010968413.1
NC_020528.1	CDS	219196	219846	-	100	75	70	140	110	92	91.1784	0.183142	0.275199	0.665488	0.505738	0.703049	SM2011_RS15295	TetR family transcriptional regulator	WP_003531892.1
NC_020528.1	CDS	219908	223054	-	914	687	526.5	1699.5	1509	778	793.07	0.549436	0.368657	1.49037	0.136127	0.304893	SM2011_RS15300	multidrug efflux RND transporter permease subunit	WP_010968414.1
NC_020528.1	CDS	223065	224483	-	1589	1193	1416.5	2820.5	2495	1992	1607.56	0.511253	0.223377	2.28875	0.0220941	0.0804203	SM2011_RS15305	efflux RND transporter periplasmic adaptor subunit	WP_013844987.1
NC_020528.1	CDS	224765	225775	-	45	44	107	47.5	33.5	49	62.3783	-0.780669	0.244439	-3.19371	0.00140455	0.0089159	SM2011_RS15310	ATP-binding cassette domain-containing protein	WP_013844988.1
NC_020528.1	CDS	225792	226856	-	33.5	20.5	83.5	27.5	21	62.5	42.9935	-0.493055	0.340431	-1.44833	0.147526	0.322145	SM2011_RS15315	Gfo/Idh/MocA family oxidoreductase	WP_003533467.1
NC_020528.1	CDS	226853	227692	-	18	17	58.5	16	18	23.5	28.8938	-0.794625	0.344793	-2.30465	0.0211864	0.0776787	SM2011_RS15320	carbohydrate ABC transporter permease	WP_003533465.1
NC_020528.1	CDS	227705	228652	-	37.5	40.5	85	34	24.5	47	45.3552	-0.831491	0.288523	-2.88189	0.00395294	0.020897	SM2011_RS15325	sugar ABC transporter permease	WP_003533462.1
NC_020528.1	CDS	228921	230180	-	116	97	324.5	209.5	164	396.5	164.368	0.262995	0.27464	0.957599	0.338265	0.551462	SM2011_RS15330	ABC transporter substrate-binding protein	WP_010968416.1
NC_020528.1	CDS	230236	231132	-	458	323	549.5	608.5	470	455.5	444.685	-0.0422954	0.143194	-0.295371	0.76771	0.88082	SM2011_RS15335	N-acetylmuramic acid 6-phosphate etherase	WP_003533457.1
NC_020528.1	CDS	231332	232216	+	302	210.5	332	410	349	264	224.409	0.0364145	0.201046	0.181125	0.856269	0.932509	SM2011_RS15340	N-acetylglucosamine kinase	WP_010968417.1
NC_020528.1	CDS	232213	232977	+	11	13.5	33	13	6	20	15.2991	-0.718791	0.392773	-1.83004	0.0672439	0.184656	SM2011_RS15345	GntR family transcriptional regulator	WP_003533454.1
NC_020528.1	CDS	233071	234093	+	53	37.5	62	58	42	65	51.6533	-0.158815	0.226213	-0.70206	0.482641	0.688296	SM2011_RS15350	SIS domain-containing protein	WP_010968418.1
NC_020528.1	CDS	234090	235250	+	43	35.5	95	38	34	42	47.5011	-0.806488	0.238857	-3.37645	0.000734289	0.00522508	SM2011_RS15355	N-acetylglucosamine-6-phosphate deacetylase	WP_010968419.1
NC_020528.1	CDS	235534	236271	-	53	35	31	60	49	39	43.5509	0.0313044	0.280987	0.111409	0.911292	0.961401	SM2011_RS15360	copper homeostasis protein CutC	WP_010968420.1
NC_020528.1	CDS	236268	237179	-	22.5	26	27.5	29.5	17.5	25.5	26.7658	-0.304999	0.284345	-1.07264	0.283434	0.497873	SM2011_RS15365	ROK family protein	WP_010968421.1
NC_020528.1	CDS	237176	238537	-	103.5	85	103.5	151.5	151.5	220.5	107.622	0.538657	0.160258	3.36119	0.00077608	0.00546617	SM2011_RS15370	amidase	WP_010968422.1
NC_020528.1	CDS	238923	239657	+	59	46	41	57.5	53	104	56.536	0.226095	0.23997	0.94218	0.3461	0.56002	SM2011_RS15375	sulfate transporter family protein	WP_003533444.1
NC_020528.1	CDS	239734	239946	+	30	27	42	52	40	67	35.2297	0.384707	0.239933	1.60339	0.108849	0.261095	SM2011_RS15380	SlyX family protein	WP_010968423.1
NC_020528.1	CDS	240022	241014	-	233	180	381	283	260	406	285.647	-0.00048623	0.151395	-0.00321166	0.997437	0.998883	SM2011_RS15385	BMP family ABC transporter substrate-binding protein	WP_010968424.1
NC_020528.1	CDS	241299	241952	-	89	77	133	89	102	150	114.328	-0.0792196	0.206881	-0.382924	0.701776	0.841675	SM2011_RS15390	peptide-methionine (S)-S-oxide reductase MsrA	WP_010968425.1
NC_020528.1	CDS	242005	242322	-	682	454	808	842	642	912	598.581	0.0372562	0.131539	0.283232	0.776999	0.886693	SM2011_RS15395	membrane protein	WP_003533439.1
NC_020528.1	CDS	242731	242895	-	1	2	3	0	1	5	22.1073	-0.194827	0.513748	-0.379227	0.704519	0.842771	SM2011_RS33245	type II toxin-antitoxin system HicB family antitoxin	WP_010968426.1
NC_020528.1	CDS	242913	243134	+	0	3	3	3	1	4	1.92906	0.0548477	0.554262	0.0989562	0.921173		SM2011_RS15405	hypothetical protein	WP_017264514.1
NC_020528.1	CDS	243153	244175	-	141	110	138	154	149	172	291.274	0.00979998	0.137436	0.0713058	0.943154	0.975257	SM2011_RS15410	AraC family transcriptional regulator	WP_010968428.1
NC_020528.1	CDS	244284	245558	+	10.5	12	18	28	24	31	22.9243	0.697902	0.320885	2.17493	0.0296352	0.0997887	SM2011_RS15415	MFS transporter	WP_014530006.1
NC_020528.1	CDS	245555	247555	+	58.5	49	74	66	70	74	69.9738	-0.04825	0.235263	-0.205089	0.837502	0.925	SM2011_RS15420	TonB-dependent receptor	WP_010968430.1
NC_020528.1	CDS	247567	248727	+	2	5	3	7	5	8	7.82977	0.465383	0.486219	0.957146	0.338493		SM2011_RS15425	FAD-dependent monooxygenase	WP_010968431.1
NC_020528.1	CDS	248814	250292	-	10	2	4	4	7	5	3.51506	-0.160062	0.525944	-0.304334	0.760874		SM2011_RS15430	MFS transporter	WP_010968432.1
NC_020528.1	CDS	250423	251349	+	79	80	104	113	117	120	97.4194	0.135145	0.184455	0.732672	0.463759	0.670885	SM2011_RS15435	LysR family transcriptional regulator	WP_010968433.1
NC_020528.1	CDS	251363	251632	-	15	7	20	8	13	16	11.3899	-0.360572	0.400462	-0.90039	0.367912	0.582028	SM2011_RS15440	BON domain-containing protein	WP_010968434.1
NC_020528.1	CDS	251836	252780	+	170	132	172	266	190	280	156.663	0.341131	0.150741	2.26303	0.0236341	0.0847976	SM2011_RS15445	AEC family transporter	WP_003533430.1
NC_020528.1	CDS	253003	254100	-	637	543	549	674	655	780	497.304	-0.0153072	0.13941	-0.1098	0.912568	0.961981	SM2011_RS15450	branched-chain amino acid aminotransferase	WP_010968435.1
NC_020528.1	CDS	254272	255051	-	1414	1091	1007	1326	1320	2163	1015.91	0.117676	0.202065	0.582368	0.560319	0.742214	SM2011_RS15455	cytochrome c family protein	WP_010968436.1
NC_020528.1	CDS	255205	255957	+	123.5	134.5	268.5	332.5	335.5	447	180.961	0.79886	0.222813	3.58534	0.000336643	0.00268586	SM2011_RS15460	3-deoxy-manno-octulosonate cytidylyltransferase	WP_010968437.1
NC_020528.1	CDS	255982	256836	+	163.5	123.5	254.5	253.5	245.5	261	191.923	0.243111	0.164442	1.4784	0.139301	0.309642	SM2011_RS15465	prephenate dehydratase	WP_003533422.1
NC_020528.1	CDS	257007	257144	+	989	789	762	2754	4230	7282	1229.95	2.03757	0.256359	7.9481	1.89393e-15	2.37989e-13	SM2011_RS33250	DUF1127 domain-containing protein	WP_003533421.1
NC_020528.1	CDS	257276	257644	-	13	9	17	18	11	3	11.4566	-0.444421	0.393648	-1.12898	0.258906	0.471823	SM2011_RS15470	VOC family protein	WP_010968438.1
NC_020528.1	CDS	257737	258429	-	26	15	39.5	15.5	20.5	16	24.0127	-0.785315	0.320662	-2.44905	0.0143236	0.0575545	SM2011_RS15475	YafY family transcriptional regulator	WP_010968439.1
NC_020528.1	CDS	258436	259416	-	50.5	51.5	86	73	55.5	68.5	59.082	-0.192717	0.196649	-0.980003	0.327084	0.540804	SM2011_RS15480	NAD(+) diphosphatase	WP_003533418.1
NC_020528.1	CDS	259419	259865	-	153.5	115.5	153.5	235.5	253	257.5	155.651	0.526211	0.219463	2.39773	0.0164972	0.0640484	SM2011_RS15485	HIT family protein	WP_013844995.1
NC_020528.1	CDS	260125	262005	+	283	223	352	367	274	346	301.328	-0.0658492	0.124694	-0.528086	0.59744	0.768837	SM2011_RS15490	DNA polymerase III subunit gamma/tau	WP_010968441.1
NC_020528.1	CDS	262114	262437	+	91	50	102	117	129	172	90.1487	0.508923	0.188101	2.70558	0.00681851	0.0325277	SM2011_RS15495	YbaB/EbfC family nucleoid-associated protein	WP_003533413.1
NC_020528.1	CDS	262513	263124	+	107	92	153.5	140	101	150	124.652	-0.122315	0.152971	-0.799599	0.423943	0.638861	SM2011_RS15500	LysE family translocator	WP_003533411.1
NC_020528.1	CDS	263175	263780	+	265	219	342	285.5	223	355	232.104	-0.212646	0.133661	-1.59093	0.111625	0.265451	SM2011_RS15505	recombination mediator RecR	WP_003533410.1
NC_020528.1	CDS	263818	265056	+	154	106	158.5	100.5	77	89	121.546	-0.902847	0.154574	-5.84086	5.19331e-09	1.78347e-07	SM2011_RS15510	lytic murein transglycosylase	WP_010968442.1
NC_020528.1	CDS	265264	266919	-	169	132	209	176	156	207	144.074	-0.187694	0.153282	-1.2245	0.220763	0.423085	SM2011_RS15515	MFS transporter	WP_010968443.1
NC_020528.1	CDS	267142	267759	+	375	268.5	387	443	358	559	335.623	0.112251	0.151328	0.741772	0.458226	0.665867	SM2011_RS15520	ribosome maturation factor RimP	WP_003534362.1
NC_020528.1	CDS	267805	269433	+	599	481	643	724.5	579	705	559.515	-0.0584308	0.137229	-0.425792	0.67026	0.821153	SM2011_RS15525	transcription termination factor NusA	WP_010968444.1
NC_020528.1	CDS	269439	270131	+	572	436.5	585	541.5	489	609	498.749	-0.235247	0.129313	-1.81921	0.0688798	0.187327	SM2011_RS15530	RNA-binding protein	WP_003534364.1
NC_020528.1	CDS	270237	272906	+	1129	850	1276	1385	1278	1390	1056.34	0.0524179	0.131418	0.398863	0.689994	0.834999	SM2011_RS15535	translation initiation factor IF-2	WP_010968445.1
NC_020528.1	CDS	273066	273473	+	40	34.5	48	73.5	80.5	80	44.2051	0.63108	0.281766	2.23973	0.0251087	0.0887024	SM2011_RS15540	30S ribosome-binding factor RbfA	WP_003534366.1
NC_020528.1	CDS	273486	274421	+	186	139.5	188	182.5	116.5	106	144.117	-0.580144	0.250668	-2.31439	0.0206464	0.0763062	SM2011_RS15545	tRNA pseudouridine(55) synthase TruB	WP_003534367.1
NC_020528.1	CDS	274730	276448	+	177	130	166	172	140	132	143.817	-0.351507	0.180444	-1.94801	0.0514132	0.150086	SM2011_RS15550	sensor histidine kinase	WP_010968446.1
NC_020528.1	CDS	276687	276956	+	659	577	740	748	884	1234	1161.98	0.223331	0.278799	0.801047	0.423104	0.638119	SM2011_RS15555	30S ribosomal protein S15	WP_003534369.1
NC_020528.1	CDS	277324	279477	+	695	602	783.5	1365	1270	1518	690.43	0.707518	0.115953	6.10178	1.04893e-09	4.26438e-08	SM2011_RS15560	polyribonucleotide nucleotidyltransferase	WP_010968447.1
NC_020528.1	CDS	279557	280573	+	33	29	37	69	57	53	35.3436	0.543787	0.295051	1.84302	0.0653255	0.180502	SM2011_RS15565	class I SAM-dependent methyltransferase	WP_010968448.1
NC_020528.1	CDS	280796	281602	-	377	304.5	448	463.5	379	393.5	343.245	-0.12941	0.15399	-0.840377	0.400697	0.61626	SM2011_RS15570	enoyl-ACP reductase FabI	WP_003534375.1
NC_020528.1	CDS	281607	282827	-	370.5	304	518.5	662.5	556	666.5	410.07	0.395627	0.123813	3.19535	0.0013966	0.00887562	SM2011_RS15575	beta-ketoacyl-ACP synthase I	WP_003534376.1
NC_020528.1	CDS	282877	283392	-	452.5	294.5	502.5	758	741	1095	412.119	0.774832	0.123375	6.28031	3.37888e-10	1.54395e-08	SM2011_RS15580	3-hydroxyacyl-[acyl-carrier-protein] dehydratase FabA	WP_010968449.1
NC_020528.1	CDS	283770	284192	+	217	206	258	346	374	520	249.614	0.562816	0.143494	3.92223	8.77314e-05	0.000843594	SM2011_RS15585	transcriptional repressor	WP_010968450.1
NC_020528.1	CDS	284223	284858	-	216	169	147	193	156	160	137.951	-0.352446	0.204531	-1.72319	0.0848538	0.218925	SM2011_RS15590	trimeric intracellular cation channel family protein	WP_003534379.1
NC_020528.1	CDS	284922	285710	-	65	50	84	123	81	123	77.1068	0.431443	0.18096	2.38419	0.0171167	0.0659042	SM2011_RS15595	YdcF family protein	WP_014527028.1
NC_020528.1	CDS	286305	286694	-	515	424	671	945	677	972	500.413	0.402932	0.171194	2.35365	0.0185899	0.0703997	SM2011_RS15605	TIGR02300 family protein	WP_003534381.1
NC_020528.1	CDS	286979	288346	+	180.5	130	207.5	261	286.5	366.5	172.569	0.537691	0.162868	3.30139	0.000962058	0.00653467	SM2011_RS15610	3-phosphoshikimate 1-carboxyvinyltransferase	WP_010968452.1
NC_020528.1	CDS	288346	288984	+	249.5	215	384.5	400	386.5	436.5	244.631	0.267296	0.1688	1.5835	0.113307	0.268271	SM2011_RS15615	(d)CMP kinase	WP_010968453.1
NC_020528.1	CDS	289148	290854	+	1158	898	1175	901	770	832	1022.09	-0.631853	0.149448	-4.22792	2.3586e-05	0.000278647	SM2011_RS15620	30S ribosomal protein S1	WP_003534399.1
NC_020528.1	CDS	291268	292848	-	162	109	155	162	156	167	132.477	-0.0795868	0.148558	-0.535727	0.592147	0.766208	SM2011_RS15625	hypothetical protein	WP_010968454.1
NC_020528.1	CDS	292988	293320	+	20	16	35	28	20	37	34.3713	-0.00606938	0.392893	-0.0154479	0.987675	0.994799	SM2011_RS15630	hypothetical protein	WP_003534402.1
NC_020528.1	CDS	293384	293911	-	30	28	44	24	38	37	30.6867	-0.287838	0.261032	-1.10269	0.270161	0.48311	SM2011_RS15635	BA14K family protein	WP_003534404.1
NC_020528.1	CDS	294517	296514	-	221	187	170	162	143	162	160.725	-0.589025	0.221714	-2.65669	0.00789121	0.036726	SM2011_RS15645	HAMP domain-containing protein	WP_010968455.1
NC_020528.1	CDS	296608	297654	-	46	42	42	49	42	41	44.9229	-0.249284	0.231134	-1.07853	0.280799	0.494755	SM2011_RS15650	hydroxyacid dehydrogenase	WP_010968456.1
NC_020528.1	CDS	297740	298069	-	100	85	99	114	121	147	95.1482	0.137974	0.183043	0.753775	0.450984	0.660528	SM2011_RS15655	hypothetical protein	WP_010968457.1
NC_020528.1	CDS	298277	298903	+	171	111	183	274	260	324	157.174	0.608775	0.138752	4.38752	1.14652e-05	0.000148806	SM2011_RS15660	ribonuclease D	WP_010968458.1
NC_020528.1	CDS	299238	300410	+	210.417	185.333	301.917	236.167	253.117	309.667	221.692	-0.0676091	0.141174	-0.478907	0.632005	0.793991	SM2011_RS15665	IS481-like element ISRm20 family transposase	WP_010968459.1
NC_020528.1	CDS	301030	301320	+	27	12	31	34	23	50	31.2852	0.309875	0.307864	1.00653	0.31416	0.52649	SM2011_RS15670	GIY-YIG nuclease family protein	WP_010968460.1
NC_020528.1	CDS	301500	301781	-	46	29	88	58	65	110	62.2994	0.256032	0.267624	0.956687	0.338725	0.551638	SM2011_RS15675	SelT/SelW/SelH family protein	WP_004435540.1
NC_020528.1	CDS	301984	302436	+	33	30	30	39	43	58	26.4108	0.279849	0.272788	1.02588	0.304947	0.518466	SM2011_RS15680	DoxX family protein	WP_010968461.1
NC_020528.1	CDS	302530	302937	-	51	38	60	54	48	40	47.5213	-0.309009	0.24041	-1.28534	0.198673	0.396699	SM2011_RS15685	nucleoside diphosphate kinase regulator	WP_010968462.1
NC_020528.1	CDS	303336	303569	-	69.5	44.5	77.5	67	52	68	64.5177	-0.293416	0.199853	-1.46816	0.142061	0.313429	SM2011_RS15690	type II toxin-antitoxin system CcdA family antitoxin	WP_013845004.1
NC_020528.1	CDS	303623	305458	-	736	579.5	894	1005	958	1318	686.347	0.290449	0.129443	2.24384	0.0248424	0.0881038	SM2011_RS15695	translation elongation factor 4	WP_014530015.1
NC_020528.1	CDS	305508	306773	-	81.5	64	152.5	92	80	203	80.305	0.0522308	0.311937	0.16744	0.867024	0.938554	SM2011_RS15700	MFS transporter	WP_004435524.1
NC_020528.1	CDS	306964	307542	+	26.5	29.5	41.5	32.5	29	55.5	35.4906	-0.0359111	0.269993	-0.133008	0.894187	0.953749	SM2011_RS15705	XRE family transcriptional regulator	WP_013845005.1
NC_020528.1	CDS	307544	308071	+	8.5	12.5	23.5	25.5	18	17.5	16.4938	0.215391	0.352822	0.610481	0.541544	0.727281	SM2011_RS15710	GNAT family N-acetyltransferase	WP_010968466.1
NC_020528.1	CDS	308107	308745	-	68	38	47	91	86	102	53.9949	0.566929	0.222709	2.5456	0.0109089	0.0467559	SM2011_RS15715	exopolysaccharide biosynthesis protein	WP_014530016.1
NC_020528.1	CDS	309006	309671	+	702	521	716	994	933	1000	673.014	0.319087	0.143368	2.22565	0.0260378	0.0911158	SM2011_RS15720	OmpA family protein	WP_004435511.1
NC_020528.1	CDS	309989	311041	-	37	36	32.5	59.5	41.5	33	37.6398	0.0692581	0.298117	0.232319	0.81629	0.911369	SM2011_RS15725	lysine-2%2C3-aminomutase-like protein	WP_010968467.1
NC_020528.1	CDS	311038	312090	-	24	30	34.5	66.5	77.5	76	35.694	0.987557	0.266097	3.71127	0.000206221	0.00175145	SM2011_RS15730	EF-P lysine aminoacylase EpmA	WP_010968468.1
NC_020528.1	CDS	312252	312821	+	297	230	266	372	358	384	234.98	0.200966	0.189052	1.06302	0.287773	0.502241	SM2011_RS15735	elongation factor P	WP_010968469.1
NC_020528.1	CDS	313034	314275	+	185	122	274	255	203	296	178.846	0.123828	0.178372	0.694209	0.487551	0.691907	SM2011_RS15740	cyclopropane-fatty-acyl-phospholipid synthase	WP_010968470.1
NC_020528.1	CDS	314550	315533	+	30	22	39	59	40	40	26.9974	0.338416	0.268922	1.25842	0.20824	0.406815	SM2011_RS15745	membrane protein	WP_010968471.1
NC_020528.1	CDS	315765	316385	-	310	236	575	366	332	581	421.351	-0.0584314	0.17151	-0.340687	0.733339	0.860308	SM2011_RS15750	transglutaminase-like cysteine peptidase	WP_010968472.1
NC_020528.1	CDS	316669	317511	-	60	40	83	80	86	131	65.6434	0.419551	0.199212	2.10605	0.0351998	0.11302	SM2011_RS15755	alpha/beta hydrolase	WP_010968473.1
NC_020528.1	CDS	317728	318264	+	832	615	947	1058	977	1389	704.341	0.236073	0.125094	1.88716	0.0591385	0.168111	SM2011_RS15760	translation initiation factor IF-3	WP_014527030.1
NC_020528.1	CDS	318505	318708	+	246	203	263.5	585	567	881	291.881	1.18923	0.162608	7.31348	2.60318e-13	2.2846e-11	SM2011_RS15765	50S ribosomal protein L35	WP_004435490.1
NC_020528.1	CDS	318745	319149	+	825	668	915.5	1522	1401	2023	819.795	0.737628	0.135014	5.46335	4.67233e-08	1.21855e-06	SM2011_RS15770	50S ribosomal protein L20	WP_004435481.1
NC_020528.1	CDS	319295	320377	+	187	102	200	284	254.5	278	159.217	0.481687	0.1688	2.85359	0.00432284	0.0224739	SM2011_RS15775	phenylalanine--tRNA ligase subunit alpha	WP_004435478.1
NC_020528.1	CDS	320411	322837	+	361	289	359	370	370.5	317	323.986	-0.195916	0.154852	-1.26518	0.205805	0.40437	SM2011_RS15780	phenylalanine--tRNA ligase subunit beta	WP_010968474.1
NC_020528.1	CDS	323159	323518	-	36	31	33	35	29	43	32.0642	-0.185042	0.277057	-0.667885	0.504207	0.702207	SM2011_RS15785	nuclear transport factor 2 family protein	WP_004435473.1
NC_020528.1	CDS	323684	324663	-	25	25	28	23	14	10	24.1244	-0.903677	0.323016	-2.79762	0.00514799	0.0257395	SM2011_RS15790	aldo/keto reductase
NC_020528.1	CDS	324844	325734	+	59	63	94	32	68	77	86.419	-0.530727	0.230263	-2.30487	0.0211736	0.0776787	SM2011_RS15795	LysR family transcriptional regulator	WP_010968477.1
NC_020528.1	CDS	325768	326259	-	7	15	14	22	28	23	15.7242	0.641252	0.37344	1.71715	0.0859522	0.221449	SM2011_RS15800	ferritin-like domain-containing protein	WP_004435461.1
NC_020528.1	CDS	326480	327250	+	21	20	24	23	18	29	22.0295	-0.167399	0.298198	-0.561367	0.574547	0.753335	SM2011_RS15805	SDR family oxidoreductase	WP_010968478.1
NC_020528.1	CDS	327391	328065	+	23.0556	11	25.3333	19	17.3333	23	18.4499	-0.237332	0.313744	-0.75645	0.449379	0.660276	SM2011_RS15810	hypothetical protein	WP_010968479.1
NC_020528.1	CDS	328152	329102	-	28	16	23	36	40	58	32.5133	0.67372	0.269708	2.49796	0.0124909	0.0519264	SM2011_RS15815	aldo/keto reductase	WP_010968480.1
NC_020528.1	CDS	329318	330304	+	102	72	117	141	113	132	108.197	0.139088	0.164331	0.84639	0.397335	0.612794	SM2011_RS15820	Gfo/Idh/MocA family oxidoreductase	WP_004435452.1
NC_020528.1	CDS	330353	330763	-	2	7	2	7	3	6	4.92771	0.120173	0.506865	0.237091	0.812586		SM2011_RS15825	hypothetical protein	WP_010968481.1
NC_020528.1	CDS	330892	331683	+	9	17	13	13	5	13	12.4969	-0.556605	0.392873	-1.41676	0.156554	0.335019	SM2011_RS15830	helix-turn-helix transcriptional regulator	WP_010968482.1
NC_020528.1	CDS	331802	333382	+	91	112.5	149.5	149.5	131	140	115.082	-0.0199802	0.173256	-0.115322	0.90819	0.961208	SM2011_RS15835	exodeoxyribonuclease VII large subunit	WP_010968483.1
NC_020528.1	CDS	333382	333972	+	43	34.5	50.5	28.5	22	23	39.4822	-0.999406	0.259056	-3.85788	0.000114376	0.0010599	SM2011_RS15840	NAD(P)H-dependent oxidoreductase	WP_010968484.1
NC_020528.1	CDS	333981	334475	-	184	135	169	212	162	203	148.741	-0.0396401	0.149687	-0.26482	0.791148	0.896548	SM2011_RS15845	MarR family transcriptional regulator	WP_010968485.1
NC_020528.1	CDS	334589	335461	+	49	26	33	35	42	40	30.6218	-0.142948	0.268941	-0.531521	0.595058	0.767454	SM2011_RS15850	EamA family transporter	WP_010968486.1
NC_020528.1	CDS	335700	336956	-	201	157	253	246	221	325	190.204	0.0979732	0.1317	0.743912	0.456929	0.665007	SM2011_RS15855	aminopeptidase	WP_010968487.1
NC_020528.1	CDS	337027	337713	-	26	30	43	95	99	126	39.6303	1.36741	0.225646	6.06	1.36123e-09	5.30016e-08	SM2011_RS15860	glutathione S-transferase family protein	WP_010968488.1
NC_020528.1	CDS	337794	338246	+	243	218	299	280	267	333	289.053	-0.0672072	0.168481	-0.398901	0.689966	0.834999	SM2011_RS15865	MarR family transcriptional regulator	WP_004435420.1
NC_020528.1	CDS	338538	339011	-	80	43.5	80.5	68	51	56	66.5485	-0.460774	0.20946	-2.19982	0.0278197	0.0953007	SM2011_RS15870	Cys-tRNA(Pro) deacylase	WP_004435416.1
NC_020528.1	CDS	339015	339365	-	93	51.5	94.5	101	81	122	66.0769	0.0763496	0.19636	0.388824	0.697406	0.839595	SM2011_RS15875	ArsC family reductase	WP_010968490.1
NC_020528.1	CDS	339574	340743	-	80	75	106	57	61	78	93.1993	-0.669249	0.183461	-3.6479	0.000264392	0.00218183	SM2011_RS15880	tyrosine aminotransferase	WP_010968491.1
NC_020528.1	CDS	340841	341902	-	54	54	126	88	94	131	78.7679	0.16574	0.229543	0.722042	0.470269	0.677613	SM2011_RS15885	succinylglutamate desuccinylase/aspartoacylase family protein	WP_010968492.1
NC_020528.1	CDS	342000	342587	-	30	18.5	35.5	19.5	18	21	29.5909	-0.708018	0.285554	-2.47945	0.0131584	0.0540334	SM2011_RS15890	hypothetical protein	WP_010968493.1
NC_020528.1	CDS	342592	342921	-	35	19.5	54.5	29.5	24	37	37.7534	-0.472149	0.280642	-1.68239	0.0924934	0.234556	SM2011_RS15895	hypothetical protein	WP_010968494.1
NC_020528.1	CDS	343025	343219	+	29.5	16	41	30	33	35	23.6096	-0.0598563	0.303906	-0.196957	0.843862	0.926775	SM2011_RS15900	hypothetical protein	WP_010968495.1
NC_020528.1	CDS	343263	343505	+	346	270.5	417	566	452.5	562	320.209	0.336363	0.167984	2.00236	0.0452462	0.137681	SM2011_RS15905	type II toxin-antitoxin system Phd/YefM family antitoxin	WP_010968496.1
NC_020528.1	CDS	343505	343930	+	33.5	36.5	49	41	27.5	39	35.2182	-0.396265	0.262506	-1.50955	0.131159	0.297815	SM2011_RS15910	type II toxin-antitoxin system VapC family toxin	WP_003529815.1
NC_020528.1	CDS	343960	345522	-	397	307	416	576	519	773	352.764	0.441898	0.134726	3.27996	0.00103821	0.0069579	SM2011_RS15915	glutamine-hydrolyzing GMP synthase	WP_010968497.1
NC_020528.1	CDS	345629	346267	-	51.5	28	49.5	36	23	31.5	45.2071	-0.7344	0.252239	-2.91152	0.00359677	0.0193261	SM2011_RS15920	5'-methylthioadenosine/S-adenosylhomocysteine nucleosidase	WP_010968498.1
NC_020528.1	CDS	346264	346716	-	226.5	204	308.5	218	202	240.5	211.959	-0.425547	0.128873	-3.30206	0.000959766	0.00653467	SM2011_RS15925	PaaI family thioesterase	WP_010968499.1
NC_020528.1	CDS	346877	347428	+	18	10	13	16	12	23	18.0246	0.018902	0.350616	0.0539109	0.957006	0.979646	SM2011_RS15930	GNAT family N-acetyltransferase	WP_015445544.1
NC_020528.1	CDS	347377	348510	-	25	31	33	65	46	84	34.5609	0.766829	0.284518	2.69519	0.00703487	0.0333869	SM2011_RS15935	DUF1513 domain-containing protein	WP_010968501.1
NC_020528.1	CDS	348724	349713	-	90	69	85	177	199	228	88.9926	0.998396	0.197929	5.04421	4.55404e-07	8.95602e-06	SM2011_RS15940	magnesium/cobalt transporter CorA	WP_010968502.1
NC_020528.1	CDS	349933	351060	-	38	18	28.5	19.5	15	15	47.9389	-0.903725	0.321166	-2.81389	0.00489457	0.0247368	SM2011_RS15945	hypothetical protein	WP_010968503.1
NC_020528.1	CDS	351060	352610	-	56	62	76	43	44	52	117.703	-0.731422	0.208787	-3.50319	0.000459719	0.00353485	SM2011_RS15950	c-type cytochrome	WP_010968504.1
NC_020528.1	CDS	352659	353939	-	148	101	161.5	137.5	145	321	374.408	0.246411	0.190644	1.29252	0.196178	0.392995	SM2011_RS15955	imelysin family protein	WP_010968505.1
NC_020528.1	CDS	354094	355383	-	286	209	305	346	327	412	266.581	0.162722	0.146791	1.10852	0.267636	0.480606	SM2011_RS15960	RsmB/NOP family class I SAM-dependent RNA methyltransferase	WP_003529788.1
NC_020528.1	CDS	355520	355894	-	137	107	134	241	230	254	151.155	0.6234	0.257682	2.41926	0.0155523	0.0611147	SM2011_RS15965	septal ring lytic transglycosylase RlpA family protein	WP_003529787.1
NC_020528.1	CDS	356355	357230	-	49.5	60.5	71	87	73.5	102.5	66.4674	0.236555	0.219302	1.07867	0.280735	0.494755	SM2011_RS15970	SDR family oxidoreductase	WP_010968506.1
NC_020528.1	CDS	357227	358390	-	167	126	205	223	164.5	201.5	164.865	-0.0242238	0.13372	-0.181153	0.856248	0.932509	SM2011_RS15975	tRNA epoxyqueuosine(34) reductase QueG	WP_013845014.1
NC_020528.1	CDS	358401	359093	-	555.5	366.5	578	863	704	847	526.258	0.41602	0.134347	3.0966	0.00195754	0.0118029	SM2011_RS15980	glutathione S-transferase family protein	WP_003529784.1
NC_020528.1	CDS	359250	360056	+	164	120	153	206	195	216	122.976	0.217205	0.17067	1.27266	0.203138	0.401412	SM2011_RS15985	undecaprenyl-diphosphate phosphatase	WP_010968508.1
NC_020528.1	CDS	360167	360328	-	494	456	572	1908	1921	2786	632.434	1.77353	0.178821	9.9179	3.48016e-23	1.48014e-20	SM2011_RS36180	hypothetical protein	WP_003529782.1
NC_020528.1	CDS	360577	361557	-	462	414	654	680	743	909	456.812	0.33671	0.121014	2.78241	0.00539567	0.0265652	SM2011_RS15995	complex I NDUFA9 subunit family protein	WP_010968509.1
NC_020528.1	CDS	361678	361965	-	186	125	179	382	428	551	182.764	1.18004	0.142744	8.26682	1.37575e-16	2.1733e-14	SM2011_RS16000	DUF1330 domain-containing protein	WP_003529780.1
NC_020528.1	CDS	362071	362775	-	151	94	211	253	195	352.5	170.909	0.535471	0.15709	3.4087	0.000652739	0.00471148	SM2011_RS16005	orotidine-5'-phosphate decarboxylase	WP_010968510.1
NC_020528.1	CDS	362783	363364	-	133.5	98	201.5	208	161	288.5	164.47	0.322072	0.17008	1.89364	0.0582723	0.165991	SM2011_RS16010	phosphoglycerate mutase family protein	WP_010968511.1
NC_020528.1	CDS	363379	363981	-	334.5	180	283	473	427	463	291.578	0.501621	0.19249	2.60596	0.00916181	0.0406546	SM2011_RS16015	class I SAM-dependent methyltransferase	WP_010968512.1
NC_020528.1	CDS	364185	365303	-	496	390	699	660	625	840	565.581	0.158469	0.0943489	1.67961	0.0930331	0.235414	SM2011_RS16020	DNA polymerase III subunit beta	WP_010968513.1
NC_020528.1	CDS	365548	366510	+	194.5	146.5	233	184	172	229.5	167.34	-0.235673	0.129578	-1.81877	0.0689466	0.187337	SM2011_RS16025	16S rRNA (cytidine(1402)-2'-O)-methyltransferase	WP_015008045.1
NC_020528.1	CDS	366500	366868	+	18.5	15.5	19	9	6	4.5	18.5928	-1.46306	0.364076	-4.01855	5.85574e-05	0.000607437	SM2011_RS16030	YraN family protein	WP_003529772.1
NC_020528.1	CDS	367073	368020	+	109	46	142	125	121	171	101.305	0.245073	0.19248	1.27324	0.202933	0.401395	SM2011_RS16035	glutathione synthase	WP_003529770.1
NC_020528.1	CDS	368206	369738	+	93	57	80	69	77	55	88.5545	-0.42833	0.219581	-1.95067	0.0510966	0.149636	SM2011_RS16040	YifB family Mg chelatase-like AAA ATPase	WP_003529769.1
NC_020528.1	CDS	370368	371336	-	122	83	144	133	128	176	147.803	0.0552095	0.178668	0.309007	0.757317	0.874155	SM2011_RS16045	cysteine synthase A	WP_003527809.1
NC_020528.1	CDS	371475	372092	-	124	84	188	147	135	204	124.124	0.0379064	0.159388	0.237825	0.812017	0.908466	SM2011_RS16050	LysE family translocator	WP_010968514.1
NC_020528.1	CDS	372255	372887	+	37	39	66	77	54	97	69.1917	0.380563	0.239129	1.59145	0.111508	0.265401	SM2011_RS16055	LysE family translocator	WP_003527805.1
NC_020528.1	CDS	372884	373798	-	22	19	22	42	38	47	27.9192	0.686383	0.266348	2.57702	0.00996571	0.0435232	SM2011_RS16060	DMT family transporter	WP_010968515.1
NC_020528.1	CDS	373933	374370	+	206	196	221	354	301	257	186.302	0.25994	0.236137	1.1008	0.270983	0.483892	SM2011_RS16065	Lrp/AsnC family transcriptional regulator	WP_003527801.1
NC_020528.1	CDS	374363	374845	-	73	54	79	94	97	136	72.9024	0.377993	0.184479	2.04898	0.0404644	0.126186	SM2011_RS16070	dUTP diphosphatase	WP_010968516.1
NC_020528.1	CDS	374944	376527	+	333	274	371	691	628	883	348.526	0.856332	0.190903	4.4857	7.26764e-06	0.000101729	SM2011_RS16075	peptide chain release factor 3	WP_003527796.1
NC_020528.1	CDS	376544	377440	-	14	8	16	13	11	6	12.0594	-0.488088	0.399407	-1.22203	0.221696	0.424619	SM2011_RS16080	DMT family transporter	WP_010968517.1
NC_020528.1	CDS	377525	378334	-	173	99	186	172	150	276	154.339	0.10552	0.182997	0.576622	0.564195	0.745028	SM2011_RS16085	AraC family transcriptional regulator	WP_003527793.1
NC_020528.1	CDS	378452	379435	+	27	17	50	26	39	54	32.3425	0.0888915	0.276027	0.322039	0.747423	0.868052	SM2011_RS16090	NAD(P)-dependent oxidoreductase	WP_010968518.1
NC_020528.1	CDS	379440	379844	-	65	36	9	66	48	13	47.6033	-0.043274	0.555439	-0.0779096	0.9379	0.972617	SM2011_RS16095	GFA family protein	WP_003527790.1
NC_020528.1	CDS	379921	380721	-	179	102	21	319	299	33	151.3	0.417234	0.555077	0.751668	0.452251	0.660982	SM2011_RS16100	5-deoxy-glucuronate isomerase	WP_010968519.1
NC_020528.1	CDS	380876	381778	-	369	211	44	765	728	62	292.141	0.54546	0.555312	0.98226	0.325972	0.539772	SM2011_RS16105	myo-inosose-2 dehydratase	WP_010968520.1
NC_020528.1	CDS	381950	383803	-	712	371	68.5	1374	1328	59.5	500.602	0.511092	0.55397	0.922599	0.356216	0.570876	SM2011_RS16110	3D-(3%2C5/4)-trihydroxycyclohexane-1%2C2-dione acylhydrolase (decyclizing)	WP_010968521.1
NC_020528.1	CDS	383853	385805	-	1668	881	101.5	3302	3035	91.5	995.038	0.51966	0.551956	0.941489	0.346454	0.560101	SM2011_RS16115	5-dehydro-2-deoxygluconokinase	WP_003527786.1
NC_020528.1	CDS	385925	386779	-	437	273	46	552	530	56	247.83	0.175026	0.55416	0.315841	0.752123	0.870182	SM2011_RS16120	MurR/RpiR family transcriptional regulator	WP_010968522.1
NC_020528.1	CDS	387089	388219	-	1264	850	83	1847	1992	119	695.121	0.309892	0.555394	0.557968	0.576867	0.755089	SM2011_RS16130	Gfo/Idh/MocA family oxidoreductase	WP_003527783.1
NC_020528.1	CDS	388471	389286	+	353	266	344	391	311	277	333.23	-0.233629	0.203811	-1.1463	0.25167	0.463673	SM2011_RS16135	class II glutamine amidotransferase	WP_010968523.1
NC_020528.1	CDS	389278	390483	-	111	100	152	120	132	178	120.049	-0.0302554	0.153085	-0.197638	0.843328	0.926775	SM2011_RS16140	bifunctional phosphopantothenoylcysteine decarboxylase/phosphopantothenate--cysteine ligase CoaBC	WP_010968524.1
NC_020528.1	CDS	390626	391084	+	409	296.5	328	398	332.5	521.5	280.842	-0.0313064	0.243643	-0.128493	0.897759	0.956075	SM2011_RS16145	Rrf2 family transcriptional regulator	WP_010968525.1
NC_020528.1	CDS	391074	391979	+	74	41.5	46	71	56.5	70.5	46.4883	-0.00416142	0.27174	-0.015314	0.987782	0.994799	SM2011_RS16150	NAD(P)/FAD-dependent oxidoreductase	WP_010968526.1
NC_020528.1	CDS	392097	392702	-	50	32	51	31	19	21	41.6496	-1.0886	0.267898	-4.06348	4.83457e-05	0.000516029	SM2011_RS16155	ankyrin repeat domain-containing protein	WP_010968527.1
NC_020528.1	CDS	392807	393586	-	52	43	72	66	44	55	52.3867	-0.26997	0.231736	-1.16499	0.244023	0.454124	SM2011_RS16160	SDR family oxidoreductase	WP_010968528.1
NC_020528.1	CDS	393674	395248	-	119.5	94.5	152.5	132	115	97.5	116.139	-0.326551	0.187152	-1.74485	0.0810114	0.211921	SM2011_RS16165	2-polyprenylphenol 6-hydroxylase	WP_010968529.1
NC_020528.1	CDS	395253	396029	-	115.5	81.5	111.5	165	121	222.5	104.555	0.408919	0.173035	2.36321	0.0181172	0.0690451	SM2011_RS16170	bifunctional demethylmenaquinone methyltransferase/2-methoxy-6-polyprenyl-1%2C4-benzoquinol methylase UbiE	WP_003527766.1
NC_020528.1	CDS	396211	397116	+	88	70	101	100.5	110.5	137.5	80.4919	0.147784	0.183398	0.805813	0.420351	0.635037	SM2011_RS16175	bifunctional DNA-formamidopyrimidine glycosylase/DNA-(apurinic or apyrimidinic site) lyase	WP_010968531.1
NC_020528.1	CDS	397174	397947	+	69	48	76	71.5	78.5	84.5	66.4616	0.0124354	0.187838	0.0662028	0.947216	0.976638	SM2011_RS16180	enoyl-CoA hydratase	WP_010968532.1
NC_020528.1	CDS	398139	398405	+	984	1168	1257	1750	2193	2701	1413.03	0.625252	0.224663	2.78307	0.00538472	0.0265509	SM2011_RS16185	30S ribosomal protein S20	WP_010968533.1
NC_020528.1	CDS	399241	400854	+	672	561	1085	1248	1188	1513	746.238	0.510566	0.133192	3.83331	0.000126428	0.00116117	SM2011_RS16190	chromosomal replication initiator protein DnaA	WP_013843849.1
NC_020528.1	CDS	400978	401352	+	15.5	18.5	27.5	44	50	54.5	25.0616	0.924063	0.288662	3.2012	0.00136857	0.00873769	SM2011_RS16195	YciI family protein	WP_003527752.1
NC_020528.1	CDS	401349	402620	+	53.5	35.5	59.5	53	38	28.5	48.8046	-0.558043	0.23541	-2.37051	0.0177634	0.0678271	SM2011_RS16200	RNA polymerase sigma factor	WP_010968534.1
NC_020528.1	CDS	402695	403177	+	8	4.5	7	10	4	6.5	5.43796	-0.144762	0.483453	-0.299433	0.76461		SM2011_RS16205	SRPBCC family protein	WP_010968535.1
NC_020528.1	CDS	403193	404059	+	10	7.5	10	7	3	15.5	7.14172	-0.339421	0.462102	-0.734515	0.462635		SM2011_RS16210	nuclear transport factor 2 family protein	WP_010968536.1
NC_020528.1	CDS	404076	405257	-	135.5	128	132.5	138	97	89.5	104.924	-0.549318	0.227603	-2.41349	0.0158007	0.0618274	SM2011_RS16215	radical SAM family heme chaperone HemW	WP_010968537.1
NC_020528.1	CDS	405269	405913	-	95.5	65	88	125.5	91.5	111	77.8605	0.123258	0.193891	0.635709	0.524966	0.717716	SM2011_RS16220	RdgB/HAM1 family non-canonical purine NTP pyrophosphatase	WP_010968538.1
NC_020528.1	CDS	405944	406357	-	133	117	141.5	229.5	182.5	161.5	123.733	0.269223	0.205675	1.30898	0.190543	0.383234	SM2011_RS16225	VOC family protein	WP_010968539.1
NC_020528.1	CDS	406594	407313	-	160	125	215	235	192	291	148.647	0.245362	0.157364	1.5592	0.118949	0.278154	SM2011_RS16230	ribonuclease PH	WP_003527732.1
NC_020528.1	CDS	407571	408650	+	264	194	313	214	182	307	276.3	-0.405658	0.164671	-2.46345	0.0137607	0.0557794	SM2011_RS16235	heat-inducible transcriptional repressor HrcA	WP_003527730.1
NC_020528.1	CDS	408809	409435	+	283	209	313	430	461	653	269.109	0.647393	0.156129	4.14654	3.37541e-05	0.000380095	SM2011_RS16240	nucleotide exchange factor GrpE	WP_003527728.1
NC_020528.1	CDS	409775	410239	-	251	194	308	268	240	298	246.129	-0.16804	0.122547	-1.37123	0.170304	0.355993	SM2011_RS16245	PTS IIA-like nitrogen regulatory protein PtsN	WP_003527726.1
NC_020528.1	CDS	410414	410986	-	583	420	563	854	798	1072	570.316	0.509211	0.115302	4.41632	1.00397e-05	0.000132481	SM2011_RS16250	ribosome-associated translation inhibitor RaiA	WP_003527725.1
NC_020528.1	CDS	411265	412809	-	156	141	212	192	139	189	171.675	-0.240328	0.142534	-1.68611	0.0917755	0.233085	SM2011_RS16255	RNA polymerase factor sigma-54	WP_010968540.1
NC_020528.1	CDS	412985	413797	-	213	166.5	268	215	152	177.5	209.077	-0.503288	0.141564	-3.55521	0.00037768	0.00296198	SM2011_RS16260	LPS export ABC transporter ATP-binding protein	WP_003527721.1
NC_020528.1	CDS	413811	414371	-	297	228.5	364	400	388	537.5	282.091	0.300256	0.120771	2.48616	0.0129129	0.0532215	SM2011_RS16265	LptA/OstA family protein	WP_003527719.1
NC_020528.1	CDS	414403	415071	-	405	277	402	514	454	574	354.998	0.232174	0.113707	2.04185	0.041166	0.127582	SM2011_RS16270	LPS export ABC transporter periplasmic protein LptC	WP_010968541.1
NC_020528.1	CDS	415412	416371	+	525	396	678	734	627	771	737.262	0.152415	0.156889	0.971483	0.331308	0.54396	SM2011_RS16275	signal peptide peptidase SppA	WP_010968542.1
NC_020528.1	CDS	416475	416786	+	1028	714	1198	1294	1038	1458	1006.92	0.0969788	0.116613	0.831629	0.405618	0.622098	SM2011_RS16280	integration host factor subunit beta	WP_003527713.1
NC_020528.1	CDS	416967	417311	+	110	97	147	143	137	167	130.403	0.0642365	0.15873	0.404689	0.685706	0.833241	SM2011_RS16285	DUF1049 domain-containing protein	WP_003527712.1
NC_020528.1	CDS	417339	417797	-	138	93	197	102	103	167	155.602	-0.445945	0.202646	-2.20062	0.0277632	0.095225	SM2011_RS16290	carbon monoxide dehydrogenase subunit G	WP_003527711.1
NC_020528.1	CDS	417970	419124	+	149	105	197.5	173.5	182.5	198	139.107	0.0407045	0.150593	0.270295	0.786933	0.89287	SM2011_RS16295	class I SAM-dependent rRNA methyltransferase	WP_010968543.1
NC_020528.1	CDS	419121	419987	+	90	65.5	112	97.5	91.5	78	86.6052	-0.244769	0.182948	-1.33792	0.180923	0.370491	SM2011_RS16300	RNA methyltransferase	WP_003527709.1
NC_020528.1	CDS	419984	420484	+	268	248.5	318.5	258	180	206	234.471	-0.642711	0.143409	-4.48168	7.40585e-06	0.000102882	SM2011_RS16305	signal peptidase II	WP_010968544.1
NC_020528.1	CDS	420802	423081	+	201	176	285	181	121	125	221.899	-0.872602	0.158225	-5.51494	3.48894e-08	9.40993e-07	SM2011_RS16310	ATP-binding protein	WP_013843850.1
NC_020528.1	CDS	423199	424089	+	133	124	155	150	130	144	147.474	-0.232592	0.143972	-1.61553	0.106195	0.25775	SM2011_RS16315	GNAT family N-acetyltransferase	WP_010968546.1
NC_020528.1	CDS	424368	426653	-	658	602	897	868	799	966	667.608	0.015825	0.0988834	0.160037	0.872852	0.942578	SM2011_RS16320	NADP-dependent malic enzyme	WP_010968547.1
NC_020528.1	CDS	426756	429506	+	242	191	316	209	142	180	257.892	-0.748884	0.139749	-5.35878	8.37867e-08	2.03946e-06	SM2011_RS16325	DNA mismatch repair protein MutS	WP_010968548.1
NC_020528.1	CDS	429608	432457	+	328	243	368	332.5	262	393.5	297.978	-0.203523	0.112272	-1.81276	0.0698681	0.18927	SM2011_RS16330	[protein-PII] uridylyltransferase	WP_003527696.1
NC_020528.1	CDS	432454	434061	+	206.5	185.5	227	99	79.5	101.5	155.5	-1.39872	0.148631	-9.41073	4.927e-21	1.36207e-18	SM2011_RS16335	murein biosynthesis integral membrane protein MurJ	WP_010968549.1
NC_020528.1	CDS	434058	434447	+	25.5	16.5	37	13.5	7.5	9	21.8694	-1.41106	0.333057	-4.23671	2.26822e-05	0.000270279	SM2011_RS16340	VOC family protein	WP_010968550.1
NC_020528.1	CDS	434539	435603	+	355.5	322	433.5	693.5	671.5	854	379.373	0.707158	0.122771	5.75999	8.41196e-09	2.67297e-07	SM2011_RS16345	tryptophan--tRNA ligase	WP_010968551.1
NC_020528.1	CDS	435656	436147	+	410.5	250	546.5	458.5	407.5	592	431.761	0.0237333	0.15155	0.156604	0.875557	0.943924	SM2011_RS16350	universal stress protein	WP_003527692.1
NC_020528.1	CDS	436306	436872	+	221	193	316	263	201	232	202.331	-0.324704	0.151225	-2.14716	0.0317803	0.105344	SM2011_RS16355	NifU family protein	WP_003527690.1
NC_020528.1	CDS	437109	437765	+	49	44	68	32	40	45	46.4006	-0.69425	0.232727	-2.98311	0.00285331	0.0159514	SM2011_RS16360	tRNA (adenosine(37)-N6)-threonylcarbamoyltransferase complex dimerization subunit type 1 TsaB	WP_010968552.1
NC_020528.1	CDS	437820	438323	+	64	54	75	32	27	41	47.3004	-1.17769	0.218601	-5.38738	7.14935e-08	1.79676e-06	SM2011_RS16365	GNAT family N-acetyltransferase	WP_010968553.1
NC_020528.1	CDS	438443	439321	+	150	107	139.5	143.5	133	190	127.026	-0.0514655	0.187447	-0.274561	0.783654	0.891012	SM2011_RS16370	1-acyl-sn-glycerol-3-phosphate acyltransferase	WP_003527683.1
NC_020528.1	CDS	439371	440789	+	664	428.5	810	708	650	935	631.326	0.00813619	0.103666	0.078485	0.937442	0.972617	SM2011_RS16375	tRNA (N6-isopentenyl adenosine(37)-C2)-methylthiotransferase MiaB	WP_010968554.1
NC_020528.1	CDS	440794	441849	+	347.5	208.5	390.5	288	212.5	292.5	311.049	-0.510483	0.122385	-4.17111	3.03122e-05	0.000345559	SM2011_RS16380	PhoH family protein	WP_003527679.1
NC_020528.1	CDS	441866	442372	+	852.5	633.5	662	557.5	513	701	627.162	-0.555195	0.247638	-2.24196	0.024964	0.0883648	SM2011_RS16385	rRNA maturation RNase YbeY	WP_010968555.1
NC_020528.1	CDS	442385	443548	+	304	278.5	398	301	254.5	336.5	283.02	-0.410888	0.125358	-3.27772	0.00104649	0.00698799	SM2011_RS16390	hemolysin family protein	WP_003527674.1
NC_020528.1	CDS	443702	445297	+	605	434	580	711	583	563	451.325	-0.0667169	0.168758	-0.39534	0.692592	0.836533	SM2011_RS16395	apolipoprotein N-acyltransferase	WP_010968556.1
NC_020528.1	CDS	445436	445855	+	272	208	265	301	286	350	239.843	0.0490976	0.126523	0.388052	0.697978	0.839668	SM2011_RS16400	helix-turn-helix domain-containing protein	WP_003527670.1
NC_020528.1	CDS	446192	447472	+	756	585	983	1329	1383	2012	827.188	0.733578	0.170756	4.29606	1.73858e-05	0.000215047	SM2011_RS16405	methionine adenosyltransferase	WP_003527663.1
NC_020528.1	CDS	447695	448393	+	80	74	95	185	178	228	85.4623	0.927209	0.218274	4.24792	2.15762e-05	0.000259337	SM2011_RS16410	tRNA (guanosine(46)-N(7))-methyltransferase TrmB	WP_015007103.1
NC_020528.1	CDS	448528	448785	-	325	269.5	340	512.5	569	882.5	365.393	0.756203	0.149415	5.06108	4.16889e-07	8.29129e-06	SM2011_RS16415	DUF1150 family protein	WP_003527660.1
NC_020528.1	CDS	448834	449265	-	286	224.5	326	307.5	279	431.5	330.379	-3.32762e-05	0.136856	-0.000243147	0.999806	0.999987	SM2011_RS16420	Hsp20 family protein	WP_003527659.1
NC_020528.1	CDS	449430	450374	+	111	73	160	111	120	209	127.93	0.0873655	0.186608	0.468177	0.639658	0.799741	SM2011_RS16425	nucleoside hydrolase	WP_003527657.1
NC_020528.1	CDS	450469	452835	-	319	234	367	605	581	665	315.829	0.731625	0.155448	4.70657	2.51924e-06	4.08472e-05	SM2011_RS16430	methyl-accepting chemotaxis protein	WP_010968558.1
NC_020528.1	CDS	453190	454089	-	64	60	95	61	59	93	76.0223	-0.30753	0.204626	-1.50289	0.132868	0.30083	SM2011_RS16435	ribokinase	WP_010968559.1
NC_020528.1	CDS	454195	455400	-	134	147	225	235	255	296	208.291	0.356205	0.187109	1.90373	0.0569452	0.162797	SM2011_RS16440	DNA recombination protein RmuC	WP_010968560.1
NC_020528.1	CDS	455550	456074	+	419.5	257	557.5	544.5	487.5	593	368.221	0.153614	0.150714	1.01924	0.308089	0.521504	SM2011_RS16445	peptide deformylase	WP_003527648.1
NC_020528.1	CDS	456144	457079	+	192	175	210.5	220	166.5	142.5	178.711	-0.388102	0.197657	-1.96351	0.049587	0.146456	SM2011_RS16450	methionyl-tRNA formyltransferase	WP_010968562.1
NC_020528.1	CDS	457079	457822	+	110.5	113	108	92.5	62	50.5	107.283	-0.94295	0.229877	-4.10198	4.09622e-05	0.000445827	SM2011_RS16455	tRNA pseudouridine(38-40) synthase TruA	WP_010968563.1
NC_020528.1	CDS	457960	458292	-	11.5	9.5	10.8333	13.8333	11.0833	6.16667	11.7362	-0.305895	0.384619	-0.795321	0.426427	0.641848	SM2011_RS36875	transposase	WP_234704489.1
NC_020528.1	CDS	458432	458902	-	82.4167	67.25	59.5833	68.5	52.75	52.8333	63.5721	-0.53374	0.223126	-2.3921	0.0167521	0.0649071	SM2011_RS36880	transposase	WP_227692122.1
NC_020528.1	CDS	459141	459737	-	80.5	57.5	76	98	86	86.5	67.9705	0.0634286	0.206114	0.307735	0.758284	0.874432	SM2011_RS16465	hypothetical protein	WP_003527641.1
NC_020528.1	CDS	459724	460917	-	146.5	116.5	186	284	263	394.5	184.502	0.78203	0.134619	5.80919	6.27767e-09	2.09092e-07	SM2011_RS16470	succinyl-diaminopimelate desuccinylase	WP_010968566.1
NC_020528.1	CDS	461104	464289	-	123	108	143	154	114	109	110.059	-0.251663	0.176207	-1.42822	0.153229	0.330035	SM2011_RS16475	efflux RND transporter permease subunit	WP_010968567.1
NC_020528.1	CDS	464418	465626	-	46.5	52	74	81	66.5	80	51.9267	0.12138	0.223459	0.543187	0.587001	0.762936	SM2011_RS16480	efflux RND transporter periplasmic adaptor subunit	WP_010968568.1
NC_020528.1	CDS	465678	466493	-	303.5	254	322	377	356	299	229.478	-0.0329483	0.228962	-0.143902	0.885578	0.949361	SM2011_RS16485	alpha/beta hydrolase	WP_003527633.1
NC_020528.1	CDS	466633	467541	+	30	20	28	42	28	47	27.3631	0.276111	0.302928	0.911474	0.362046	0.576427	SM2011_RS16490	LysR family transcriptional regulator	WP_003527624.1
NC_020528.1	CDS	467552	467662	-	4	1	5	9	4	1	3.97814	0.163546	0.552138	0.296206	0.767073		SM2011_RS36885	hypothetical protein	WP_234704485.1
NC_020528.1	CDS	467774	469666	-	90	93	109	246	239	289	112.948	1.07854	0.20914	5.157	2.50933e-07	5.27531e-06	SM2011_RS16495	DEAD/DEAH box helicase	WP_010968570.1
NC_020528.1	CDS	469819	470205	-	273	182.5	228.5	240.5	193.5	182.5	185.697	-0.406813	0.185116	-2.19761	0.0279769	0.0957798	SM2011_RS16500	DUF805 domain-containing protein	WP_003527621.1
NC_020528.1	CDS	470208	471065	-	740	585.5	570.5	642.5	602.5	752.5	542.928	-0.227974	0.180025	-1.26635	0.205389	0.403764	SM2011_RS16505	2%2C3%2C4%2C5-tetrahydropyridine-2%2C6-dicarboxylate N-succinyltransferase	WP_003527620.1
NC_020528.1	CDS	471360	472259	+	214	190	246	343	331	408	224.087	0.438689	0.184675	2.37546	0.0175272	0.067003	SM2011_RS16510	LOG family protein	WP_003527617.1
NC_020528.1	CDS	472330	473106	-	190	135	230	202	201	393	175.359	0.225555	0.182213	1.23786	0.215766	0.416395	SM2011_RS16515	pyrimidine 5'-nucleotidase	WP_010968572.1
NC_020528.1	CDS	473141	474055	+	307	209.5	177.5	176.5	163	182	161.895	-0.672385	0.287038	-2.3425	0.0191553	0.0719348	SM2011_RS16520	DMT family transporter	WP_010968573.1
NC_020528.1	CDS	474114	475241	+	87	79.5	84.5	107.5	85	91	76.4971	-0.105369	0.195897	-0.537879	0.590661	0.765533	SM2011_RS16525	trifunctional transcriptional activator/DNA repair protein Ada/methylated-DNA--[protein]-cysteine S-methyltransferase	WP_013843861.1
NC_020528.1	CDS	475279	476049	+	51	40	58	46	35	64	44.58	-0.310862	0.226684	-1.37135	0.170267	0.355993	SM2011_RS16530	isocitrate lyase/phosphoenolpyruvate mutase family protein	WP_003527613.1
NC_020528.1	CDS	476244	477131	-	416	366	431	654	687	789	398.668	0.513891	0.156844	3.27645	0.00105123	0.00700268	SM2011_RS16535	acetylglutamate kinase	WP_010968575.1
NC_020528.1	CDS	477421	478134	+	20	22	42	30	20	28	34.7033	-0.341055	0.291027	-1.1719	0.241237	0.451818	SM2011_RS16540	anti-sigma factor	WP_010968576.1
NC_020528.1	CDS	478242	478736	+	3	1	7	2	6	5	6.23582	0.00321707	0.509492	0.00631427	0.994962		SM2011_RS16545	peptide-methionine (R)-S-oxide reductase MsrB	WP_010968577.1
NC_020528.1	CDS	478810	479349	-	36	26	28	38	35	39	26.9877	0.0303705	0.29186	0.104058	0.917123	0.963275	SM2011_RS16550	DUF1269 domain-containing protein	WP_010968578.1
NC_020528.1	CDS	479478	480131	-	303	245	315	568	630	1020	336.998	1.03904	0.158933	6.53762	6.25049e-11	3.20994e-09	SM2011_RS16555	ribosome biogenesis GTP-binding protein YihA/YsxC	WP_003531582.1
NC_020528.1	CDS	480483	482267	-	896	679	892.5	1015.5	867	976	668.423	-0.0630478	0.12227	-0.515643	0.606104	0.775011	SM2011_RS16560	membrane protein insertase YidC	WP_013843865.1
NC_020528.1	CDS	482267	482665	-	387.5	344	351	570	483	802.5	350.936	0.448653	0.146587	3.06065	0.00220853	0.0129156	SM2011_RS16565	ribonuclease P protein component	WP_013843866.1
NC_020528.1	CDS	482687	482821	-	1177.5	868	1012.5	1771.5	1430	2509.5	1055.75	0.572888	0.169962	3.37068	0.000749821	0.0053219	SM2011_RS33315	50S ribosomal protein L34	WP_003531576.1
NC_020528.1	CDS	483129	485126	+	206	149	243	340	302.5	380	195.613	0.499214	0.139427	3.58048	0.000342962	0.00272448	SM2011_RS16570	methyl-accepting chemotaxis protein	WP_010968581.1
NC_020528.1	CDS	485370	486170	+	82	57	89.5	102	83.5	85.5	82.6803	-0.013394	0.18991	-0.0705282	0.943773	0.975715	SM2011_RS16575	TVP38/TMEM64 family protein	WP_010968582.1
NC_020528.1	CDS	486193	487614	+	92	58	107.5	79	42.5	88.5	87.6495	-0.556737	0.21388	-2.60303	0.00924035	0.0409046	SM2011_RS16580	NAD(P)/FAD-dependent oxidoreductase	WP_010968583.1
NC_020528.1	CDS	487689	489209	+	65	78	87	72	63	71	73.5562	-0.429845	0.228197	-1.88366	0.0596106	0.169193	SM2011_RS16585	HAMP domain-containing histidine kinase	WP_010968584.1
NC_020528.1	CDS	489743	490438	-	91	80	163	117	116	133	113.429	-0.111717	0.192598	-0.58005	0.561881	0.743749	SM2011_RS16595	TetR/AcrR family transcriptional regulator C-terminal domain-containing protein	WP_010968585.1
NC_020528.1	CDS	490631	491119	+	32	21	49	39	40	52	24.0514	0.10588	0.261197	0.405364	0.68521	0.833009	SM2011_RS16600	RidA family protein	WP_003531560.1
NC_020528.1	CDS	491328	491945	+	224	169	250	267	249	306	196.691	0.0816079	0.113801	0.717114	0.473304	0.680244	SM2011_RS16605	hypothetical protein	WP_010968586.1
NC_020528.1	CDS	492033	493178	+	247	172	310	313	305	461	267.611	0.290593	0.160377	1.81194	0.0699956	0.189523	SM2011_RS16610	alpha-hydroxy-acid oxidizing protein	WP_013843875.1
NC_020528.1	CDS	493805	496528	+	40	30	45	47	28	39	36.1752	-0.271738	0.24861	-1.09303	0.27438	0.488268	SM2011_RS16615	NEW3 domain-containing protein	WP_010968588.1
NC_020528.1	CDS	496647	501479	+	65	62	99	77	63	83	77.1097	-0.282219	0.181503	-1.5549	0.11997	0.279761	SM2011_RS16620	DUF11 domain-containing protein	WP_010968589.1
NC_020528.1	CDS	501484	501774	+	0	1	2	1	1	1	0.574302	-0.0582157	0.449602	-0.129483	0.896976		SM2011_RS33325	putative signal peptide protein	WP_014528907.1
NC_020528.1	CDS	501891	506312	+	70.5	69	112	116	86	97	92.4765	-0.00985507	0.224035	-0.043989	0.964913	0.984137	SM2011_RS16635	YadA-like family protein	WP_234826191.1
NC_020528.1	CDS	506321	506890	+	2	2	1	2.5	1	0.5	1.32187	-0.408714	0.546964	-0.747241	0.454918		SM2011_RS16640	invasion associated locus B family protein	WP_010968592.1
NC_020528.1	CDS	506904	507575	+	3.5	5	7	7.5	5	6.5	5.32248	-0.0190346	0.502499	-0.0378798	0.969783		SM2011_RS16645	hypothetical protein	WP_014526584.1
NC_020528.1	CDS	507612	508082	-	22	23	29	39	42	37	27.6758	0.379409	0.277598	1.36676	0.171702	0.357566	SM2011_RS16650	aminoacyl-tRNA deacylase	WP_003531541.1
NC_020528.1	CDS	508267	508944	-	9	7	7	7	4	14	7.04967	-0.156096	0.441232	-0.353773	0.723509		SM2011_RS16655	isoprenylcysteine carboxylmethyltransferase family protein	WP_010968594.1
NC_020528.1	CDS	509458	509889	-	84	56.5	93.5	60.5	52.5	84	78.0555	-0.513289	0.193695	-2.64999	0.00804935	0.03716	SM2011_RS16665	DUF1810 domain-containing protein	WP_010968595.1
NC_020528.1	CDS	509912	510898	-	151	111.5	187.5	187.5	205.5	314	145.117	0.366884	0.169285	2.16725	0.0302158	0.101186	SM2011_RS16670	aldo/keto reductase	WP_010968596.1
NC_020528.1	CDS	510987	511571	-	71	55	104	76	77	100	71.6303	-0.121191	0.184761	-0.655936	0.511865	0.707018	SM2011_RS16675	IMPACT family protein	WP_010968597.1
NC_020528.1	CDS	511821	515522	-	564	430	760.5	771	800	1374	491.41	0.414482	0.364793	1.13621	0.255868	0.468315	SM2011_RS16680	trifunctional transcriptional regulator/proline dehydrogenase/L-glutamate gamma-semialdehyde dehydrogenase	WP_010968598.1
NC_020528.1	CDS	515709	516023	-	80	69	83.5	64	76	95	77.8669	-0.257389	0.285432	-0.901752	0.367189	0.581548	SM2011_RS16685	YkgJ family cysteine cluster protein	WP_003531524.1
NC_020528.1	CDS	516082	516888	-	19	13	29.5	22	21	32	20.3742	0.0156358	0.345875	0.0452064	0.963943	0.983601	SM2011_RS16690	phosphodiesterase	WP_003531522.1
NC_020528.1	CDS	517000	517461	-	10	7	12	10	10	31	11.9816	0.435737	0.390579	1.11562	0.264586	0.477872	SM2011_RS16695	hypothetical protein	WP_010968599.1
NC_020528.1	CDS	517660	518274	+	113	78	160	73	90	131	124.865	-0.48934	0.227968	-2.14653	0.0318307	0.105385	SM2011_RS16700	FecR domain-containing protein	WP_003531518.1
NC_020528.1	CDS	518502	520373	-	45	31	85.5	34.5	35	28	65.0045	-0.898296	0.258105	-3.48035	0.000500753	0.00377714	SM2011_RS16705	adenylate cyclase CyaD1	WP_010968600.1
NC_020528.1	CDS	520435	521139	-	55	40	59.5	42.5	43	88	71.8921	-0.130265	0.267013	-0.487861	0.625649	0.789054	SM2011_RS16710	Crp/Fnr family transcriptional regulator	WP_003531516.1
NC_020528.1	CDS	521375	521812	+	52	72	111	146	148	214	93.6618	0.803376	0.206882	3.88326	0.000103065	0.000967481	SM2011_RS16715	DoxX family protein	WP_010968601.1
NC_020528.1	CDS	521879	522307	-	20.5	16.5	7	12	8.5	7	47.0629	-0.801241	0.392494	-2.04141	0.0412104	0.127648	SM2011_RS16720	RbsD/FucU family protein	WP_010968602.1
NC_020528.1	CDS	522312	523541	-	25.5	35.5	14	17	12.5	11	92.823	-0.955084	0.453596	-2.10558	0.0352408	0.113085	SM2011_RS16725	ROK family transcriptional regulator	WP_010968603.1
NC_020528.1	CDS	523893	524918	+	196	308	53	146	90	38	830.933	-0.824115	0.527173	-1.56327	0.117989	0.276541	SM2011_RS16730	sugar ABC transporter substrate-binding protein	WP_003531511.1
NC_020528.1	CDS	525200	526282	+	85.5	106	67	85.5	45.5	54	244.179	-0.693677	0.392359	-1.76797	0.0770663	0.204561	SM2011_RS16735	ABC transporter permease	WP_003531509.1
NC_020528.1	CDS	526282	527064	+	85.5	113.5	74.5	95.5	45	72	200.479	-0.649492	0.328389	-1.97781	0.04795	0.143151	SM2011_RS16740	ATP-binding cassette domain-containing protein	WP_003531508.1
NC_020528.1	CDS	527061	527681	+	45	55.5	21.5	27	16.5	15	114.485	-1.09492	0.449758	-2.43446	0.0149142	0.0591541	SM2011_RS16745	nucleoside triphosphate hydrolase	WP_010968604.1
NC_020528.1	CDS	527871	528914	+	131.5	134	125.5	197.5	194.5	258.5	177.355	0.391924	0.243173	1.61171	0.107026	0.25863	SM2011_RS16750	dihydroorotase	WP_003531498.1
NC_020528.1	CDS	528932	529630	+	92.5	63.5	84	117.5	99	108	93.3579	0.155111	0.250815	0.618426	0.536295	0.723989	SM2011_RS16755	orotate phosphoribosyltransferase	WP_010968605.1
NC_020528.1	CDS	529687	530613	+	100	81.5	90.5	114	116.5	85.5	127.941	-0.0496058	0.284631	-0.174281	0.861644	0.935775	SM2011_RS16760	carbohydrate kinase	WP_010968606.1
NC_020528.1	CDS	530746	532371	-	220	187	255	412	420	554	247.487	0.778435	0.112179	6.93923	3.94254e-12	2.59665e-10	SM2011_RS16765	glucose-6-phosphate isomerase	WP_010968607.1
NC_020528.1	CDS	532687	534387	-	443	261	439	496	410	571	459.108	0.100382	0.159982	0.627456	0.530361	0.720804	SM2011_RS16770	long-chain fatty acid--CoA ligase	WP_010968608.1
NC_020528.1	CDS	534725	535960	+	56	40	43	125	162	131	59.9345	1.25056	0.261057	4.79038	1.66468e-06	2.84954e-05	SM2011_RS16775	MFS transporter	WP_010968609.1
NC_020528.1	CDS	536155	537330	+	686	418	692	861	677	820	628.864	0.130467	0.126739	1.02942	0.303281	0.516647	SM2011_RS16780	AI-2E family transporter	WP_013843893.1
NC_020528.1	CDS	537426	538091	+	169.5	141.5	195	267.5	275	312	176.263	0.467155	0.185311	2.52092	0.0117047	0.0492508	SM2011_RS16785	CDP-alcohol phosphatidyltransferase family protein	WP_010968611.1
NC_020528.1	CDS	538088	538699	+	23	16	29.5	15	11.5	10	21.0237	-1.02454	0.331034	-3.09497	0.0019683	0.0118291	SM2011_RS16790	1-acyl-sn-glycerol-3-phosphate acyltransferase	WP_010968612.1
NC_020528.1	CDS	538707	539648	+	54.5	26.5	58.5	30.5	18.5	20	36.8651	-1.19036	0.26248	-4.53505	5.75886e-06	8.3135e-05	SM2011_RS16795	phosphatidate cytidylyltransferase	WP_010968613.1
NC_020528.1	CDS	539799	540596	+	12	4	25	13	19	13	12.6547	-0.0545664	0.379598	-0.143748	0.8857	0.949361	SM2011_RS16800	extracellular solute-binding protein	WP_010968614.1
NC_020528.1	CDS	540916	542124	+	220	157	317.5	360	299	471	250.999	0.430142	0.163615	2.62898	0.00856403	0.038622	SM2011_RS16805	site-specific integrase	WP_010968615.1
NC_020528.1	CDS	542114	542956	+	45	41	80.5	40	38	58	53.1152	-0.514293	0.273662	-1.8793	0.0602035	0.170351	SM2011_RS16810	hypothetical protein	WP_010968616.1
NC_020528.1	CDS	543113	543310	+	7	3	13	15	4	16	10.0104	0.259889	0.47176	0.550892	0.581707	0.759038	SM2011_RS33335	AlpA family transcriptional regulator	WP_010968617.1
NC_020528.1	CDS	543513	543770	+	6	6	3	9	7	6	5.16715	0.175656	0.51134	0.343521	0.731206		SM2011_RS36890	hypothetical protein
NC_020528.1	CDS	544518	544829	+	90	56	90	85	73	100	92.0795	-0.138486	0.196873	-0.703432	0.481786	0.687678	SM2011_RS35185	DUF6074 family protein	WP_127536306.1
NC_020528.1	CDS	544903	545196	+	7	6	5	5	4	10	4.5394	-0.177296	0.485139	-0.365454	0.714773		SM2011_RS35190	hypothetical protein	WP_127536308.1
NC_020528.1	CDS	545972	546496	-	94	56	102	118	106	144	85.7573	0.273877	0.166773	1.64221	0.100546	0.247626	SM2011_RS16825	hypothetical protein	WP_010968619.1
NC_020528.1	CDS	546633	546902	+	98	71	145	125	85	150	119.464	-0.0679982	0.183645	-0.37027	0.711181	0.846192	SM2011_RS33345	helix-turn-helix domain-containing protein	WP_010968620.1
NC_020528.1	CDS	547182	547676	+	340.5	236.5	370	483.5	401.5	557.5	339.426	0.333533	0.105359	3.16569	0.00154716	0.00965492	SM2011_RS16830	DUF4365 domain-containing protein	WP_010968621.1
NC_020528.1	CDS	547673	548812	+	182.5	102.5	268	211.5	156.5	262.5	175.77	-0.0555647	0.163321	-0.340217	0.733693	0.860541	SM2011_RS16835	hypothetical protein	WP_010968622.1
NC_020528.1	CDS	548971	551799	-	310	248.5	343	319.5	321	349	284.117	-0.133775	0.114417	-1.16919	0.242327	0.452189	SM2011_RS16840	ATP-binding protein	WP_010968623.1
NC_020528.1	CDS	551814	554714	-	531	436.5	599.5	647.5	528.5	593.5	468.651	-0.0966586	0.109661	-0.881427	0.378086	0.593706	SM2011_RS16845	DUF1156 domain-containing protein	WP_010968624.1
NC_020528.1	CDS	554711	555358	-	70.5	49	62.5	80.5	57.5	65	61.2212	-0.106473	0.195731	-0.543976	0.586458	0.762765	SM2011_RS16850	TIGR02646 family protein	WP_010968625.1
NC_020528.1	CDS	555360	556691	-	121.5	105.5	148	160.5	111.5	136	115.122	-0.153773	0.163148	-0.942541	0.345916	0.559961	SM2011_RS16855	AAA family ATPase	WP_010968626.1
NC_020528.1	CDS	556688	560200	-	461.5	341	514.5	598	507	609.5	427.92	0.110671	0.0954739	1.15917	0.246385	0.456829	SM2011_RS16860	SNF2-related protein	WP_010968627.1
NC_020528.1	CDS	560248	560580	-	50.5	48.5	71.5	81	106.5	167	59.8731	0.737552	0.239183	3.08363	0.00204494	0.0121706	SM2011_RS16865	HigA family addiction module antitoxin	WP_010968628.1
NC_020528.1	CDS	561562	562572	-	107	68	87	136	106	120	73.8432	0.179448	0.271844	0.660114	0.50918	0.705225	SM2011_RS16875	nitronate monooxygenase family protein	WP_010968629.1
NC_020528.1	CDS	562965	564125	+	222	169	281	280	235	325	228.759	0.0512575	0.130372	0.393162	0.6942	0.837147	SM2011_RS16880	hypothetical protein	WP_010968630.1
NC_020528.1	CDS	564143	565045	-	174	132	241	159	158	234	170.806	-0.251846	0.151782	-1.65926	0.097064	0.242178	SM2011_RS16885	polyphosphate kinase 2	WP_010968631.1
NC_020528.1	CDS	565259	566521	+	57	42	63	61	35	47	56.8336	-0.427058	0.256965	-1.66193	0.0965267	0.241482	SM2011_RS16890	phosphate regulon sensor histidine kinase PhoR	WP_010968632.1
NC_020528.1	CDS	566716	567750	+	161	117	127	299	284	367	146.636	0.914675	0.173719	5.26524	1.40005e-07	3.10877e-06	SM2011_RS16895	substrate-binding domain-containing protein	WP_010968633.1
NC_020528.1	CDS	567842	569326	+	107	86.5	111	190	176.5	183	97.2761	0.570118	0.162703	3.50404	0.000458255	0.00352882	SM2011_RS16900	phosphate ABC transporter permease subunit PstC	WP_014526588.1
NC_020528.1	CDS	569323	570645	+	83.5	56	102	156.5	133.5	129.5	83.9992	0.528784	0.213621	2.47534	0.0133111	0.0544358	SM2011_RS16905	phosphate ABC transporter permease PstA	WP_003530184.1
NC_020528.1	CDS	570659	571474	+	212.5	106.5	235	268.5	210	301.5	187.69	0.238315	0.152019	1.56766	0.11696	0.274596	SM2011_RS16910	phosphate ABC transporter ATP-binding protein PstB	WP_003530182.1
NC_020528.1	CDS	571561	572274	+	44	45	64	84	77	73	59.8816	0.335292	0.207799	1.61354	0.106628	0.258008	SM2011_RS16915	phosphate signaling complex protein PhoU	WP_003530180.1
NC_020528.1	CDS	572385	573068	+	38	30	26	42	32	30	32.7448	-0.13255	0.276445	-0.47948	0.631597	0.793659	SM2011_RS16920	phosphate regulon transcriptional regulator PhoB	WP_003530178.1
NC_020528.1	CDS	573163	573684	-	409	328	551	625	553	782	402.54	0.331484	0.125214	2.64733	0.00811306	0.0373809	SM2011_RS16925	GcrA family cell cycle regulator	WP_003530176.1
NC_020528.1	CDS	573836	574081	+	50.5	34	42	106.5	117	219.5	61.2587	1.44095	0.237166	6.0757	1.23446e-09	4.9103e-08	SM2011_RS35195	hypothetical protein	WP_127509046.1
NC_020528.1	CDS	574095	575294	+	254.5	182	260	299.5	252	364.5	227.61	0.112739	0.138868	0.811841	0.416883	0.632706	SM2011_RS16930	aspartate aminotransferase family protein	WP_010968636.1
NC_020528.1	CDS	575369	576280	+	128	98	168	203	156	188	147.078	0.206722	0.15336	1.34796	0.177672	0.365594	SM2011_RS16935	ornithine carbamoyltransferase	WP_010968637.1
NC_020528.1	CDS	576647	577639	+	181	146	210	214	146	149	157.433	-0.33398	0.180557	-1.84973	0.064353	0.178709	SM2011_RS16940	Hsp33 family molecular chaperone	WP_003530168.1
NC_020528.1	CDS	577656	578048	-	230	189	252	309	276	305	214.954	0.131406	0.139292	0.943384	0.345485	0.559515	SM2011_RS16945	Co2+/Mg2+ efflux protein ApaG	WP_003530166.1
NC_020528.1	CDS	578238	578849	+	15	26	31	29	29	37	25.1766	0.1054	0.28909	0.364594	0.715414	0.848807	SM2011_RS16950	CDP-alcohol phosphatidyltransferase family protein	WP_003530164.1
NC_020528.1	CDS	578885	580069	-	101	100	166	159	155	244	135.553	0.316349	0.190622	1.65956	0.0970038	0.242178	SM2011_RS16955	O-succinylhomoserine sulfhydrylase (metZ)	WP_003530162.1
NC_020528.1	CDS	580267	581364	+	529	400	675	555	470	639	557.988	-0.211346	0.121883	-1.73401	0.0829162	0.2152	SM2011_RS16960	2'-deoxycytidine 5'-triphosphate deaminase	WP_003530160.1
NC_020528.1	CDS	581566	582351	+	139	95	141	74	52	87	108.358	-1.07009	0.161796	-6.61386	3.74436e-11	2.15652e-09	SM2011_RS16970	transporter substrate-binding domain-containing protein	WP_026029852.1
NC_020528.1	CDS	582387	583199	-	53	43	59	46	45	49	53.6377	-0.397649	0.242551	-1.63944	0.101121	0.248488	SM2011_RS16975	sterol desaturase family protein	WP_003530156.1
NC_020528.1	CDS	583278	583688	-	25	18	21	14	11	21	20.2384	-0.693208	0.318868	-2.17397	0.0297075	0.0999123	SM2011_RS16980	tellurite resistance TerB family protein	WP_003530154.1
NC_020528.1	CDS	583801	584607	-	13.5	14	31.5	10.5	11	15	19.8563	-0.874836	0.339941	-2.57349	0.0100678	0.0439346	SM2011_RS16985	hypothetical protein	WP_003530152.1
NC_020528.1	CDS	584617	585273	-	136.5	120	199.5	171.5	180	139	172.344	-0.124681	0.238818	-0.522075	0.601618	0.77218	SM2011_RS16990	helix-turn-helix transcriptional regulator	WP_003530150.1
NC_020528.1	CDS	585499	586584	+	73	58	94	93	68	88	74.143	-0.118499	0.199163	-0.594988	0.551852	0.735758	SM2011_RS16995	calcium:proton antiporter	WP_003530148.1
NC_020528.1	CDS	586686	587213	-	50	48	82	90	77	93	58.8629	0.257709	0.223221	1.1545	0.248296	0.458373	SM2011_RS17000	helix-turn-helix transcriptional regulator	WP_010968638.1
NC_020528.1	CDS	587338	587811	+	31	10	39	49	30	46	23.7364	0.378382	0.301193	1.25628	0.209015	0.407101	SM2011_RS17005	SRPBCC family protein	WP_010968639.1
NC_020528.1	CDS	587902	590115	-	60	36	58	53.5	57	66.5	56.9998	-0.0631778	0.217684	-0.290227	0.771643	0.88295	SM2011_RS17010	3-hydroxyacyl-CoA dehydrogenase NAD-binding domain-containing protein	WP_010968640.1
NC_020528.1	CDS	590137	591345	-	23	12	21	25.5	16	28.5	23.7028	0.0400067	0.314848	0.127067	0.898887	0.95641	SM2011_RS17015	acetyl-CoA C-acetyltransferase	WP_003530141.1
NC_020528.1	CDS	591451	593247	-	88	32	61	86	70	86	66.1192	0.154456	0.272648	0.566505	0.571051	0.750153	SM2011_RS17020	acyl-CoA dehydrogenase C-terminal domain-containing protein	WP_010968641.1
NC_020528.1	CDS	593697	597359	+	496	422	644	642	624	695	514.021	0.0627077	0.141568	0.442952	0.657801	0.81237	SM2011_RS17025	peptidoglycan-binding protein
NC_020528.1	CDS	597697	598623	+	408	368.5	405	571.5	538.5	532.5	389.779	0.184725	0.173647	1.0638	0.28742	0.502064	SM2011_RS17035	sulfite exporter TauE/SafE family protein	WP_003530135.1
NC_020528.1	CDS	598623	599426	+	139	69.5	111	125.5	98.5	89.5	103.449	-0.272269	0.197622	-1.37773	0.168287	0.353786	SM2011_RS17040	TIGR02186 family protein	WP_010968644.1
NC_020528.1	CDS	599525	599761	+	94	85	105	125	104	160	93.4088	0.155833	0.186432	0.835869	0.403228	0.618899	SM2011_RS17045	Lrp/AsnC ligand binding domain-containing protein	WP_003530131.1
NC_020528.1	CDS	599881	600609	-	24	22	29	32	25	30	20.5548	-0.0564912	0.304885	-0.185287	0.853004	0.930412	SM2011_RS17050	ligase-associated DNA damage response endonuclease PdeM	WP_010968645.1
NC_020528.1	CDS	600853	603402	-	285	240	340	377	321	432	272.354	0.104321	0.127072	0.820965	0.411666	0.628061	SM2011_RS17055	ligase-associated DNA damage response DEXH box helicase	WP_003530127.1
NC_020528.1	CDS	603510	604016	+	61	42.5	64	74	39	68	60.7495	-0.157997	0.229898	-0.687248	0.491926	0.694551	SM2011_RS17060	Rrf2 family transcriptional regulator	WP_003530125.1
NC_020528.1	CDS	604055	604516	+	30	15.5	33.5	34	29	40	27.4638	0.0959254	0.270808	0.354219	0.723174	0.853571	SM2011_RS17065	carboxymuconolactone decarboxylase family protein	WP_010968646.1
NC_020528.1	CDS	604546	605181	-	351	246	211	740	836	1062	296.202	1.34613	0.207494	6.48758	8.72287e-11	4.38443e-09	SM2011_RS17070	YitT family protein	WP_003530121.1
NC_020528.1	CDS	605290	606228	-	170	123	186	279	235	287.5	161.023	0.464094	0.161908	2.8664	0.00415166	0.0217578	SM2011_RS17075	class I SAM-dependent methyltransferase	WP_010968647.1
NC_020528.1	CDS	606376	606642	+	203.5	164.5	214	340	330	425.5	205.356	0.623018	0.130425	4.77684	1.78069e-06	3.02936e-05	SM2011_RS17080	DUF6460 domain-containing protein	WP_003530117.1
NC_020528.1	CDS	606645	607148	+	146	122	164	164	139	192.5	133.316	-0.0834733	0.137382	-0.607601	0.543452	0.72842	SM2011_RS17085	CAP domain-containing protein	WP_010968649.1
NC_020528.1	CDS	607195	608562	+	166.5	149.5	192	160	135	141	142.977	-0.486709	0.154457	-3.1511	0.00162656	0.0100821	SM2011_RS17090	MATE family efflux transporter	WP_010968650.1
NC_020528.1	CDS	608538	609626	-	95.5	80.5	96	127.5	138.5	166.5	104.66	0.376511	0.16673	2.2582	0.0239333	0.085704	SM2011_RS17095	quinone-dependent dihydroorotate dehydrogenase	WP_010968651.1
NC_020528.1	CDS	609623	609970	-	56.5	57.5	124	124.5	118.5	200.5	76.5072	0.602826	0.234844	2.56692	0.0102605	0.0445644	SM2011_RS17100	DUF952 domain-containing protein	WP_010968652.1
NC_020528.1	CDS	610091	610528	+	137	107	206	171	139	224	163.956	-0.0202187	0.158006	-0.127962	0.898179	0.95611	SM2011_RS17105	hypothetical protein	WP_003530108.1
NC_020528.1	CDS	610670	611317	+	18	16	59	22	23	49	32.27	-0.200094	0.331311	-0.603944	0.545881	0.730086	SM2011_RS17110	response regulator transcription factor	WP_003530107.1
NC_020528.1	CDS	611474	614980	-	203	171	386	240	190	326	215.897	-0.253384	0.198128	-1.27889	0.200935	0.399772	SM2011_RS17115	hybrid sensor histidine kinase/response regulator	WP_010968653.1
NC_020528.1	CDS	615200	615628	+	117	97	190	126	137	209	157.441	-0.0380122	0.198848	-0.191163	0.848398	0.929157	SM2011_RS17120	large conductance mechanosensitive channel protein MscL	WP_010968654.1
NC_020528.1	CDS	615762	616928	+	217	241	431	403	418	702	308.062	0.487427	0.172626	2.8236	0.00474877	0.0241545	SM2011_RS17125	pyridoxal phosphate-dependent aminotransferase	WP_010968655.1
NC_020528.1	CDS	617109	618137	+	121	87	148	142	126	165	109.366	0.0152766	0.155554	0.0982073	0.921768	0.964985	SM2011_RS17130	UDP-glucose 4-epimerase GalE	WP_010968656.1
NC_020528.1	CDS	618156	618461	-	196	133	114	129	137	300	132.281	0.00185217	0.347226	0.00533418	0.995744	0.998272	SM2011_RS17135	chorismate mutase family protein	WP_010968657.1
NC_020528.1	CDS	618696	619700	-	446.5	257	38	29.5	23.5	43.5	114.702	-1.85038	0.551772	-3.35353	0.000797886	0.0055842	SM2011_RS17145	cytochrome d ubiquinol oxidase subunit II	WP_010968658.1
NC_020528.1	CDS	619690	621171	-	661.5	419	39	50.5	40.5	96.5	178.944	-1.60545	0.555031	-2.89254	0.00382146	0.020375	SM2011_RS17150	cytochrome ubiquinol oxidase subunit I	WP_010968659.1
NC_020528.1	CDS	621310	622479	-	27.5	36.5	74.5	27	15.5	38	42.7112	-0.952071	0.303762	-3.13427	0.00172281	0.0105956	SM2011_RS17155	M20 family metallopeptidase	WP_014526598.1
NC_020528.1	CDS	622481	623305	-	15	11	40	10.5	7.5	16	20.0981	-0.977712	0.410522	-2.38163	0.0172361	0.0661337	SM2011_RS17160	ABC transporter permease	WP_003530908.1
NC_020528.1	CDS	623302	624027	-	19.5	26.5	64.5	16.5	26	24	48.5738	-0.880693	0.298014	-2.9552	0.00312461	0.0172296	SM2011_RS17165	ABC transporter permease	WP_010968661.1
NC_020528.1	CDS	624135	624917	-	35.5	27	143	48	37.5	81	92.2245	-0.447051	0.334577	-1.33617	0.181495	0.371112	SM2011_RS17170	transporter substrate-binding domain-containing protein	WP_010968662.1
NC_020528.1	CDS	624954	625727	-	118.5	69	219	140	109.5	208	141.137	-0.0585281	0.238939	-0.24495	0.806495	0.90536	SM2011_RS17175	ABC transporter ATP-binding protein	WP_013843945.1
NC_020528.1	CDS	625998	626612	+	23	18	41.5	28	33.5	60.5	24.7075	0.269798	0.314715	0.857278	0.391291	0.606348	SM2011_RS17180	TetR family transcriptional regulator C-terminal domain-containing protein	WP_010968664.1
NC_020528.1	CDS	626636	627826	+	36	37	73.5	51	56	78.5	46.8082	0.0690455	0.279054	0.247427	0.804578	0.904536	SM2011_RS17185	pyridoxal phosphate-dependent aminotransferase	WP_004435844.1
NC_020528.1	CDS	627823	629436	+	22	20	51	60	31.5	58	37.6789	0.40008	0.30045	1.3316	0.182991	0.372791	SM2011_RS17190	5-guanidino-2-oxopentanoate decarboxylase	WP_010968665.1
NC_020528.1	CDS	629596	630018	+	291	232	256	378	306	345	222.847	0.108216	0.185188	0.584357	0.55898	0.740695	SM2011_RS17195	hypothetical protein	WP_014526599.1
NC_020528.1	CDS	630112	632646	+	502	402	577	530	402	463	435.28	-0.352822	0.128922	-2.73671	0.00620571	0.0301241	SM2011_RS17200	protein translocase subunit SecD	WP_010968667.1
NC_020528.1	CDS	633195	633413	+	106	69	141	171	137	167	100.485	0.328412	0.190774	1.72147	0.0851652	0.219626	SM2011_RS17205	hypothetical protein	WP_004435856.1
NC_020528.1	CDS	633650	634105	+	138	81	167	169	171	259	139.305	0.363099	0.168078	2.16031	0.0307488	0.102539	SM2011_RS17210	Rrf2 family transcriptional regulator	WP_010968668.1
NC_020528.1	CDS	634292	635302	+	171	149.5	222	206	211.5	291.5	177.159	0.106325	0.1508	0.70507	0.480767	0.686709	SM2011_RS17215	KpsF/GutQ family sugar-phosphate isomerase	WP_014526600.1
NC_020528.1	CDS	635272	636597	-	76.5	82.5	103.5	55.5	34	40	76.1785	-1.2405	0.208488	-5.94999	2.68166e-09	9.81915e-08	SM2011_RS17220	capsule biosynthesis protein	WP_010968670.1
NC_020528.1	CDS	636621	638237	-	293.5	225.5	316.5	285.5	200	287	237.578	-0.389703	0.113972	-3.4193	0.000627828	0.00456145	SM2011_RS17225	LTA synthase family protein	WP_010968671.1
NC_020528.1	CDS	638319	639122	-	89	64.5	85	56	45	37	67.2365	-1.00275	0.229185	-4.37531	1.2126e-05	0.000156281	SM2011_RS17230	SDR family oxidoreductase	WP_010968672.1
NC_020528.1	CDS	639162	640577	-	327	267.5	334.5	264	229	249	277.792	-0.593001	0.1477	-4.01491	5.94678e-05	0.000614574	SM2011_RS17235	pyridoxal phosphate-dependent aminotransferase family protein	WP_010968673.1
NC_020528.1	CDS	640574	648088	-	1587	1232	1942.5	2065	1703	1922	1605.67	-0.00448526	0.0944007	-0.047513	0.962104	0.983085	SM2011_RS17240	type I polyketide synthase	WP_010968674.1
NC_020528.1	CDS	648492	649679	+	969	668	1093	1259	1070	1300	893.599	0.146903	0.0927736	1.58346	0.113316	0.268271	SM2011_RS17245	polysaccharide export protein	WP_013843956.1
NC_020528.1	CDS	650025	650624	+	137	138	155	144	139	163	133.052	-0.231568	0.162504	-1.42499	0.154159	0.331008	SM2011_RS17250	bifunctional nicotinamidase/pyrazinamidase	WP_004435882.1
NC_020528.1	CDS	650741	652045	+	240	156	257	170	116	166	189.704	-0.787828	0.139293	-5.65592	1.55012e-08	4.60786e-07	SM2011_RS17255	nicotinate phosphoribosyltransferase	WP_010968677.1
NC_020528.1	CDS	652181	652393	+	1291	976	1866	1468	1057	1429	1487.62	-0.310453	0.16082	-1.93043	0.053553	0.154942	SM2011_RS17260	hypothetical protein	WP_004435886.1
NC_020528.1	CDS	652440	652592	-	227	144	185	429	407	463	197.134	0.919947	0.195177	4.7134	2.43619e-06	3.96168e-05	SM2011_RS36185	hypothetical protein	WP_010968678.1
NC_020528.1	CDS	652923	653300	+	838	617	1112	1003	814	1271	790.045	-0.00214585	0.127814	-0.0167889	0.986605	0.994799	SM2011_RS17265	hypothetical protein	WP_010968679.1
NC_020528.1	CDS	653395	653622	+	15.5	13.5	23	18.5	10.5	16.5	13.5127	-0.475086	0.36887	-1.28795	0.197763	0.395312	SM2011_RS17270	hypothetical protein	WP_013843958.1
NC_020528.1	CDS	653619	655064	+	59.5	51.5	49.5	46	35.5	37.5	44.5017	-0.688355	0.245318	-2.80596	0.00501664	0.0253075	SM2011_RS17275	TolC family protein	WP_010968680.1
NC_020528.1	CDS	655079	656428	+	55.5	40.5	63.5	54	48	52	40.49	-0.305326	0.227872	-1.3399	0.180277	0.369853	SM2011_RS17280	copper oxidase	WP_010968681.1
NC_020528.1	CDS	656468	656947	+	48.5	39	55.5	76.5	55.5	71.5	40.3601	0.229526	0.237522	0.966336	0.333876	0.546783	SM2011_RS17285	plastocyanin/azurin family copper-binding protein	WP_010968682.1
NC_020528.1	CDS	656969	657253	+	44	33.5	73.5	42	52.5	44.5	40.6957	-0.353354	0.255239	-1.38441	0.166234	0.350002	SM2011_RS17290	copper-binding protein	WP_010968683.1
NC_020528.1	CDS	657350	658597	+	21	8	19	13	9	13	12.355	-0.61977	0.378435	-1.63772	0.10148	0.248953	SM2011_RS17295	adenylate/guanylate cyclase domain-containing protein	WP_010968684.1
NC_020528.1	CDS	658928	659344	+	34	20.5	41	50	33.5	43	39.6518	0.148053	0.24465	0.605162	0.545071	0.729356	SM2011_RS17300	hypothetical protein	WP_234826190.1
NC_020528.1	CDS	659388	659966	+	31	34.5	30	31	15.5	30	32.9524	-0.56741	0.276165	-2.0546	0.0399172	0.124832	SM2011_RS17305	hypothetical protein	WP_041170144.1
NC_020528.1	CDS	660006	660515	-	19	13	30	48	30	44	22.3911	0.665601	0.302909	2.19736	0.0279944	0.0957805	SM2011_RS17310	ribonuclease HI	WP_010968686.1
NC_020528.1	CDS	660622	661266	-	14	13	19	33	24	35	17.6674	0.657473	0.330681	1.98824	0.0467854	0.140891	SM2011_RS17315	hypothetical protein	WP_010968687.1
NC_020528.1	CDS	661489	661737	-	9	5	9	11	10	20	12.4164	0.44991	0.393882	1.14224	0.253352	0.465502	SM2011_RS17320	hypothetical protein	WP_010968688.1
NC_020528.1	CDS	661818	662372	-	61	46	78	137	177	194	61.253	1.12783	0.283038	3.98475	6.75521e-05	0.000676622	SM2011_RS17325	recombinase family protein	WP_010968689.1
NC_020528.1	CDS	663893	664232	-	25.7634	23.8374	34.2481	29.1146	32.1938	50.4303	31.773	0.11198	0.255962	0.437485	0.661759	0.814711	SM2011_RS34460	IS630-like element ISRm2011-2 family transposase	WP_011970797.1
NC_020528.1	CDS	663286	663893	-	9.36356	4.89293	9.84235	6.96533	7.11006	9.70758	6.87545	-0.219946	0.423626	-0.519199	0.603622		SM2011_RS34460	IS630-like element ISRm2011-2 family transposase	WP_011970797.1
NC_020528.1	CDS	664608	667805	-	175.5	141	211.5	66	49.5	60.5	161.636	-1.79561	0.188805	-9.51037	1.89993e-21	6.56543e-19	SM2011_RS17345	type I restriction endonuclease subunit R	WP_010968692.1
NC_020528.1	CDS	667809	669083	-	152	119	204	163.5	133	167.5	143.945	-0.288212	0.15971	-1.80459	0.0711386	0.192147	SM2011_RS17350	restriction endonuclease subunit S	WP_010968693.1
NC_020528.1	CDS	669080	670660	-	215.5	186	261.5	294.5	281.5	418	258.705	0.289168	0.156059	1.85294	0.063891	0.177782	SM2011_RS17355	type I restriction-modification system subunit M	WP_010968694.1
NC_020528.1	CDS	670770	672311	-	125	96	120	105	97	131	110.349	-0.30786	0.242315	-1.27049	0.203909	0.401786	SM2011_RS17360	site-specific integrase	WP_010968695.1
NC_020528.1	CDS	672433	673463	+	41.1464	27.9762	52.1964	42.8869	38.4381	45.4464	42.999	-0.196606	0.222608	-0.883194	0.377131	0.592499	SM2011_RS33370	IS3-like element ISRm1 family transposase
NC_020528.1	CDS	673476	675560	-	143.25	103.75	139	243.5	183.25	225.5	147.188	0.474338	0.141439	3.35365	0.000797536	0.0055842	SM2011_RS17375	recombinase family protein	WP_010967414.1
NC_020528.1	CDS	675550	675819	-	5.5	4.25	9.25	5.5	7	6.75	4.64075	-0.13289	0.472671	-0.281147	0.778598		SM2011_RS36895	hypothetical protein	WP_010967413.1
NC_020528.1	CDS	675842	676291	-	25.25	30	26.75	34	28.25	38.75	24.7585	0.001859	0.276319	0.00672772	0.994632	0.997881	SM2011_RS36900	helix-turn-helix domain-containing protein	WP_010967412.1
NC_020528.1	CDS	676472	676681	-	8	5.5	8.5	10.5	6.5	7.5	7.43108	-0.123597	0.434173	-0.284673	0.775895		SM2011_RS34465	DUF5372 family protein	WP_153417232.1
NC_020528.1	CDS	676780	676968	+	14.0476	5.33333	13.619	15.3333	8.7619	20.119	12.1323	0.121105	0.430175	0.281524	0.778308	0.887454	SM2011_RS17390	integrase core domain-containing protein
NC_020528.1	CDS	677557	677772	+	157	116	185	218	217	359	156.162	0.500078	0.162272	3.08172	0.00205809	0.0122226	SM2011_RS17400	hypothetical protein	WP_010968700.1
NC_020528.1	CDS	677943	679235	+	297	269	325	361	372	308	285.695	-0.0426107	0.194261	-0.219348	0.826379	0.916744	SM2011_RS17405	UDP-N-acetylglucosamine 1-carboxyvinyltransferase	WP_010968701.1
NC_020528.1	CDS	679390	679830	+	153.5	154	177.5	138.5	140.5	174	154.681	-0.385089	0.207481	-1.85602	0.0634503	0.176912	SM2011_RS17410	DUF2948 family protein	WP_010968702.1
NC_020528.1	CDS	679895	681199	+	159	119	185.5	105	89.5	111.5	153.638	-0.844029	0.166345	-5.07398	3.89575e-07	7.8042e-06	SM2011_RS17415	histidinol dehydrogenase	WP_010968703.1
NC_020528.1	CDS	681196	681672	+	44	42	57	36.5	27	17.5	47.3539	-1.01451	0.258697	-3.9216	8.79638e-05	0.000844361	SM2011_RS17420	UPF0262 family protein	WP_010968704.1
NC_020528.1	CDS	681686	682165	+	23.5	24	45	28	22	25	32.5307	-0.531193	0.273532	-1.94198	0.0521398	0.151727	SM2011_RS17425	low molecular weight phosphatase family protein	WP_010968705.1
NC_020528.1	CDS	682323	682541	+	170	118	222	274	261	422	179.842	0.626486	0.143538	4.36461	1.27349e-05	0.000162613	SM2011_RS17430	translation initiation factor IF-1	WP_004435948.1
NC_020528.1	CDS	682639	683259	+	209	149.5	300.5	253	238.5	277.5	231.169	-0.0294468	0.12292	-0.23956	0.810671	0.908168	SM2011_RS17435	Maf-like protein	WP_004435951.1
NC_020528.1	CDS	683264	683476	+	80	63.5	92.5	96	75.5	90.5	79.6505	-0.118442	0.173623	-0.682181	0.495124	0.697161	SM2011_RS17440	DNA gyrase inhibitor YacG	WP_010968706.1
NC_020528.1	CDS	684060	684323	+	31	32.5	39.5	73	114	140.5	48.9661	1.31921	0.24216	5.44769	5.10293e-08	1.31228e-06	SM2011_RS33385	BrnT family toxin	WP_010968707.1
NC_020528.1	CDS	684320	684637	+	24	18.5	19.5	50	54	90.5	32.2757	1.25166	0.286414	4.3701	1.24187e-05	0.000158942	SM2011_RS17450	BrnA antitoxin family protein	WP_010968708.1
NC_020528.1	CDS	684840	685304	-	50.5	26	70	85.5	81.5	111	55.6443	0.659589	0.206006	3.2018	0.00136574	0.00872966	SM2011_RS17455	type II toxin-antitoxin system HicB family antitoxin	WP_013844019.1
NC_020528.1	CDS	685301	685489	-	114.5	71	140	102.5	108.5	184	115.206	0.00689087	0.187926	0.0366679	0.97075	0.986994	SM2011_RS33390	hypothetical protein	WP_013844020.1
NC_020528.1	CDS	685809	686909	+	35	24	47	33	26.5	31	38.0004	-0.462888	0.26526	-1.74503	0.0809793	0.211921	SM2011_RS17460	hypothetical protein	WP_010968710.1
NC_020528.1	CDS	686896	687978	+	8	12	25	13	15.5	15	15.5429	-0.246297	0.36092	-0.682415	0.494976	0.697161	SM2011_RS17465	nucleotidyltransferase family protein	WP_010968711.1
NC_020528.1	CDS	688181	688492	+	8	13	17	16	13	14	10.9473	-0.08259	0.373823	-0.220934	0.825144	0.915926	SM2011_RS17470	hypothetical protein	WP_004435964.1
NC_020528.1	CDS	688772	689161	-	217	144	242	245	206	304	210.844	0.051089	0.207101	0.246687	0.805151	0.904629	SM2011_RS17480	DUF930 domain-containing protein	WP_010968712.1
NC_020528.1	CDS	689308	689769	-	71	56	68	57	47	65	54.9708	-0.47438	0.207457	-2.28665	0.0222164	0.080653	SM2011_RS17485	YbaK/EbsC family protein	WP_004435973.1
NC_020528.1	CDS	689849	690037	-	18	9	22	23	26	37	17.0236	0.502059	0.339	1.481	0.138606	0.308515	SM2011_RS17490	hypothetical protein	WP_004435975.1
NC_020528.1	CDS	690108	690362	-	151	88	162	181	187	282	135.087	0.41659	0.189851	2.1943	0.028214	0.096472	SM2011_RS17495	GlsB/YeaQ/YmgE family stress response membrane protein	WP_004435988.1
NC_020528.1	CDS	690554	691846	-	21.5	16.5	33	36.5	45	38	29.9003	0.465474	0.288722	1.61219	0.106921	0.258489	SM2011_RS17500	L-rhamnose catabolism isomerase	WP_010968713.1
NC_020528.1	CDS	691860	693959	-	139.5	84.5	137	177.5	182	241	125.704	0.455049	0.177476	2.564	0.0103474	0.0448185	SM2011_RS17505	bifunctional rhamnulose-1-phosphate aldolase/short-chain dehydrogenase	WP_010968714.1
NC_020528.1	CDS	694160	694972	+	138	77	119	136	106	145	139.769	-0.0581559	0.203143	-0.286281	0.774663	0.884941	SM2011_RS17510	DeoR/GlpR family DNA-binding transcription regulator	WP_004435998.1
NC_020528.1	CDS	695086	696075	+	53	53	106	47	62	78	65.8841	-0.415977	0.228075	-1.82386	0.0681729	0.18577	SM2011_RS17515	rhamnose ABC transporter substrate-binding protein	WP_004436001.1
NC_020528.1	CDS	696265	697776	+	24	27	58.5	25	19.5	27.5	29.3455	-0.768726	0.292108	-2.63165	0.00849707	0.0384898	SM2011_RS17520	sugar ABC transporter ATP-binding protein	WP_010968715.1
NC_020528.1	CDS	697773	698753	+	15	9.5	29.5	14	15	16	17.5642	-0.465204	0.349238	-1.33206	0.182842	0.372626	SM2011_RS17525	ABC transporter permease	WP_010968716.1
NC_020528.1	CDS	698753	699757	+	12	14	38	14	8.5	18	15.8831	-0.799597	0.387381	-2.06411	0.0390072	0.12254	SM2011_RS17530	ABC transporter permease	WP_010968717.1
NC_020528.1	CDS	699768	700082	+	4	4.5	14.5	8	1	3.5	4.74126	-0.713956	0.506057	-1.41082	0.158297		SM2011_RS17535	L-rhamnose mutarotase	WP_003529957.1
NC_020528.1	CDS	700079	701467	+	19	12	23.5	9	10	13	14.9949	-0.920376	0.348536	-2.64069	0.00827364	0.0377745	SM2011_RS17540	FGGY-family carbohydrate kinase	WP_010968718.1
NC_020528.1	CDS	702174	703775	+	320	276.5	401	465.5	492	502	344.911	0.281327	0.152311	1.84706	0.064739	0.179364	SM2011_RS17545	globin-coupled sensor protein	WP_003529954.1
NC_020528.1	CDS	703801	704094	+	132	85.5	153.5	170	169	184	112.922	0.232203	0.171327	1.35532	0.175315	0.362632	SM2011_RS17550	STAS domain-containing protein	WP_010968719.1
NC_020528.1	CDS	704098	704463	+	127.5	115.5	185	177.5	164.5	189.5	122.519	0.0447511	0.160373	0.279044	0.780211	0.889074	SM2011_RS17555	response regulator	WP_003529950.1
NC_020528.1	CDS	704484	706760	+	466.5	384.5	602.5	659	538	470.5	453.421	-0.0489818	0.159319	-0.307444	0.758505	0.874432	SM2011_RS17560	chemotaxis protein CheA	WP_003529948.1
NC_020528.1	CDS	706766	707233	+	158.5	95	207.5	154	144.5	156.5	149.192	-0.256302	0.169903	-1.50852	0.131421	0.298287	SM2011_RS17565	chemotaxis protein CheW	WP_003529946.1
NC_020528.1	CDS	707230	708138	+	290.5	240.5	368	345	244.5	288.5	287.391	-0.295318	0.159054	-1.85672	0.0633506	0.176812	SM2011_RS17570	protein-glutamate O-methyltransferase CheR	WP_003529944.1
NC_020528.1	CDS	708135	709184	+	237.5	268.5	286	254.5	243	213.5	288.865	-0.426976	0.203514	-2.09802	0.0359038	0.114875	SM2011_RS17575	protein-glutamate O-methylesterase CheB	WP_010968720.1
NC_020528.1	CDS	709184	709573	+	87	62	136	107.5	110.5	86.5	90.6525	-0.131825	0.194057	-0.679309	0.496942	0.698242	SM2011_RS17580	response regulator	WP_003529938.1
NC_020528.1	CDS	709570	710121	+	479.5	394.5	524	448.5	392.5	413.5	424.439	-0.424234	0.128898	-3.29123	0.000997517	0.00673415	SM2011_RS17585	chemoreceptor glutamine deamidase CheD	WP_003529934.1
NC_020528.1	CDS	710151	710525	+	52	43.5	70.5	44.5	38.5	41.5	54.5754	-0.656433	0.222135	-2.95511	0.00312557	0.0172296	SM2011_RS17590	hypothetical protein	WP_010968721.1
NC_020528.1	CDS	711591	713264	+	324	252	367	268	206	323	255.607	-0.519112	0.139934	-3.70969	0.000207516	0.00175975	SM2011_RS17595	flagellar M-ring protein FliF	WP_010968722.1
NC_020528.1	CDS	714091	714828	+	129	74	175	238.5	192	370.5	122.796	0.788387	0.2175	3.62477	0.000289221	0.00234473	SM2011_RS17600	LuxR family transcriptional regulator	WP_010968723.1
NC_020528.1	CDS	714840	715580	+	114	60	162	131.5	86	132.5	95.7291	-0.174676	0.211426	-0.826183	0.4087	0.625091	SM2011_RS17605	helix-turn-helix transcriptional regulator	WP_003529926.1
NC_020528.1	CDS	715589	716035	-	152	149	217.5	204.5	183.5	272.5	188.816	0.0640103	0.136239	0.469838	0.638471	0.799209	SM2011_RS17610	hypothetical protein	WP_010968724.1
NC_020528.1	CDS	716032	717114	-	121	70	146.5	92.5	78.5	104.5	109.506	-0.531924	0.202002	-2.63326	0.00845686	0.0383891	SM2011_RS17615	flagellar biosynthesis protein FlhB	WP_010968725.1
NC_020528.1	CDS	717326	718363	-	173	134	254	132	121	122	145.352	-0.800845	0.188653	-4.24507	2.18521e-05	0.000262083	SM2011_RS17620	flagellar motor switch protein FliG	WP_003529920.1
NC_020528.1	CDS	718451	719047	-	154.5	167	253	191	156	203	192.556	-0.328573	0.167	-1.9675	0.0491258	0.145561	SM2011_RS17625	flagellar motor switch protein FliN	WP_013844029.1
NC_020528.1	CDS	719103	720050	-	115	70	154.5	98.5	78	99	93.8666	-0.530472	0.200362	-2.64757	0.0081072	0.0373809	SM2011_RS17630	flagellar motor switch protein FliM	WP_010968727.1
NC_020528.1	CDS	720052	720930	-	198.5	136	229.5	197.5	185	252	157.382	-0.093387	0.179924	-0.519037	0.603735	0.773856	SM2011_RS17635	flagellar motor stator protein MotA	WP_003529914.1
NC_020528.1	CDS	721129	721908	+	122.5	86.5	167	93.5	65.5	116.5	110.804	-0.689159	0.186558	-3.69408	0.000220685	0.0018657	SM2011_RS17640	DUF1217 domain-containing protein	WP_010968728.1
NC_020528.1	CDS	721910	722635	+	115	85.5	197	89	68	107.5	107.308	-0.813376	0.190301	-4.27416	1.91861e-05	0.000233657	SM2011_RS17645	flagellar basal-body rod protein FlgF	WP_010968729.1
NC_020528.1	CDS	722681	724084	+	104	90.5	146.5	77.5	38.5	28.5	92.8115	-1.40318	0.252024	-5.56764	2.58217e-08	7.17429e-07	SM2011_RS17650	flagellar protein export ATPase FliI	WP_010968730.1
NC_020528.1	CDS	724081	724632	+	106.5	81.5	133.5	38	29	23.5	76.3173	-1.98656	0.220197	-9.02171	1.85174e-19	4.26595e-17	SM2011_RS17655	hypothetical protein	WP_003529906.1
NC_020528.1	CDS	724940	725320	+	193	120	262.5	198.5	143.5	290.5	171.427	-0.124598	0.233446	-0.533732	0.593527	0.76666	SM2011_RS17660	flagellar basal body rod protein FlgB	WP_003529904.1
NC_020528.1	CDS	725327	725746	+	168	131.5	202	145	124.5	154	125.276	-0.503583	0.180727	-2.78643	0.00532927	0.0263556	SM2011_RS17665	flagellar basal body rod protein FlgC	WP_003529902.1
NC_020528.1	CDS	725746	726081	+	40	30	58	43.5	41.5	57	34.052	-0.0943581	0.263021	-0.358748	0.719784	0.851816	SM2011_RS17670	flagellar hook-basal body complex protein FliE	WP_010968731.1
NC_020528.1	CDS	726093	726881	+	224	145.5	311	212.5	162.5	251.5	190.717	-0.371175	0.152242	-2.43807	0.0147661	0.0586928	SM2011_RS17675	flagellar basal-body rod protein FlgG	WP_003529896.1
NC_020528.1	CDS	726900	727409	+	133.5	123.5	198	112	92.5	112	126.927	-0.772607	0.187338	-4.12413	3.72135e-05	0.000411507	SM2011_RS17680	flagellar basal body P-ring formation protein FlgA	WP_015445553.1
NC_020528.1	CDS	727406	728521	+	233.5	174.5	233	171	117	111	167.262	-0.92502	0.185646	-4.98271	6.27012e-07	1.19132e-05	SM2011_RS17685	flagellar basal body P-ring protein FlgI	WP_003529892.1
NC_020528.1	CDS	728518	729057	+	101	77	95	74.5	47.5	73.5	73.9853	-0.742282	0.19605	-3.78619	0.000152976	0.00136521	SM2011_RS17690	MotE family protein	WP_010968733.1
NC_020528.1	CDS	729054	729764	+	132	85.5	123.5	89.5	69	96	90.4635	-0.681773	0.18169	-3.75239	0.000175155	0.00151318	SM2011_RS17695	flagellar basal body L-ring protein FlgH	WP_003529888.1
NC_020528.1	CDS	729780	730271	+	76	62	134.5	116	92	109.5	78.6796	-0.0199448	0.199724	-0.0998619	0.920454	0.964821	SM2011_RS17700	flagellar basal body-associated FliL family protein	WP_010968734.1
NC_020528.1	CDS	730279	731016	+	141	120.5	201.5	166.5	141	215	136.072	-0.0983232	0.166459	-0.590675	0.554738	0.737827	SM2011_RS17705	flagellar type III secretion system pore protein FliP	WP_010968735.1
NC_020528.1	CDS	731287	732471	+	995.5	762	1227	1953	1879.5	2018	1116.18	0.698319	0.16971	4.11478	3.87547e-05	0.00042442	SM2011_RS17710	flagellin	WP_010968736.1
NC_020528.1	CDS	732814	733998	+	952.5	756	1253	1747	1676.5	1851	1000.72	0.568035	0.142036	3.99924	6.35465e-05	0.000645292	SM2011_RS17715	flagellin	WP_010968737.1
NC_020528.1	CDS	734264	735469	+	572	650	600	914	832	849	515.361	0.19524	0.18617	1.04872	0.294306	0.509564	SM2011_RS17720	flagellin	WP_010968738.1
NC_020528.1	CDS	735787	736752	+	154	111	199	199	165	228	134.185	0.0856061	0.181464	0.471752	0.637104	0.79804	SM2011_RS17725	flagellin C	WP_010968739.1
NC_020528.1	CDS	737108	737755	+	67	53	93.5	70	48	66.5	67.526	-0.459665	0.233965	-1.96467	0.0494524	0.146137	SM2011_RS17730	hypothetical protein	WP_010968740.1
NC_020528.1	CDS	737752	738936	+	242.5	177	270	145	100.5	120.5	174.99	-1.15147	0.182684	-6.30306	2.91833e-10	1.36693e-08	SM2011_RS17735	flagellar motor protein MotB	WP_010968741.1
NC_020528.1	CDS	738940	740244	+	223.5	147	258.5	150.5	94.5	141	162.417	-0.955009	0.158002	-6.0443	1.50062e-09	5.80204e-08	SM2011_RS17740	chemotaxis protein MotC	WP_010968742.1
NC_020528.1	CDS	740241	741668	+	112	88	143.5	72.5	60.5	100.5	99.1587	-0.819861	0.188692	-4.34497	1.39293e-05	0.00017664	SM2011_RS17745	flagellar hook-length control protein FliK	WP_010968743.1
NC_020528.1	CDS	741619	742170	+	59	41	59.5	30	26.5	38.5	42.5452	-0.995455	0.230972	-4.30985	1.63363e-05	0.000202974	SM2011_RS17750	lytic transglycosylase domain-containing protein	WP_017263445.1
NC_020528.1	CDS	742442	743113	+	252	154	312	450	397	797	267.613	0.881586	0.22221	3.96735	7.26747e-05	0.000718817	SM2011_RS17755	response regulator transcription factor	WP_010968745.1
NC_020528.1	CDS	743204	744424	+	1105	789	1383	1181	972	1340	959.142	-0.167225	0.162109	-1.03156	0.302278	0.516024	SM2011_RS17760	flagellar hook protein FlgE	WP_010968746.1
NC_020528.1	CDS	744508	745926	+	392.5	281	504.5	319	198	219	335.227	-0.904573	0.171831	-5.26433	1.40703e-07	3.11179e-06	SM2011_RS17765	flagellar hook-associated protein FlgK	WP_010968747.1
NC_020528.1	CDS	745929	746966	+	352.5	243	472	346.5	250.5	294.5	275.325	-0.499935	0.150853	-3.31406	0.000919533	0.00628442	SM2011_RS17770	flagellar hook-associated family protein	WP_010968748.1
NC_020528.1	CDS	747004	747351	+	157.5	104.5	184.5	150	124.5	196.5	124.568	-0.190522	0.179122	-1.06364	0.28749	0.502064	SM2011_RS17775	flagellar biosynthesis regulator FlaF	WP_003529863.1
NC_020528.1	CDS	747348	747797	+	134	75.5	143.5	185.5	146	302	108.987	0.539549	0.208273	2.59058	0.00958142	0.0421445	SM2011_RS17780	flagellar biosynthesis repressor FlbT	WP_003529861.1
NC_020528.1	CDS	747788	748204	+	207.5	124.5	234.5	134.5	123	141	148.807	-0.742526	0.167539	-4.43195	9.33848e-06	0.000125718	SM2011_RS17785	flagellar hook assembly protein FlgD	WP_003529859.1
NC_020528.1	CDS	748211	748477	+	102	82.5	132	76.5	64	84	87.1254	-0.747838	0.170786	-4.3788	1.19337e-05	0.000154162	SM2011_RS17790	flagellar biosynthetic protein FliQ	WP_003529857.1
NC_020528.1	CDS	748602	750689	+	356	315	481	458	311.5	414.5	310.552	-0.229342	0.165145	-1.38874	0.164912	0.347883	SM2011_RS17795	flagellar biosynthesis protein FlhA	WP_010968749.1
NC_020528.1	CDS	750686	751438	+	71	54.5	75	37.5	21.5	31.5	54.3543	-1.32837	0.236664	-5.61289	1.9898e-08	5.70032e-07	SM2011_RS17800	flagellar type III secretion system protein FliR	WP_010968750.1
NC_020528.1	CDS	751443	751856	+	25	5.5	35	6.5	5	8	17.1422	-1.6785	0.386384	-4.34411	1.39839e-05	0.000176927	SM2011_RS17805	hypothetical protein	WP_003529852.1
NC_020528.1	CDS	751955	752509	+	75	58	87	46	52	77	62.4144	-0.586871	0.207087	-2.83394	0.00459786	0.0235385	SM2011_RS17810	rod-binding protein	WP_010968751.1
NC_020528.1	CDS	752635	753003	+	95.5	66	100.5	67	80.5	104	66.5246	-0.322571	0.212975	-1.51459	0.129875	0.295872	SM2011_RS17815	hypothetical protein	WP_003529850.1
NC_020528.1	CDS	753003	753569	+	137.5	91	205.5	91	55.5	77	113.924	-1.16446	0.193194	-6.0274	1.66615e-09	6.30968e-08	SM2011_RS17820	hypothetical protein	WP_010968752.1
NC_020528.1	CDS	753604	754593	-	345	230	306	463	379	380	312.051	0.19962	0.167468	1.19199	0.233266	0.440286	SM2011_RS17825	glycosyltransferase	WP_010968753.1
NC_020528.1	CDS	754912	755811	+	149	94	247	204	225	427	171.257	0.531696	0.202426	2.62661	0.0086239	0.0387655	SM2011_RS17830	bifunctional methylenetetrahydrofolate dehydrogenase/methenyltetrahydrofolate cyclohydrolase FolD	WP_010968754.1
NC_020528.1	CDS	756370	757440	-	808.556	582.5	1044	886	763	1139	705.993	-0.069858	0.146642	-0.476385	0.6338	0.79524	SM2011_RS17835	substrate-binding domain-containing protein	WP_010968755.1
NC_020528.1	CDS	757758	759134	+	805	587	1688	755	643	1790	680.864	-0.201611	0.248747	-0.810506	0.41765	0.632721	SM2011_RS17840	ABC transporter substrate-binding protein	WP_010968756.1
NC_020528.1	CDS	759386	760396	+	291.5	213.5	550.5	245	180.5	400.5	241.842	-0.588321	0.219392	-2.6816	0.00732719	0.0345383	SM2011_RS17845	sugar ABC transporter permease	WP_003529835.1
NC_020528.1	CDS	760398	761540	+	278.5	186	511.5	181	103.5	229.5	210.92	-1.11157	0.242006	-4.59314	4.36616e-06	6.57779e-05	SM2011_RS17850	carbohydrate ABC transporter permease	WP_003529834.1
NC_020528.1	CDS	761576	763225	+	218.5	183	445	250	185.5	395	209.925	-0.271834	0.233079	-1.16628	0.243503	0.453309	SM2011_RS17855	alpha-glucosidase family protein	WP_027987980.1
NC_020528.1	CDS	763245	764333	+	122.5	104.5	303	100	85.5	267	122.532	-0.456072	0.288585	-1.58038	0.114021	0.269641	SM2011_RS17860	sn-glycerol-3-phosphate ABC transporter ATP-binding protein UgpC	WP_003529832.1
NC_020528.1	CDS	764435	764845	+	166	154	216	310	354	540	213.817	0.847731	0.197747	4.28695	1.81143e-05	0.000222565	SM2011_RS17865	hypothetical protein	WP_010968758.1
NC_020528.1	CDS	765116	766279	-	126.694	98.3333	96.7361	96.3056	75.2639	110.5	85.653	-0.47317	0.263652	-1.79468	0.0727054	0.19552	SM2011_RS17870	IS4-like element ISRm16 family transposase	WP_003537933.1
NC_020528.1	CDS	766636	768456	-	295	246	187	298	202	145	199.953	-0.441683	0.286686	-1.54065	0.123402	0.28507	SM2011_RS17875	phosphogluconate dehydratase	WP_003527052.1
NC_020528.1	CDS	768548	769246	-	114	111.5	92.5	122	95	85.5	105.212	-0.348286	0.292112	-1.1923	0.233143	0.440254	SM2011_RS17880	6-phosphogluconolactonase	WP_003527053.1
NC_020528.1	CDS	769255	770730	-	969	717.5	827.5	1546	1406	1351.5	745.552	0.475772	0.227065	2.09531	0.0361431	0.11527	SM2011_RS17885	glucose-6-phosphate dehydrogenase	WP_003527054.1
NC_020528.1	CDS	770927	772213	-	99	68.5	101.5	45	38	34	83.8663	-1.39961	0.214516	-6.52448	6.82374e-11	3.46132e-09	SM2011_RS17890	FAD-binding oxidoreductase	WP_010968759.1
NC_020528.1	CDS	772230	773666	-	256	190.5	358.5	238	204	251	236.81	-0.460048	0.148094	-3.10646	0.0018934	0.0115293	SM2011_RS17895	glutamine synthetase family protein	WP_003527057.1
NC_020528.1	CDS	773791	774975	+	71	63	93	88	84	120	79.0194	0.0819333	0.188063	0.43567	0.663076	0.81615	SM2011_RS17900	NAD(P)/FAD-dependent oxidoreductase	WP_010968760.1
NC_020528.1	CDS	775246	775386	+	23	19	26	23	15	38	24.2798	-0.127614	0.311021	-0.410307	0.681581	0.830423	SM2011_RS36190	hypothetical protein	WP_010968761.1
NC_020528.1	CDS	775716	778241	+	462	358	524	681	596	727	474.967	0.299323	0.13719	2.18182	0.029123	0.0988467	SM2011_RS17905	HAMP domain-containing methyl-accepting chemotaxis protein	WP_010968762.1
NC_020528.1	CDS	778590	779465	+	49	54	48	58	52	37	53.6802	-0.306051	0.253238	-1.20855	0.226837	0.431583	SM2011_RS17915	LysR family transcriptional regulator	WP_010968763.1
NC_020528.1	CDS	779631	779870	-	1	3	2	1	1	2	1.51532	-0.428931	0.553914	-0.774365	0.438715		SM2011_RS17920	hypothetical protein	WP_003527087.1
NC_020528.1	CDS	779982	781271	-	15	12.5	13	29	16	16	12.8422	0.294389	0.37182	0.791752	0.428505	0.643143	SM2011_RS17925	isocitrate lyase	WP_003527089.1
NC_020528.1	CDS	781499	782911	+	170	118	134	264	235	163	131.409	0.372214	0.232436	1.60136	0.109297	0.261716	SM2011_RS17930	XRE family transcriptional regulator	WP_010968764.1
NC_020528.1	CDS	783256	784350	+	587	590	698	864	787	1064	658.277	0.228911	0.151368	1.51228	0.130464	0.296845	SM2011_RS17935	polyamine ABC transporter substrate-binding protein	WP_010968765.1
NC_020528.1	CDS	784471	785613	+	173	120.5	197.5	136	124	113	151.646	-0.633716	0.168084	-3.77023	0.000163096	0.00143364	SM2011_RS17940	ABC transporter ATP-binding protein	WP_003527095.1
NC_020528.1	CDS	785618	786529	+	108	54.5	128	66.5	47.5	61.5	85.7988	-0.9372	0.193013	-4.85562	1.20009e-06	2.12034e-05	SM2011_RS17945	ABC transporter permease subunit	WP_010968767.1
NC_020528.1	CDS	786533	787354	+	101	91	175.5	71.5	68.5	69.5	102.882	-1.02616	0.187456	-5.47416	4.39589e-08	1.15737e-06	SM2011_RS17950	ABC transporter permease subunit	WP_003527099.1
NC_020528.1	CDS	787648	789474	-	283	211	329	364	286	327	236.592	-0.0171952	0.124667	-0.137929	0.890296	0.95175	SM2011_RS17960	AsmA family protein	WP_014526618.1
NC_020528.1	CDS	789647	791599	+	339	278	544	419	362	636	360.084	0.0172996	0.137269	0.126027	0.899711	0.956672	SM2011_RS17965	acetoacetate--CoA ligase	WP_010968769.1
NC_020528.1	CDS	791889	793571	-	177	120	200	134	98	91	164.231	-0.854773	0.166761	-5.12574	2.96366e-07	6.06891e-06	SM2011_RS17970	iron ABC transporter permease	WP_010968770.1
NC_020528.1	CDS	793694	797098	-	576	446	653	666	534	582	610.893	-0.175822	0.108206	-1.62489	0.104185	0.253874	SM2011_RS17975	PAS domain S-box protein	WP_010968771.1
NC_020528.1	CDS	797331	797777	+	48	39	58	626	1366	1300	223.596	3.45237	0.444106	7.77376	7.61911e-15	8.79817e-13	SM2011_RS17980	phasin PhaP1	WP_003527110.1
NC_020528.1	CDS	798232	798999	+	34.5	35	54	64.5	67	92.5	50.6573	0.548392	0.259707	2.11158	0.0347225	0.112029	SM2011_RS17990	SDR family oxidoreductase	WP_010968772.1
NC_020528.1	CDS	799011	800249	+	35.5	22	52	55.5	47	78.5	48.5693	0.431809	0.235111	1.83661	0.0662669	0.182738	SM2011_RS17995	FAD-binding protein	WP_010968773.1
NC_020528.1	CDS	800321	801202	-	30	23	44	33	31	26	31.9326	-0.323677	0.300391	-1.07752	0.281248	0.495087	SM2011_RS18000	LysR family transcriptional regulator	WP_010968774.1
NC_020528.1	CDS	801318	802814	+	996	462	236	3116	3647	238	715.314	1.17777	0.550347	2.14004	0.0323512	0.10647	SM2011_RS18005	CoA-acylating methylmalonate-semialdehyde dehydrogenase	WP_010968775.1
NC_020528.1	CDS	803068	804186	+	58.5	34	66.5	154.5	117	70	61.3866	0.817621	0.31588	2.58839	0.00964245	0.042312	SM2011_RS18010	DUF898 domain-containing protein	WP_015445554.1
NC_020528.1	CDS	804176	805228	+	69.5	48	65.5	71.5	64	39	56.7195	-0.294806	0.291025	-1.01299	0.311064	0.524358	SM2011_RS18015	M48 family metallopeptidase	WP_010968777.1
NC_020528.1	CDS	805304	806347	-	209	162	157	194	164	324	334.388	0.0373182	0.201312	0.185375	0.852935	0.930412	SM2011_RS18020	Fe(3+) ABC transporter substrate-binding protein	WP_010968778.1
NC_020528.1	CDS	806547	807011	+	289	195	294	398	386	484	265.796	0.426301	0.148028	2.87986	0.00397852	0.0210098	SM2011_RS18025	iron-responsive transcriptional regulator RirA	WP_003527122.1
NC_020528.1	CDS	807489	809084	+	1091	757	1725	1920	1683	2471	1158.51	0.514636	0.131151	3.92401	8.70887e-05	0.000840338	SM2011_RS18030	ABC transporter substrate-binding protein	WP_003527124.1
NC_020528.1	CDS	809188	810192	+	258	163	306.5	408.5	293	328.5	207.549	0.247667	0.151559	1.63413	0.102231	0.250001	SM2011_RS18035	ABC transporter permease subunit	WP_003527127.1
NC_020528.1	CDS	810203	811111	+	166	112	175.5	179	163.5	181	125.905	-0.0548556	0.158076	-0.34702	0.728576	0.857064	SM2011_RS18040	ABC transporter permease subunit	WP_003527129.1
NC_020528.1	CDS	811113	811967	+	128	89.5	148	171.5	179	142.5	118.537	0.18119	0.188973	0.958816	0.337651	0.550863	SM2011_RS18045	ABC transporter ATP-binding protein	WP_003527131.1
NC_020528.1	CDS	811964	812791	+	102	85.5	137	134.5	111.5	104	100.728	-0.143855	0.194124	-0.741044	0.458667	0.666308	SM2011_RS18050	dipeptide ABC transporter ATP-binding protein	WP_003527132.1
NC_020528.1	CDS	812856	813200	+	109	77	118	96.5	80	55	85.7193	-0.61019	0.237809	-2.56588	0.0102914	0.0446285	SM2011_RS18055	RidA family protein	WP_003527133.1
NC_020528.1	CDS	813353	813523	+	5	2	8	2	2	0	2.74266	-1.23134	0.540517	-2.27808	0.0227218		SM2011_RS36195	hypothetical protein	WP_003527134.1
NC_020528.1	CDS	813625	814755	+	3	4	17	6	4	15	6.76213	-0.142175	0.486001	-0.29254	0.769874		SM2011_RS18060	AI-2E family transporter	WP_003527136.1
NC_020528.1	CDS	814782	815579	-	276	159	330	309	234	313	264.051	-0.0887455	0.139311	-0.637032	0.524104	0.717425	SM2011_RS18065	PhyR-type response regulator RsiB2	WP_010968779.1
NC_020528.1	CDS	815837	816025	+	33	15	40	33	33	31	39.2872	-0.0947114	0.272964	-0.346974	0.728611	0.857064	SM2011_RS18070	hypothetical protein	WP_003527140.1
NC_020528.1	CDS	816104	816352	-	21	21	28	15	23	16	21.3354	-0.575414	0.318998	-1.80382	0.0712594	0.19238	SM2011_RS18075	glycine zipper domain-containing protein	WP_003527142.1
NC_020528.1	CDS	816643	816837	-	5	3	0	5	6	5	5.18418	0.430082	0.50837	0.846001	0.397552		SM2011_RS36365	hypothetical protein	WP_013844058.1
NC_020528.1	CDS	817063	817227	+	29	30	32	39	29	34	27.9964	-0.115004	0.288354	-0.39883	0.690019	0.834999	SM2011_RS33415	DUF1328 domain-containing protein	WP_003527150.1
NC_020528.1	CDS	817468	818721	+	396	269	233	332	291	357	259.073	-0.177651	0.173331	-1.02493	0.305398	0.519073	SM2011_RS18090	FAD-binding oxidoreductase	WP_003527152.1
NC_020528.1	CDS	818876	819124	+	77	55	71	68	65	42	63.264	-0.440613	0.260446	-1.69176	0.0906914	0.230862	SM2011_RS18095	hypothetical protein	WP_010968780.1
NC_020528.1	CDS	819149	819721	-	5	10	13	13	10	12	8.8182	0.035408	0.439159	0.0806268	0.935739	0.972205	SM2011_RS18100	MgtC/SapB family protein	WP_010968781.1
NC_020528.1	CDS	819832	820284	-	18	11	24	28	31	32	20.7983	0.480713	0.322937	1.48857	0.136602	0.30546	SM2011_RS18105	hypothetical protein	WP_014526621.1
NC_020528.1	CDS	820591	821247	+	116	88	108	133	136	146	107.671	0.131942	0.170268	0.774905	0.438396	0.651625	SM2011_RS18110	hypothetical protein	WP_010968783.1
NC_020528.1	CDS	821449	821814	+	81	67	84	78	75	91	66.8456	-0.201462	0.194061	-1.03814	0.299206	0.513709	SM2011_RS18115	hypothetical protein	WP_010968784.1
NC_020528.1	CDS	821798	822088	-	11	6.5	10	10	8.5	8.5	8.34483	-0.264366	0.414878	-0.637213	0.523986		SM2011_RS18120	hypothetical protein	WP_017272187.1
NC_020528.1	CDS	822075	822887	-	10	8.5	17	12	15.5	12.5	11.6831	-0.0450389	0.377134	-0.119424	0.904939	0.960463	SM2011_RS18125	thioredoxin family protein	WP_003527182.1
NC_020528.1	CDS	823009	824232	+	11	8	15	8	9	12	13.8491	-0.421677	0.380538	-1.10811	0.267816	0.480606	SM2011_RS18130	hypothetical protein	WP_010968786.1
NC_020528.1	CDS	824266	824910	+	12	12	21	21	17	15	16.8232	-0.0200949	0.338639	-0.0593402	0.952681	0.97852	SM2011_RS18135	PQQ-binding-like beta-propeller repeat protein	WP_010968787.1
NC_020528.1	CDS	825184	825552	+	15	14	20	17	10	26	17.7297	-0.162814	0.341722	-0.476452	0.633752	0.79524	SM2011_RS18140	DUF1236 domain-containing protein	WP_010968788.1
NC_020528.1	CDS	825565	825747	-	6	0	2	1	0	3	1.96602	-0.592138	0.555357	-1.06623	0.28632		SM2011_RS18145	hypothetical protein	WP_013844062.1
NC_020528.1	CDS	825820	827022	-	23	13	38	23	31	31	28.4198	-0.0369179	0.288133	-0.128128	0.898048	0.95611	SM2011_RS18150	MFS transporter	WP_010968789.1
NC_020528.1	CDS	827101	828543	-	95	72	102.5	111.5	96.5	125.5	79.2358	0.0352063	0.174949	0.201237	0.840513	0.926065	SM2011_RS18155	chromate transporter	WP_010968790.1
NC_020528.1	CDS	828510	828659	-	14	10	97.5	34.5	31.5	108.5	64.0321	0.264804	0.410193	0.645558	0.518566	0.712689	SM2011_RS36200	hypothetical protein	WP_164829659.1
NC_020528.1	CDS	828914	829180	-	58	54	89	337	441	814	133.434	2.55898	0.248599	10.2936	7.53068e-25	4.16371e-22	SM2011_RS18160	hypothetical protein	WP_010968791.1
NC_020528.1	CDS	829369	829824	-	13	14	20	38	35	54	17.1161	1.06296	0.32187	3.30244	0.000958469	0.00653437	SM2011_RS33420	hypothetical protein	WP_013844065.1
NC_020528.1	CDS	830550	832178	+	1487	990	1595	1504	1317	1656.5	1271.86	-0.12644	0.120581	-1.04859	0.294365	0.509564	SM2011_RS18170	Ppx/GppA family phosphatase	WP_028006045.1
NC_020528.1	CDS	832175	832912	+	90.5	80.5	128	82.5	64	66.5	82.7515	-0.729265	0.19378	-3.76337	0.000167639	0.00145965	SM2011_RS18175	RlmE family RNA methyltransferase	WP_010968793.1
NC_020528.1	CDS	832917	833300	+	58.5	43.5	69	49.5	41	36	46.1883	-0.659322	0.226018	-2.91712	0.00353282	0.019038	SM2011_RS18180	VOC family protein	WP_010968794.1
NC_020528.1	CDS	833378	834790	-	75	64	82	111	109	133	62.9832	0.383792	0.204392	1.87772	0.060419	0.170786	SM2011_RS18185	DHA2 family efflux MFS transporter permease subunit	WP_003527196.1
NC_020528.1	CDS	835037	836023	+	16	21	26	36	35	45	24.4744	0.558312	0.282566	1.97587	0.04817	0.143459	SM2011_RS18190	MBL fold metallo-hydrolase	WP_015445556.1
NC_020528.1	CDS	836214	837716	+	366	300	525	1051	1005	1527.5	483.455	1.2853	0.174779	7.35386	1.92566e-13	1.7745e-11	SM2011_RS18195	IMP dehydrogenase	WP_010968796.1
NC_020528.1	CDS	837777	838193	+	140	83	137	222	140	173	130.456	0.294706	0.237601	1.24034	0.21485	0.415446	SM2011_RS18200	MAPEG family protein	WP_003527202.1
NC_020528.1	CDS	838308	839183	+	35	27	26	44	21	42	28.8257	-0.0217563	0.281266	-0.0773514	0.938344	0.972617	SM2011_RS18205	dienelactone hydrolase family protein	WP_003527204.1
NC_020528.1	CDS	839184	840137	-	46	31	28	59	37	46	38.7979	0.133638	0.262247	0.509586	0.610341	0.777621	SM2011_RS18210	hydrogen peroxide-inducible genes activator OxyR	WP_003527206.1
NC_020528.1	CDS	840313	841797	+	12	3	11	15	11	19	8.38096	0.443519	0.446118	0.994175	0.320138		SM2011_RS18215	catalase	WP_010968798.1
NC_020528.1	CDS	841881	842831	-	206	166	258	338	299	370	252.279	0.401489	0.133869	2.99913	0.00270754	0.0153696	SM2011_RS18220	LysR substrate-binding domain-containing protein	WP_003527211.1
NC_020528.1	CDS	843042	843338	+	140	110	433	816	926	1362	274.236	1.71072	0.407973	4.19322	2.75019e-05	0.000317449	SM2011_RS18225	DUF1127 domain-containing protein	WP_010968799.1
NC_020528.1	CDS	843617	843913	+	73	44.5	92.5	138	179	246.5	80.7331	1.13126	0.210912	5.36369	8.15392e-08	2.01264e-06	SM2011_RS18230	type II toxin-antitoxin system HigB family toxin	WP_010968800.1
NC_020528.1	CDS	843913	844308	+	37	35.5	49.5	92	88	104.5	51.5775	0.900326	0.212631	4.23422	2.29346e-05	0.000272115	SM2011_RS18235	type II toxin-antitoxin system HigA family antitoxin	WP_003527219.1
NC_020528.1	CDS	844369	845202	-	135	107	181	126	93	164	138.696	-0.411721	0.167021	-2.46508	0.0136984	0.0556083	SM2011_RS18240	DUF937 domain-containing protein	WP_010968801.1
NC_020528.1	CDS	845339	846712	-	394	287	491	550	554	709	380.663	0.361525	0.130388	2.77269	0.00555953	0.027299	SM2011_RS18245	glutamate--cysteine ligase	WP_010968802.1
NC_020528.1	CDS	846850	847587	-	123.5	94	136.5	93.5	72.5	89.5	98.7474	-0.725617	0.158804	-4.56926	4.89448e-06	7.27462e-05	SM2011_RS18250	16S rRNA (uracil(1498)-N(3))-methyltransferase	WP_010968803.1
NC_020528.1	CDS	847604	849109	-	423.5	328	444.5	459.5	342.5	400.5	349.131	-0.265713	0.115226	-2.30601	0.0211102	0.0775694	SM2011_RS18255	inorganic phosphate transporter	WP_003527228.1
NC_020528.1	CDS	849291	849797	-	130	86	175	153	171	181	142.411	0.124242	0.282923	0.439135	0.660563	0.814508	SM2011_RS18260	NUDIX hydrolase	WP_010968805.1
NC_020528.1	CDS	850074	850865	-	153	111	179	128	126	152	144.954	-0.384391	0.155283	-2.47542	0.0133081	0.0544358	SM2011_RS18265	FadR family transcriptional regulator	WP_187292983.1
NC_020528.1	CDS	851080	852348	+	660	515	248	185	150	295	312.799	-1.28826	0.423491	-3.04201	0.00235007	0.0135491	SM2011_RS18270	DUF3422 family protein	WP_010968806.1
NC_020528.1	CDS	852350	853246	-	113	92	109	99	92	91	109.929	-0.419227	0.189068	-2.21734	0.0266001	0.0923238	SM2011_RS18275	LysR family transcriptional regulator	WP_010968807.1
NC_020528.1	CDS	853446	854885	+	203	134	227	181	193.5	221.5	176.125	-0.176045	0.138638	-1.26982	0.20415	0.402119	SM2011_RS18280	FAD-binding protein	WP_010968808.1
NC_020528.1	CDS	854882	856099	+	54	49	74	45	37.5	45.5	50.7883	-0.697252	0.218375	-3.19291	0.00140848	0.00892055	SM2011_RS18285	glycolate oxidase subunit GlcE	WP_010968809.1
NC_020528.1	CDS	856161	857525	+	88	75	101	95	70	78	72.4628	-0.383357	0.17795	-2.15429	0.0312172	0.103788	SM2011_RS18290	glycolate oxidase subunit GlcF	WP_041170146.1
NC_020528.1	CDS	857764	858459	-	720	565	778	1804	1655	2129	818.703	1.14335	0.121275	9.42778	4.18862e-21	1.21889e-18	SM2011_RS18295	L%2CD-transpeptidase	WP_010968811.1
NC_020528.1	CDS	858650	859390	-	54	54	88	99	114	138	67.3508	0.555551	0.20562	2.70183	0.00689591	0.0328119	SM2011_RS18300	L%2CD-transpeptidase	WP_010968812.1
NC_020528.1	CDS	859676	860311	+	93	67	106	119	107	167	92.9501	0.276436	0.182764	1.51253	0.130398	0.296819	SM2011_RS18305	DNA-3-methyladenine glycosylase I	WP_010968813.1
NC_020528.1	CDS	860386	861843	-	175	109	194	180	165	178	164.545	-0.121687	0.159901	-0.761015	0.446648	0.657836	SM2011_RS18310	NCS1 family nucleobase:cation symporter-1	WP_010968814.1
NC_020528.1	CDS	862033	862419	-	6	5	4	7	3	10	6.06884	0.0626164	0.485399	0.129	0.897358		SM2011_RS18315	DUF305 domain-containing protein	WP_010968815.1
NC_020528.1	CDS	862493	862918	-	266	149	150	264	258	163	144.476	0.0175579	0.295395	0.0594389	0.952603	0.97852	SM2011_RS18320	hypothetical protein	WP_010968816.1
NC_020528.1	CDS	863151	864665	+	404	326.5	481.5	604	602	757	405.609	0.417693	0.115122	3.62828	0.000285312	0.00232425	SM2011_RS18325	histidine--tRNA ligase	WP_010968817.1
NC_020528.1	CDS	864671	865810	+	116.5	87.5	98	132.5	98.5	114.5	103.159	-0.0953039	0.187198	-0.509108	0.610677	0.777621	SM2011_RS18330	ATP phosphoribosyltransferase regulatory subunit	WP_010968818.1
NC_020528.1	CDS	865807	866502	+	91.5	66	92.5	74.5	50.5	61.5	75.1721	-0.673149	0.2181	-3.08643	0.00202578	0.0120956	SM2011_RS18335	ATP phosphoribosyltransferase	WP_010968819.1
NC_020528.1	CDS	866622	867331	+	117	80	100	160	145	181	103.275	0.417433	0.1841	2.26743	0.0233639	0.0838826	SM2011_RS18340	glutathione binding-like protein
NC_020528.1	CDS	867419	868636	+	148	116	172	166	147	150	139.156	-0.175328	0.14605	-1.20047	0.229957	0.435571	SM2011_RS18345	FAD-dependent oxidoreductase	WP_010968822.1
NC_020528.1	CDS	869137	870774	-	1753	1482	3731.5	2433	2119	2986.67	2152.94	-0.110262	0.205148	-0.537474	0.59094	0.765536	SM2011_RS18350	chaperonin GroEL	WP_010968823.1
NC_020528.1	CDS	870850	871146	-	392	329	795.5	447	371.5	590.5	476.032	-0.326843	0.260317	-1.25556	0.209276	0.407281	SM2011_RS18355	co-chaperone GroES	WP_010968824.1
NC_020528.1	CDS	871415	872242	+	46	34	79	54	52	65	65.6814	-0.142572	0.210736	-0.676543	0.498696	0.698251	SM2011_RS18360	sulfurtransferase/chromate resistance protein	WP_010968825.1
NC_020528.1	CDS	872556	873404	+	387.5	323.5	486.5	556.5	447.5	710	391.98	0.229188	0.119774	1.9135	0.0556842	0.160103	SM2011_RS18365	TIGR01459 family HAD-type hydrolase	WP_010968826.1
NC_020528.1	CDS	873418	874401	+	272.5	204.5	286.5	260.5	201.5	221	236.495	-0.423173	0.124409	-3.40147	0.00067025	0.0048065	SM2011_RS18370	bifunctional riboflavin kinase/FAD synthetase	WP_010968827.1
NC_020528.1	CDS	874684	877593	+	681	558	727	897	796	847	606.289	0.0931229	0.137881	0.675388	0.49943	0.698498	SM2011_RS18375	isoleucine--tRNA ligase	WP_010968828.1
NC_020528.1	CDS	877727	878347	+	296	253.5	332.5	417	439.5	505.5	291.07	0.345326	0.130582	2.64451	0.00818093	0.0375061	SM2011_RS18380	hypothetical protein	WP_013844080.1
NC_020528.1	CDS	878410	878889	+	95	87.5	110.5	109	73.5	76.5	102.123	-0.428094	0.266485	-1.60645	0.108176	0.260158	SM2011_RS18385	GNAT family N-acetyltransferase	WP_003537307.1
NC_020528.1	CDS	878933	879382	-	134	85	125	163	130	229	125.053	0.303713	0.183739	1.65296	0.0983389	0.244147	SM2011_RS18390	nucleoside deaminase	WP_003537305.1
NC_020528.1	CDS	879457	881178	+	212	166	252	315	312	381.5	221.34	0.402628	0.143655	2.80274	0.00506706	0.0254921	SM2011_RS18395	pseudouridine synthase	WP_010968830.1
NC_020528.1	CDS	881185	881745	+	81	108	118	107	79	86.5	103.738	-0.45009	0.210113	-2.14213	0.0321829	0.10621	SM2011_RS18400	16S rRNA (guanine(966)-N(2))-methyltransferase RsmD	WP_010968831.1
NC_020528.1	CDS	881818	882717	+	200	125	180	185	115	155	164.844	-0.416338	0.166877	-2.49487	0.0126002	0.0522586	SM2011_RS18405	patatin-like phospholipase family protein	WP_010968832.1
NC_020528.1	CDS	882946	883332	-	57	48.5	70	44.5	25.5	48.5	53.6328	-0.815707	0.21091	-3.86756	0.000109928	0.00102322	SM2011_RS18410	type II toxin-antitoxin system VapC family toxin	WP_003533691.1
NC_020528.1	CDS	883332	883586	-	129	123.5	126	243.5	233.5	273.5	153.988	0.675046	0.176729	3.81966	0.000133634	0.00122328	SM2011_RS18415	type II toxin-antitoxin system VapB family antitoxin	WP_003533689.1
NC_020528.1	CDS	883725	885557	-	173	139	207	181	176	235	158.186	-0.0842281	0.168621	-0.499511	0.617419	0.782244	SM2011_RS18420	monovalent cation:proton antiporter-2 (CPA2) family protein	WP_010968833.1
NC_020528.1	CDS	885709	887055	+	271	203	253	336	316	407	253.137	0.252514	0.14259	1.77091	0.0765753	0.203648	SM2011_RS18425	TldD/PmbA family protein	WP_010968834.1
NC_020528.1	CDS	887164	887982	+	134	105	156	142.5	106	109.5	115.308	-0.396378	0.177327	-2.2353	0.0253979	0.0894998	SM2011_RS18430	3'(2')%2C5'-bisphosphate nucleotidase CysQ	WP_010968835.1
NC_020528.1	CDS	888043	888279	+	378.5	257	465	549	606.5	927	343.493	0.638218	0.159459	4.00239	6.27046e-05	0.000639403	SM2011_RS18435	DUF4170 domain-containing protein	WP_003533684.1
NC_020528.1	CDS	888317	889630	+	220.5	200.5	289.5	173.5	145	163.5	206.157	-0.812125	0.146245	-5.55319	2.80496e-08	7.71574e-07	SM2011_RS18440	lipid IV(A) 3-deoxy-D-manno-octulosonic acid transferase	WP_010968836.1
NC_020528.1	CDS	889667	890377	+	91	75.5	157.5	54	31.5	44	88.0627	-1.51808	0.198358	-7.65325	1.95956e-14	2.08354e-12	SM2011_RS18445	HAD family hydrolase	WP_010968837.1
NC_020528.1	CDS	890520	891560	+	60.5227	53.2909	77.4	54.8818	60.8	57.3	63.0806	-0.391378	0.212436	-1.84233	0.0654266	0.180601	SM2011_RS18450	tetraacyldisaccharide 4'-kinase	WP_010968838.1
NC_020528.1	CDS	892180	892519	-	25.9361	24.3647	35.1526	29.2419	32.5211	51.1667	32.0778	0.121367	0.256001	0.474089	0.635437	0.796673	SM2011_RS34475	IS630-like element ISRm2011-2 family transposase	WP_014526629.1
NC_020528.1	CDS	891573	892180	-	8.36356	5.89293	13.6924	6.96533	6.11006	9.70758	7.99835	-0.454324	0.413861	-1.09777	0.272305		SM2011_RS34475	IS630-like element ISRm2011-2 family transposase	WP_014526629.1
NC_020528.1	CDS	892738	892971	-	163	124	191	264	205	293	154.641	0.388031	0.165115	2.35006	0.0187702	0.0709367	SM2011_RS18465	DUF2093 domain-containing protein	WP_010968840.1
NC_020528.1	CDS	893065	894882	-	98	76	116	106	108	130	101.951	-0.0232913	0.1649	-0.141245	0.887676	0.95004	SM2011_RS18470	DNA mismatch repair endonuclease MutL	WP_010968841.1
NC_020528.1	CDS	895121	896986	+	453.5	343.5	498	452.5	429.5	447.5	388.168	-0.222945	0.150249	-1.48384	0.137851	0.307604	SM2011_RS18475	response regulator	WP_013844086.1
NC_020528.1	CDS	896983	898329	+	286.5	240.5	332	206.5	136.5	147.5	247.651	-1.05714	0.160749	-6.57631	4.82261e-11	2.56386e-09	SM2011_RS18480	EAL domain-containing protein	WP_010968843.1
NC_020528.1	CDS	898305	899276	-	37	33	37	33	40	50	32.6378	-0.0809877	0.264526	-0.306161	0.759482	0.87501	SM2011_RS18485	LysR substrate-binding domain-containing protein	WP_013844087.1
NC_020528.1	CDS	899367	900911	+	30	16	36	22	20	27	22.1731	-0.456579	0.322284	-1.41669	0.156572	0.335019	SM2011_RS18490	trimethylamine methyltransferase family protein	WP_010968845.1
NC_020528.1	CDS	900994	901632	-	23	16	21	22	17	22	21.7482	-0.230778	0.323747	-0.712833	0.475949	0.682626	SM2011_RS18495	PRC-barrel domain-containing protein	WP_010968846.1
NC_020528.1	CDS	901786	901932	+	1	0	1	2	3	2	1.62395	0.587362	0.550383	1.06719	0.285887		SM2011_RS36205	hypothetical protein	WP_170323376.1
NC_020528.1	CDS	901997	903721	-	213	183	329	191	163	168	203.444	-0.710974	0.151106	-4.70512	2.53712e-06	4.10167e-05	SM2011_RS18505	dihydroxy-acid dehydratase	WP_010968847.1
NC_020528.1	CDS	903812	904696	-	62.5	62.5	92	68.5	82	99.5	67.5246	-0.0596034	0.203348	-0.29311	0.769438	0.881339	SM2011_RS18510	SMP-30/gluconolactonase/LRE family protein	WP_010968848.1
NC_020528.1	CDS	904693	905331	-	147	126	166.5	169.5	153.5	183	139.205	-0.069468	0.180907	-0.383999	0.700979	0.841449	SM2011_RS18515	2-dehydro-3-deoxy-6-phosphogalactonate aldolase	WP_010968849.1
NC_020528.1	CDS	905346	906266	-	128	105	145	118	100	124	120.2	-0.411268	0.168663	-2.4384	0.0147525	0.0586904	SM2011_RS18520	2-dehydro-3-deoxygalactonokinase	WP_010968850.1
NC_020528.1	CDS	906263	907033	-	354.5	284.5	449.5	451	406.5	493.5	354.649	0.0452899	0.175017	0.258774	0.79581	0.899434	SM2011_RS18525	SDR family oxidoreductase	WP_010968851.1
NC_020528.1	CDS	907153	908013	+	164	138	156	202	195	232	149.603	0.165624	0.165346	1.00168	0.316499	0.528911	SM2011_RS18530	IclR family transcriptional regulator	WP_013844089.1
NC_020528.1	CDS	908241	908981	+	99	81	120	110	105	161	113.603	0.0430004	0.168082	0.25583	0.798082	0.90053	SM2011_RS18535	LuxR family transcriptional regulator	WP_003533660.1
NC_020528.1	CDS	909135	909968	+	382	266	459	607	564	654	424.011	0.458553	0.108116	4.2413	2.22232e-05	0.000265383	SM2011_RS18540	LuxR family transcriptional regulator NurR	WP_003533659.1
NC_020528.1	CDS	910430	911584	+	115	97	127	106	94	110	126.415	-0.394382	0.195916	-2.01301	0.0441132	0.134752	SM2011_RS18545	Mrp/NBP35 family ATP-binding protein	WP_003533658.1
NC_020528.1	CDS	911879	912859	+	157	108.5	175.5	122.5	105.5	142.5	127.341	-0.513331	0.150081	-3.42036	0.000625372	0.00454958	SM2011_RS18550	magnesium transporter CorA family protein	WP_003533653.1
NC_020528.1	CDS	912876	914777	+	239	176.5	248.5	162.5	115.5	128.5	183.784	-0.958233	0.156964	-6.10481	1.02921e-09	4.21519e-08	SM2011_RS18555	potassium transporter Kup	WP_013844091.1
NC_020528.1	CDS	915068	916225	+	277	197	315	357	320	387	234.172	0.163641	0.117448	1.3933	0.163529	0.345478	SM2011_RS18560	cell wall hydrolase	WP_010968853.1
NC_020528.1	CDS	916517	916879	+	1342.5	950.5	1154.5	1589	1246	1800	1040.7	0.128956	0.127852	1.00863	0.313153	0.525629	SM2011_RS18565	AtpZ/AtpI family protein	WP_003533647.1
NC_020528.1	CDS	916940	917692	+	1817.5	1455.5	1563.5	1946	1898	2620	1295.61	0.108099	0.143251	0.754608	0.450484	0.660465	SM2011_RS18570	F0F1 ATP synthase subunit A	WP_003533645.1
NC_020528.1	CDS	917777	918004	+	2529	1931	2306	2382	2081	2251	1860.37	-0.290229	0.127853	-2.27003	0.0232057	0.0836021	SM2011_RS18575	F0F1 ATP synthase subunit C	WP_003533642.1
NC_020528.1	CDS	918078	918692	+	1480	1088.5	1436.5	962.5	758	705.5	919.061	-0.971729	0.146993	-6.61072	3.82452e-11	2.17998e-09	SM2011_RS18580	F0F1 ATP synthase subunit B	WP_010968855.1
NC_020528.1	CDS	918706	919191	+	1692	1334.5	1800.5	1102.5	736	743.5	1317.27	-1.14963	0.153356	-7.49646	6.55652e-14	6.59109e-12	SM2011_RS18585	F0F1 ATP synthase subunit B	WP_003533637.1
NC_020528.1	CDS	919582	920232	-	204	139	268	224	198	312	205.198	-0.000452554	0.180932	-0.00250124	0.998004	0.999088	SM2011_RS18590	ribonuclease HII	WP_003533269.1
NC_020528.1	CDS	920393	921550	-	131	109	168	202	181	264	157.316	0.380639	0.148862	2.557	0.010558	0.0455346	SM2011_RS18595	PA0069 family radical SAM protein	WP_010968856.1
NC_020528.1	CDS	921729	922280	+	191	143	193	253	170	284	169.222	0.126909	0.181295	0.700016	0.483917	0.689227	SM2011_RS18600	glycosyltransferase	WP_003533271.1
NC_020528.1	CDS	922418	923497	-	20	23	28	16	15	29	19.4214	-0.493242	0.30851	-1.59879	0.109868	0.262401	SM2011_RS18605	hypothetical protein	WP_010968857.1
NC_020528.1	CDS	923952	924494	-	75	42.5	76.5	39	35	41	57.8604	-0.96355	0.222039	-4.33956	1.42769e-05	0.000179811	SM2011_RS18610	molybdenum cofactor biosynthesis protein B	WP_010968858.1
NC_020528.1	CDS	924502	925407	-	126.5	88.5	113.5	70.5	56	50.5	113.02	-1.12619	0.196172	-5.74082	9.42188e-09	2.97678e-07	SM2011_RS18615	4-(cytidine 5'-diphospho)-2-C-methyl-D-erythritol kinase	WP_010968859.1
NC_020528.1	CDS	925415	927244	-	475.5	320	539	464.5	407	532.5	407.986	-0.19205	0.107552	-1.78565	0.0741556	0.198454	SM2011_RS18620	tetratricopeptide repeat protein	WP_010968860.1
NC_020528.1	CDS	927507	928523	-	527	325	463	422	348	535	439.484	-0.291141	0.147351	-1.97583	0.0481739	0.143459	SM2011_RS18625	polyprenyl synthetase family protein	WP_010968861.1
NC_020528.1	CDS	928631	928852	+	36	20	37.5	39.5	23	34.5	28.8077	-0.205876	0.274072	-0.751173	0.452549	0.661034	SM2011_RS18630	DUF2007 domain-containing protein	WP_003533280.1
NC_020528.1	CDS	928887	929657	+	36	28	29.5	32.5	21	21.5	26.7079	-0.567739	0.274764	-2.06628	0.0388017	0.121964	SM2011_RS18635	tRNA1(Val) (adenine(37)-N6)-methyltransferase	WP_013844094.1
NC_020528.1	CDS	929796	930662	+	105	116	116	155	133	208	111.414	0.239183	0.182204	1.31272	0.189277	0.381388	SM2011_RS18640	S49 family peptidase	WP_003533284.1
NC_020528.1	CDS	930803	930994	+	40	24	38	54	55	85	45.6609	0.618443	0.230626	2.68158	0.00732745	0.0345383	SM2011_RS18645	hypothetical protein	WP_003533286.1
NC_020528.1	CDS	931094	932056	+	245	187	276	390	444	596	251.449	0.725305	0.141624	5.12135	3.0336e-07	6.18921e-06	SM2011_RS18650	glycine--tRNA ligase subunit alpha	WP_013844095.1
NC_020528.1	CDS	932057	932302	-	6	3	7	12	7	12	6.88676	0.535958	0.458808	1.16815	0.242746		SM2011_RS18655	hypothetical protein	WP_010968863.1
NC_020528.1	CDS	932530	933078	+	136	106	179	232	219	270	141.111	0.503857	0.138873	3.62817	0.000285434	0.00232425	SM2011_RS18660	LemA family protein	WP_010968864.1
NC_020528.1	CDS	933198	935132	+	401	294	366	382	263	263	315.961	-0.487033	0.17446	-2.79166	0.00524384	0.0260965	SM2011_RS18665	DUF2207 domain-containing protein	WP_010968865.1
NC_020528.1	CDS	935224	937389	+	477	361.5	534.5	635	561	747.5	427.364	0.222698	0.118767	1.87508	0.0607822	0.171604	SM2011_RS18670	glycine--tRNA ligase subunit beta	WP_010968866.1
NC_020528.1	CDS	937449	937967	+	98	93.5	106.5	127	105	102.5	94.6636	-0.112581	0.240647	-0.467826	0.639909	0.799741	SM2011_RS18675	DUF523 domain-containing protein	WP_010968867.1
NC_020528.1	CDS	938097	938579	-	133	115	166	191	181	216	159.648	0.228485	0.159978	1.42823	0.153226	0.330035	SM2011_RS18680	hypothetical protein	WP_010968868.1
NC_020528.1	CDS	938696	939967	-	376	382	473	586	634	782	496.338	0.394325	0.210601	1.87238	0.0611536	0.172209	SM2011_RS18685	phosphoribosylamine--glycine ligase	WP_010968869.1
NC_020528.1	CDS	940094	942466	-	221.5	155	316	111.5	99	111	197.944	-1.31165	0.179006	-7.3274	2.3466e-13	2.09263e-11	SM2011_RS18690	GGDEF domain-containing phosphodiesterase	WP_010968870.1
NC_020528.1	CDS	942463	943503	-	697.5	483	876	870.5	663	903	725.735	-0.0148258	0.170294	-0.0870601	0.930624	0.96924	SM2011_RS18695	spermidine/putrescine ABC transporter substrate-binding protein	WP_010968871.1
NC_020528.1	CDS	943610	944806	-	952	765	1111	1521	1434	1508	959.412	0.385957	0.15547	2.48251	0.0130459	0.0537085	SM2011_RS18700	MFS transporter	WP_003533308.1
NC_020528.1	CDS	944919	945734	+	49	29	36	51	38	40	34.3357	-0.0894977	0.258113	-0.346739	0.728788	0.857064	SM2011_RS18705	helix-turn-helix transcriptional regulator	WP_003533310.1
NC_020528.1	CDS	946105	946911	+	118	54	126	134	94	111	98.1233	-0.0440472	0.289651	-0.15207	0.879132	0.945114	SM2011_RS18710	MipA/OmpV family protein	WP_010968872.1
NC_020528.1	CDS	946984	947940	+	248	200	302	272	256	265	229.895	-0.18123	0.121921	-1.48646	0.137158	0.306527	SM2011_RS18715	4-hydroxybenzoate octaprenyltransferase	WP_010968873.1
NC_020528.1	CDS	948020	948586	-	358	259	452	583.5	562	720	389.612	0.534257	0.135583	3.94043	8.13349e-05	0.00079593	SM2011_RS18720	DUF6101 family protein	WP_010968874.1
NC_020528.1	CDS	948961	951270	+	351	248	412	289	240	386	313.182	-0.41297	0.149757	-2.7576	0.00582279	0.0284401	SM2011_RS18725	DUF1217 domain-containing protein	WP_010968875.1
NC_020528.1	CDS	951318	952760	-	115	123	148	118	113	141	112.289	-0.333171	0.171462	-1.94312	0.0520019	0.151405	SM2011_RS18730	FAD-binding oxidoreductase	WP_010968876.1
NC_020528.1	CDS	952808	953782	-	121.5	123.5	172	259	191.5	272	148.776	0.497352	0.155635	3.19564	0.00139523	0.00887562	SM2011_RS18735	threonylcarbamoyl-AMP synthase	WP_010968877.1
NC_020528.1	CDS	953848	954441	-	123.5	99.5	169	171	182.5	241	143.087	0.321404	0.155516	2.0667	0.0387625	0.121964	SM2011_RS18740	hypothetical protein	WP_010968878.1
NC_020528.1	CDS	955079	956323	+	189.5	154	649.5	369.5	343.5	1136	243.937	0.57005	0.395673	1.44071	0.149667	0.325023	SM2011_RS18745	aromatic ring-hydroxylating dioxygenase subunit alpha	WP_010968879.1
NC_020528.1	CDS	956320	957420	+	141.5	163	469.5	189.5	157.5	341	174.65	-0.38219	0.289956	-1.3181	0.187471	0.37871	SM2011_RS18750	hybrid-cluster NAD(P)-dependent oxidoreductase	WP_014526636.1
NC_020528.1	CDS	957422	958483	-	245	186	317	220	193	235	308.031	-0.455803	0.171328	-2.66042	0.00780441	0.036414	SM2011_RS18755	glycoside hydrolase family 25 protein	WP_013844102.1
NC_020528.1	CDS	958743	959156	+	24	13	33	30	23	25	27.9911	-0.0860251	0.291947	-0.294659	0.768254	0.880872	SM2011_RS18760	BA14K family protein	WP_010968882.1
NC_020528.1	CDS	959629	960618	-	15	13	12	25	32	33	19.5905	0.784873	0.34611	2.2677	0.0233475	0.083878	SM2011_RS18765	transporter	WP_010968883.1
NC_020528.1	CDS	960796	962577	+	59	29	62	54.5	40	62.5	45.9305	-0.192638	0.253966	-0.75852	0.44814	0.659187	SM2011_RS18770	acyl-CoA dehydrogenase	WP_010968884.1
NC_020528.1	CDS	962587	963339	+	6	4	11	8.5	3	5.5	9.37542	-0.418399	0.464362	-0.90102	0.367578	0.581855	SM2011_RS18775	crotonase/enoyl-CoA hydratase family protein	WP_010968885.1
NC_020528.1	CDS	963596	965719	+	166	169	220	253	240	256	226.513	0.150188	0.195946	0.766477	0.443393	0.65641	SM2011_RS18785	methyl-accepting chemotaxis protein McpU	WP_010968886.1
NC_020528.1	CDS	965801	967048	-	141	118	115.5	97	70	91	102.27	-0.813725	0.195734	-4.15729	3.2204e-05	0.000364123	SM2011_RS18790	class I SAM-dependent RNA methyltransferase	WP_010968887.1
NC_020528.1	CDS	967045	967800	-	99.5	101	127	126	134.5	171	104.064	0.103213	0.200787	0.514042	0.607223	0.775904	SM2011_RS18795	TlyA family RNA methyltransferase	WP_010968888.1
NC_020528.1	CDS	967852	969765	-	312.5	281	235.5	239	207.5	225	234.493	-0.595868	0.192159	-3.10091	0.00192927	0.0116962	SM2011_RS18800	1-deoxy-D-xylulose-5-phosphate synthase	WP_033044606.1
NC_020528.1	CDS	969986	970909	-	121	112	155	118	110	122	109.271	-0.413918	0.150006	-2.75935	0.0057917	0.0283383	SM2011_RS18805	pirin family protein	WP_003535807.1
NC_020528.1	CDS	971126	971377	-	98	71	96.5	65.5	63	73	81.0618	-0.64824	0.178324	-3.63518	0.000277784	0.00227536	SM2011_RS18810	exodeoxyribonuclease VII small subunit	WP_003535810.1
NC_020528.1	CDS	971381	972310	-	152	123	195.5	142.5	114	170	148.736	-0.413198	0.135618	-3.04678	0.00231304	0.0133774	SM2011_RS18815	histone deacetylase family protein	WP_010968890.1
NC_020528.1	CDS	972373	973341	-	93	67	55	47	44	69	58.1409	-0.695336	0.286896	-2.42365	0.0153653	0.0606208	SM2011_RS18820	zinc-dependent alcohol dehydrogenase family protein	WP_010968891.1
NC_020528.1	CDS	973355	973756	+	40	30	54	42	38	67	39.9599	-0.0290631	0.246806	-0.117757	0.90626	0.960545	SM2011_RS18825	acyl-CoA thioesterase	WP_010968892.1
NC_020528.1	CDS	973744	974937	-	12.5	15.5	10.5	4	5.5	6.5	18.2225	-1.21883	0.398896	-3.0555	0.00224688	0.0130768	SM2011_RS18830	thiolase family protein	WP_010968893.1
NC_020528.1	CDS	974921	976417	-	83	51	73	53	36.5	44.5	72.0957	-0.873824	0.208905	-4.18287	2.87846e-05	0.000330874	SM2011_RS18835	AMP-binding protein	WP_010968894.1
NC_020528.1	CDS	976422	976985	-	52.5	49.5	48.5	50	41.5	40.5	52.2595	-0.449091	0.230261	-1.95036	0.0511337	0.149665	SM2011_RS18840	biotin transporter BioY	WP_010968895.1
NC_020528.1	CDS	977017	977622	-	50.5	45.5	48	32.5	14	22.5	42.0238	-1.28637	0.261286	-4.9232	8.51386e-07	1.56911e-05	SM2011_RS18845	energy-coupling factor transporter transmembrane protein EcfT	WP_010968896.1
NC_020528.1	CDS	977616	978296	-	111.5	66.5	106	96.5	81.5	119	86.3982	-0.203644	0.175787	-1.15847	0.246672	0.456864	SM2011_RS18850	energy-coupling factor ABC transporter ATP-binding protein	WP_010968897.1
NC_020528.1	CDS	978430	979629	+	254	174	265	273	261	294	250.4	-0.00786781	0.158245	-0.0497191	0.960346	0.981644	SM2011_RS18855	winged helix-turn-helix domain-containing protein	WP_010968898.1
NC_020528.1	CDS	979733	981148	+	203	165	214	236	202	274	192.521	0.00657126	0.132738	0.0495053	0.960517	0.981644	SM2011_RS18860	metalloprotease TldD	WP_010968899.1
NC_020528.1	CDS	981290	982519	-	261	195	291	279	214	306	235.376	-0.178143	0.117032	-1.52217	0.127967	0.292804	SM2011_RS18865	D-alanyl-D-alanine carboxypeptidase	WP_010968900.1
NC_020528.1	CDS	982730	983788	+	95	85	103	92	103	122	105.134	-0.116717	0.195826	-0.596025	0.551159	0.735188	SM2011_RS18870	polysaccharide deacetylase family protein	WP_010968901.1
NC_020528.1	CDS	983812	984432	-	143	89	130	178	137	207	101.657	0.242369	0.169954	1.42608	0.153844	0.330589	SM2011_RS18875	pyridoxamine 5'-phosphate oxidase	WP_010968902.1
NC_020528.1	CDS	984574	985029	+	229	197	250	222	183	198	192.148	-0.435966	0.130444	-3.34216	0.000831305	0.00576698	SM2011_RS18880	RT0821/Lpp0805 family surface protein	WP_003532349.1
NC_020528.1	CDS	985235	986290	+	127	94	145	110	113	158	137.455	-0.209163	0.220515	-0.948521	0.342864	0.556249	SM2011_RS18885	DnaJ domain-containing protein	WP_010968903.1
NC_020528.1	CDS	986491	987309	+	262	210	531	732	778	1234	406.232	1.16904	0.206093	5.67239	1.40822e-08	4.25467e-07	SM2011_RS18890	enoyl-ACP reductase FabI	WP_003532347.1
NC_020528.1	CDS	987454	988038	+	385	290	306	282	231	265	281.352	-0.602158	0.228906	-2.63059	0.00852378	0.0385032	SM2011_RS18895	phosphoglycerate mutase family protein	WP_003532346.1
NC_020528.1	CDS	988049	988309	-	512	312	372	763	703	773	336.799	0.606029	0.197655	3.0661	0.00216873	0.0127427	SM2011_RS18900	DUF1344 domain-containing protein	WP_003532345.1
NC_020528.1	CDS	988750	989847	+	226	161	234	302	301	408	200.193	0.420585	0.126037	3.337	0.000846893	0.00585309	SM2011_RS18905	chorismate synthase	WP_010968904.1
NC_020528.1	CDS	989939	991039	+	187	140	183	207	172	188	141.265	-0.119039	0.154852	-0.768728	0.442055	0.65526	SM2011_RS18910	3%2C4-dihydroxy-2-butanone-4-phosphate synthase	WP_003532339.1
NC_020528.1	CDS	991108	991638	-	356	265	438	450	423	523	354.269	0.132835	0.142625	0.931357	0.351669	0.566213	SM2011_RS18915	invasion associated locus B family protein	WP_003532333.1
NC_020528.1	CDS	992040	992924	+	3092.5	2329	2505.5	3067	2854.5	4540.5	1941.26	0.0800043	0.2119	0.377557	0.70576	0.842978	SM2011_RS18920	cytochrome c oxidase subunit II	WP_010968905.1
NC_020528.1	CDS	992944	994632	+	3267.5	2306	2492.5	3145	2489.5	3082.5	1908.04	-0.180927	0.185217	-0.976839	0.328649	0.541933	SM2011_RS18925	cytochrome c oxidase subunit I	WP_003532329.1
NC_020528.1	CDS	994731	995681	+	1057.5	784	902.5	969.5	723.5	850	720.765	-0.391464	0.154259	-2.5377	0.0111582	0.0473474	SM2011_RS18930	heme o synthase	WP_041170167.1
NC_020528.1	CDS	995681	995821	+	193.5	121	171	124	90.5	104.5	111.289	-0.861698	0.174459	-4.93925	7.84246e-07	1.4502e-05	SM2011_RS36210	hypothetical protein	WP_010968907.1
NC_020528.1	CDS	995833	996429	+	784	536.5	637	717.5	512.5	529.5	489.907	-0.419867	0.187149	-2.24349	0.024865	0.0881272	SM2011_RS18940	cytochrome c oxidase assembly protein	WP_010968908.1
NC_020528.1	CDS	996491	997369	+	1752	1256.5	1615.5	1897	1704.5	2168	1192.48	0.0334765	0.126643	0.264338	0.79152	0.896711	SM2011_RS18945	cytochrome c oxidase subunit 3	WP_010968909.1
NC_020528.1	CDS	997466	997567	+	202	179.5	91	83	63	165	109.487	-0.894235	0.35457	-2.52202	0.0116681	0.0491716	SM2011_RS33450	L%2CD-transpeptidase	WP_234704438.1
NC_020528.1	CDS	997564	997947	+	292.5	213	135.5	113.5	84.5	201.5	141.813	-0.943969	0.345698	-2.73061	0.00632164	0.0305795	SM2011_RS18950	DUF983 domain-containing protein	WP_010968910.1
NC_020528.1	CDS	997916	998683	+	122.5	84.5	59.5	48.5	32.5	36.5	61.2884	-1.35546	0.340536	-3.98037	6.88078e-05	0.000687954	SM2011_RS18955	SURF1 family protein	WP_013844113.1
NC_020528.1	CDS	998777	999787	+	277	164	211	225	162	228	181.79	-0.360961	0.172297	-2.09499	0.0361716	0.11527	SM2011_RS18960	4-hydroxy-3-methylbut-2-enyl diphosphate reductase	WP_041170168.1
NC_020528.1	CDS	999942	1000922	+	106	111	116	110	98	109	98.3526	-0.352732	0.174328	-2.02338	0.0430345	0.132078	SM2011_RS18965	homoserine kinase	WP_010968913.1
NC_020528.1	CDS	1000919	1001380	+	69	59	58	41	38	23	53.543	-1.07424	0.256372	-4.19018	2.78728e-05	0.00032106	SM2011_RS18970	ribonuclease HI	WP_010968914.1
NC_020528.1	CDS	1001591	1002076	-	183	139.5	208.5	151.5	122	183	153.696	-0.487137	0.150343	-3.24016	0.00119462	0.0077615	SM2011_RS18975	peroxiredoxin	WP_010968915.1
NC_020528.1	CDS	1002132	1002959	-	49	34.5	48.5	54.5	51	55	48.4111	0.0173942	0.220189	0.0789969	0.937035	0.972567	SM2011_RS18980	hypothetical protein	WP_014526639.1
NC_020528.1	CDS	1003163	1003768	+	133	111	167	66	71	117	145.812	-0.920181	0.265615	-3.46434	0.000531526	0.003966	SM2011_RS18985	YqgE/AlgH family protein	WP_003532305.1
NC_020528.1	CDS	1003926	1006838	-	436	332.5	473	411.5	309.5	330.5	374.659	-0.500523	0.120988	-4.13698	3.51913e-05	0.000392115	SM2011_RS18990	sensor domain-containing phosphodiesterase	WP_010968917.1
NC_020528.1	CDS	1006838	1007449	-	188	147.5	184	214.5	204.5	214.5	151.822	0.00576593	0.149984	0.0384436	0.969334	0.986096	SM2011_RS18995	GNAT family N-acetyltransferase	WP_003532301.1
NC_020528.1	CDS	1007721	1009022	-	283	183.5	370	252	212	289.5	271.485	-0.405407	0.110639	-3.66423	0.000248085	0.00206887	SM2011_RS19000	insulinase family protein	WP_003532299.1
NC_020528.1	CDS	1009038	1010438	-	675	471.5	870	902	693	980.5	732.59	0.0902114	0.125168	0.72072	0.471082	0.677931	SM2011_RS19005	threonine synthase	WP_010968919.1
NC_020528.1	CDS	1010787	1011332	+	112	118	145	206	209	225	165.891	0.479237	0.170971	2.80303	0.00506254	0.0254921	SM2011_RS19010	hypothetical protein	WP_010968920.1
NC_020528.1	CDS	1011538	1012644	-	568	435	470	630	666	803	463.45	0.20979	0.166228	1.26206	0.206926	0.405442	SM2011_RS19015	ABC transporter substrate-binding protein	WP_003532293.1
NC_020528.1	CDS	1012773	1013468	-	243	179	263	321	352	402	217.191	0.374997	0.154116	2.43321	0.0149657	0.0593125	SM2011_RS19020	HAD family hydrolase	WP_003532290.1
NC_020528.1	CDS	1013653	1014336	-	433	284	347	496	455	444	370.727	0.11545	0.18575	0.621534	0.534248	0.723639	SM2011_RS19025	winged helix-turn-helix domain-containing protein	WP_010968921.1
NC_020528.1	CDS	1014506	1015636	+	839	901	1082	1007	1007	1143	882.535	-0.125802	0.176395	-0.713182	0.475733	0.682493	SM2011_RS19030	site-specific DNA-methyltransferase	WP_010968922.1
NC_020528.1	CDS	1015771	1016427	-	33	35	55	84	48	68.5	41.9668	0.408081	0.240467	1.69704	0.0896892	0.228838	SM2011_RS19035	HAD family phosphatase	WP_010968923.1
NC_020528.1	CDS	1016500	1017600	-	202	163	225	216	156	237.5	192.982	-0.233167	0.135865	-1.71617	0.0861307	0.221702	SM2011_RS19040	A/G-specific adenine glycosylase	WP_010968924.1
NC_020528.1	CDS	1017690	1018196	+	73	51	79	97	80	107	80.854	0.2019	0.23024	0.876912	0.380534	0.595858	SM2011_RS19045	DUF721 domain-containing protein	WP_013844118.1
NC_020528.1	CDS	1018307	1019116	+	1032	906	1445	1137	932	1288	1159.84	-0.278263	0.161968	-1.71801	0.0857948	0.221147	SM2011_RS19050	DsbA family protein	WP_010968926.1
NC_020528.1	CDS	1019257	1019418	+	91	71.5	82	83	65	69.5	91.5122	-0.435064	0.196889	-2.20969	0.0271267	0.0937538	SM2011_RS33455	endonuclease domain-containing protein	WP_231198573.1
NC_020528.1	CDS	1019415	1022876	+	262	226.5	349	106	85	100.5	323.507	-1.75499	0.147769	-11.8766	1.56698e-32	1.73276e-29	SM2011_RS19055	chromosome segregation protein SMC	WP_013844119.1
NC_020528.1	CDS	1023074	1025770	+	239	172	228	377	344	379	279.846	0.503015	0.134888	3.72914	0.000192135	0.00164571	SM2011_RS19060	pyruvate%2C phosphate dikinase	WP_010968929.1
NC_020528.1	CDS	1026099	1026347	-	78	42	75	70	53	81	74.8938	-0.197638	0.207865	-0.950799	0.341706	0.555348	SM2011_RS19065	hypothetical protein	WP_010968930.1
NC_020528.1	CDS	1026511	1026900	-	68	59	100	121	104	123	69.6178	0.344547	0.188708	1.82582	0.0678779	0.185332	SM2011_RS19070	hypothetical protein	WP_003536293.1
NC_020528.1	CDS	1027194	1028102	+	378	306	455	488	403	531	367.12	0.0434421	0.157994	0.27496	0.783347	0.890995	SM2011_RS19075	DUF1499 domain-containing protein	WP_010968931.1
NC_020528.1	CDS	1028157	1029065	-	16	11	18	22	15	31	19.0582	0.27568	0.336957	0.818145	0.413275	0.629063	SM2011_RS19080	MBL fold metallo-hydrolase	WP_010968932.1
NC_020528.1	CDS	1029983	1030330	+	22	20	35	50	23	40	25.1571	0.258157	0.306043	0.843534	0.39893	0.614567	SM2011_RS19090	hypothetical protein	WP_017265084.1
NC_020528.1	CDS	1030482	1033097	+	45	45	74	53	64	72	58.3023	-0.0578531	0.208932	-0.276899	0.781857	0.890216	SM2011_RS19095	mechanosensitive ion channel family protein	WP_010968934.1
NC_020528.1	CDS	1033181	1033594	-	72	54	113	291	355	538	128.568	1.95834	0.233824	8.37527	5.50964e-17	9.23115e-15	SM2011_RS19100	hypothetical protein	WP_003536285.1
NC_020528.1	CDS	1034187	1034330	+	21	20	17	40	43	47	20.9602	0.821561	0.289855	2.83439	0.00459135	0.023534	SM2011_RS36215	hypothetical protein	WP_010968935.1
NC_020528.1	CDS	1034336	1034692	-	11	2	6	8	16	9	12.3675	0.434049	0.433361	1.00159	0.316543	0.528911	SM2011_RS19110	helix-turn-helix transcriptional regulator	WP_010968936.1
NC_020528.1	CDS	1034854	1036350	-	30.5	22	28.5	23.5	11.5	16	313.476	-0.808669	0.281608	-2.87161	0.00408386	0.0214635	SM2011_RS19115	sulfate adenylyltransferase subunit CysN	WP_010968937.1
NC_020528.1	CDS	1036350	1037303	-	22.5	20	33.5	30.5	25.5	29	125.886	-0.102957	0.251522	-0.409336	0.682293	0.831108	SM2011_RS19120	sulfate adenylyltransferase subunit CysD	WP_003536273.1
NC_020528.1	CDS	1037351	1038148	-	53	47	73	80	66	64	224.375	0.0142109	0.198382	0.0716343	0.942893	0.975169	SM2011_RS19125	phosphoadenylyl-sulfate reductase	WP_010968938.1
NC_020528.1	CDS	1038428	1038814	+	9	5.5	8.5	19	11.5	16.5	11.4414	0.641657	0.394485	1.62657	0.103828	0.253227	SM2011_RS19130	DUF6152 family protein	WP_003536268.1
NC_020528.1	CDS	1038814	1039293	+	2	2.5	3.5	7	5.5	4.5	4.92291	0.543873	0.50521	1.07653	0.281691		SM2011_RS19135	hypothetical protein	WP_010968939.1
NC_020528.1	CDS	1039295	1040944	-	76	42	207	77	70	183	88.9981	-0.178158	0.322193	-0.552954	0.580295	0.757782	SM2011_RS19140	choline dehydrogenase	WP_010968940.1
NC_020528.1	CDS	1041155	1042618	-	65	49	231.5	60	55	149.5	85.3825	-0.53842	0.341413	-1.57703	0.114788	0.27076	SM2011_RS19145	betaine-aldehyde dehydrogenase	WP_010968941.1
NC_020528.1	CDS	1042620	1044158	-	42	31	170.5	43	59	179.5	58.4841	-0.00178565	0.412542	-0.00432842	0.996546	0.998714	SM2011_RS19150	choline-sulfatase	WP_010968942.1
NC_020528.1	CDS	1044325	1044936	-	283	188	542	199	201	438	307.2	-0.47596	0.312437	-1.52338	0.127664	0.292279	SM2011_RS19155	transcriptional regulator BetI	WP_010968943.1
NC_020528.1	CDS	1045080	1045628	+	131	95	148	124	77	107	128.088	-0.535697	0.190254	-2.81569	0.00486724	0.0246438	SM2011_RS19160	HdeD family acid-resistance protein	WP_010968944.1
NC_020528.1	CDS	1045737	1047536	+	34	39	45	49	56	64	51.5378	0.219072	0.252323	0.868223	0.385272	0.601233	SM2011_RS19165	GGDEF domain-containing protein	WP_010968945.1
NC_020528.1	CDS	1047615	1048616	+	56	42	65	69	61	88	60.8	0.138214	0.204493	0.675886	0.499113	0.698289	SM2011_RS19170	NAD(P)H-quinone oxidoreductase	WP_013844124.1
NC_020528.1	CDS	1048886	1049623	-	64	32	52	52	62	75	52.3388	0.082062	0.231462	0.354538	0.722936	0.853537	SM2011_RS19175	DUF3750 domain-containing protein	WP_010968947.1
NC_020528.1	CDS	1049695	1050705	+	213	130	228	317	260	406	206.085	0.503318	0.136897	3.6766	0.000236361	0.00198006	SM2011_RS19180	asparaginase	WP_010968948.1
NC_020528.1	CDS	1050796	1051416	+	40	41	69	61	59	89	46.3965	0.196699	0.224124	0.877634	0.380142	0.595582	SM2011_RS19185	glutathione S-transferase family protein	WP_003536681.1
NC_020528.1	CDS	1051804	1052712	+	80	70	98	114	105	128	77.4839	0.203835	0.189421	1.07609	0.281887	0.495565	SM2011_RS19190	LysR substrate-binding domain-containing protein	WP_010968949.1
NC_020528.1	CDS	1052741	1053400	-	130	84	328	521	544	806	197.771	1.48776	0.281064	5.29331	1.20124e-07	2.75589e-06	SM2011_RS19195	glutathione S-transferase family protein	WP_010968950.1
NC_020528.1	CDS	1053666	1055984	+	311	254	351	313	263	288	297.032	-0.346247	0.184031	-1.88146	0.0599095	0.169693	SM2011_RS19200	EAL domain-containing protein	WP_010968951.1
NC_020528.1	CDS	1056170	1056949	+	136	115	199	153	130	178	155.829	-0.226268	0.16984	-1.33224	0.18278	0.372626	SM2011_RS19205	L%2CD-transpeptidase family protein	WP_014529109.1
NC_020528.1	CDS	1056995	1057471	-	305	178	251	419	372	349	266.069	0.368106	0.165894	2.21893	0.0264916	0.0921776	SM2011_RS19210	MarR family transcriptional regulator	WP_010968953.1
NC_020528.1	CDS	1057580	1058002	+	197	161	239	371	400	394	220.589	0.689042	0.169078	4.0753	4.59554e-05	0.000495297	SM2011_RS19215	organic hydroperoxide resistance protein	WP_010968954.1
NC_020528.1	CDS	1058099	1058311	-	75.5	75	116.5	87.5	65.5	81.5	79.8036	-0.434889	0.190137	-2.28724	0.0221817	0.0805799	SM2011_RS19220	alkylphosphonate utilization protein	WP_010968955.1
NC_020528.1	CDS	1058320	1059882	-	291.5	201	338.5	338.5	336.5	450.5	285.94	0.165867	0.118824	1.3959	0.162744	0.344261	SM2011_RS19225	DUF853 domain-containing protein	WP_010968956.1
NC_020528.1	CDS	1060173	1060568	+	268	165	232	355	368	400	288.481	0.47308	0.198397	2.38452	0.0171015	0.0658913	SM2011_RS19230	hypothetical protein	WP_003536701.1
NC_020528.1	CDS	1060632	1061459	-	18	19	22	27	22	34	19.7853	0.186185	0.30968	0.601217	0.547696	0.731805	SM2011_RS19235	aldo/keto reductase	WP_010968957.1
NC_020528.1	CDS	1061917	1062690	-	78.5	80	113	66	65.5	67	94.9476	-0.692239	0.190131	-3.64084	0.000271745	0.00223916	SM2011_RS19245	trans-aconitate 2-methyltransferase	WP_003537253.1
NC_020528.1	CDS	1062704	1063366	-	73.5	64	86	96	91.5	134	87.7888	0.231749	0.185585	1.24875	0.211757	0.410809	SM2011_RS19250	haloacid dehalogenase type II	WP_003537251.1
NC_020528.1	CDS	1063547	1064098	-	49	45	93	54.5	41	87	59.6482	-0.298206	0.231403	-1.28869	0.197507	0.395086	SM2011_RS19255	phosphatase	WP_010968958.1
NC_020528.1	CDS	1064167	1065207	-	53	38	123	89.5	106	216	78.6878	0.645437	0.309512	2.08534	0.0370388	0.117223	SM2011_RS19260	zinc-dependent alcohol dehydrogenase family protein	WP_010968959.1
NC_020528.1	CDS	1065363	1066244	+	293	187	437	727	647	1089	334.136	1.14457	0.170832	6.7	2.08418e-11	1.26631e-09	SM2011_RS19265	branched-chain amino acid aminotransferase	WP_003537246.1
NC_020528.1	CDS	1066392	1066802	-	8	2	5	9	7	2	5.01167	0.0317719	0.507429	0.0626134	0.950074		SM2011_RS19270	VOC family protein	WP_003537244.1
NC_020528.1	CDS	1067035	1067637	+	333	297	480	536	530	743	408.439	0.423906	0.142084	2.98349	0.00284986	0.0159514	SM2011_RS19275	superoxide dismutase	WP_010968960.1
NC_020528.1	CDS	1067703	1068416	-	38	39	39	43	49	59	47.5798	0.0857585	0.230379	0.372249	0.709708	0.8456	SM2011_RS19280	YafY family transcriptional regulator	WP_003537240.1
NC_020528.1	CDS	1068544	1069182	+	9	3	7	12	20	15	8.39737	0.886582	0.420214	2.10983	0.0348726		SM2011_RS19285	LysE family translocator	WP_010968961.1
NC_020528.1	CDS	1069390	1069836	+	36	24	61	22	31	68	35.8378	-0.243071	0.317712	-0.765066	0.444232	0.657078	SM2011_RS19290	cytochrome c	WP_013844129.1
NC_020528.1	CDS	1069958	1070872	+	38	31	40	21	22	27	25.6069	-0.85779	0.280695	-3.05595	0.0022435	0.0130709	SM2011_RS19295	cytochrome c	WP_010968962.1
NC_020528.1	CDS	1070893	1071396	-	399	261	350	492	373	461	303.854	0.11127	0.187696	0.59282	0.553302	0.73698	SM2011_RS19300	GNAT family N-acetyltransferase	WP_003537587.1
NC_020528.1	CDS	1071586	1071999	-	44	18	36	39	53	49	34.118	0.261358	0.266195	0.981829	0.326184	0.539962	SM2011_RS19305	helix-turn-helix domain-containing protein	WP_003537590.1
NC_020528.1	CDS	1072286	1073176	+	19	24	28	40	33	37	23.0123	0.314043	0.344927	0.910461	0.362579	0.576727	SM2011_RS19310	class A beta-lactamase	WP_010968965.1
NC_020528.1	CDS	1073226	1075559	-	180	135	241	164	128	159	180.524	-0.546727	0.172283	-3.17342	0.00150656	0.00944416	SM2011_RS19315	glucose/quinate/shikimate family membrane-bound PQQ-dependent dehydrogenase	WP_010968966.1
NC_020528.1	CDS	1075848	1077320	-	28	27	42	42	27	68	37.9726	0.190711	0.25684	0.742532	0.457765	0.665523	SM2011_RS19320	YdiU family protein	WP_010968967.1
NC_020528.1	CDS	1077559	1078085	-	45.5	31	49	43	37	30	39.2696	-0.424606	0.260102	-1.63246	0.102583	0.250632	SM2011_RS34485	DUF1697 domain-containing protein
NC_020528.1	CDS	1078098	1080206	-	146.5	110	175	223	208	286	148.742	0.453969	0.143728	3.15853	0.00158569	0.00986197	SM2011_RS19330	S9 family peptidase	WP_041170147.1
NC_020528.1	CDS	1080393	1081283	-	19	11	23	23	28	39	25.3107	0.45076	0.311585	1.44667	0.14799	0.322649	SM2011_RS19335	VOC family protein	WP_010968971.1
NC_020528.1	CDS	1081643	1082065	+	167	123.5	197	265.5	241	265	181.836	0.388111	0.2029	1.91282	0.0557715	0.160271	SM2011_RS19340	universal stress protein	WP_010968972.1
NC_020528.1	CDS	1082126	1082470	+	22	30.5	34	17.5	18	32	28.6085	-0.586828	0.30521	-1.9227	0.0545173	0.157075	SM2011_RS19345	TraR/DksA family transcriptional regulator	WP_003527402.1
NC_020528.1	CDS	1082493	1082678	-	3	0	1	1	2	3	1.37951	0.126101	0.531175	0.2374	0.812346		SM2011_RS35250	hypothetical protein	WP_127508648.1
NC_020528.1	CDS	1082741	1083403	+	90	78	131	71	77	117	84.1311	-0.432582	0.205625	-2.10374	0.0354011	0.113534	SM2011_RS19350	hemolysin III family protein	WP_003527401.1
NC_020528.1	CDS	1083684	1084181	-	22	20	26	31	20	30	23.3747	-0.02868	0.295325	-0.0971134	0.922636	0.964985	SM2011_RS19355	hypothetical protein	WP_010968973.1
NC_020528.1	CDS	1084376	1084783	-	66	45	53	100	88	156	65.2892	0.740687	0.213405	3.47081	0.000518887	0.00389271	SM2011_RS19360	peptide-methionine (R)-S-oxide reductase MsrB	WP_010968974.1
NC_020528.1	CDS	1085036	1087411	+	1322.5	955.5	1005.5	1152.5	925	1061	893.623	-0.354138	0.152503	-2.32217	0.0202238	0.0750957	SM2011_RS19365	putative monovalent cation/H+ antiporter subunit A	WP_010968975.1
NC_020528.1	CDS	1087408	1087827	+	166	111.5	180.5	145	112.5	110	133.768	-0.563703	0.168335	-3.3487	0.000811907	0.00566082	SM2011_RS19370	Na(+)/H(+) antiporter subunit B	WP_010968976.1
NC_020528.1	CDS	1087827	1088204	+	75.5	45	86.5	51.5	41	39	52.868	-0.844427	0.256538	-3.29163	0.000996099	0.0067328	SM2011_RS19375	Na+/H+ antiporter subunit C	WP_010968977.1
NC_020528.1	CDS	1088211	1089776	+	369	260.5	294.5	170.5	116	89.5	246.224	-1.50411	0.216757	-6.93914	3.94499e-12	2.59665e-10	SM2011_RS19380	Na+/H+ antiporter subunit D	WP_003527391.1
NC_020528.1	CDS	1089773	1090249	+	120	107.5	140.5	87	52.5	36	104.919	-1.27434	0.228868	-5.56798	2.57705e-08	7.17429e-07	SM2011_RS19385	Na+/H+ antiporter subunit E	WP_010968978.1
NC_020528.1	CDS	1090246	1090617	+	42.5	29.5	41	26.5	15.5	15.5	34.6653	-1.14382	0.27371	-4.17896	2.92848e-05	0.000335925	SM2011_RS19390	cation:proton antiporter	WP_010968979.1
NC_020528.1	CDS	1090617	1090967	+	90.5	62.5	64.5	27	17.5	14	59.1052	-1.98844	0.274789	-7.23625	4.61271e-13	3.75054e-11	SM2011_RS19395	monovalent cation/H(+) antiporter subunit G	WP_003527385.1
NC_020528.1	CDS	1091373	1091804	+	310	244	331	314	286	303	278.17	-0.237765	0.148474	-1.60139	0.109291	0.261716	SM2011_RS19400	exopolysaccharide biosynthesis transcriptional regulator MucR	WP_003527383.1
NC_020528.1	CDS	1092008	1092430	-	73	35	64	58	38	51	50.4241	-0.469486	0.223969	-2.0962	0.0360642	0.115126	SM2011_RS19405	SufE family protein	WP_003527382.1
NC_020528.1	CDS	1092618	1093055	-	173	122	179	236	250	286	171.258	0.426594	0.158217	2.69625	0.00701247	0.0333092	SM2011_RS19410	DUF5330 domain-containing protein	WP_003527381.1
NC_020528.1	CDS	1093570	1095147	+	414.5	337	454.5	392	341	347.5	412.912	-0.414366	0.187392	-2.21123	0.0270199	0.0934876	SM2011_RS19415	HAMP domain-containing histidine kinase	WP_010968980.1
NC_020528.1	CDS	1095119	1096078	+	215.5	181	220.5	162	114	95.5	197.441	-0.968881	0.195919	-4.94532	7.60181e-07	1.41042e-05	SM2011_RS19420	peptidoglycan-binding protein	WP_010968981.1
NC_020528.1	CDS	1096165	1096500	+	73	75	105	93	94	128	93.858	0.0319403	0.216504	0.147528	0.882716	0.947493	SM2011_RS19425	DUF1491 family protein	WP_041170148.1
NC_020528.1	CDS	1096744	1097799	-	429	365	454	519	507	614	500.099	0.106316	0.13889	0.765472	0.443991	0.656897	SM2011_RS19435	DUF2336 domain-containing protein	WP_010968983.1
NC_020528.1	CDS	1098043	1098687	+	88	67	58	118	106	101	61.6696	0.307613	0.223987	1.37335	0.169644	0.355827	SM2011_RS19440	SH3 domain-containing protein	WP_013844136.1
NC_020528.1	CDS	1098842	1099126	+	8	8	13	19	14	28	12.2113	0.673989	0.394805	1.70714	0.0877954	0.225253	SM2011_RS19445	hypothetical protein	WP_003527375.1
NC_020528.1	CDS	1099415	1099585	+	30	14	25	20	23	43	26.6576	0.0319096	0.317231	0.100588	0.919878	0.964537	SM2011_RS19450	hypothetical protein	WP_013844138.1
NC_020528.1	CDS	1099692	1100237	-	68	47.5	79	27	16	17.5	57.9224	-1.81	0.252155	-7.17813	7.06716e-13	5.35265e-11	SM2011_RS19455	membrane protein	WP_003527373.1
NC_020528.1	CDS	1100230	1100817	-	145	119.5	155	132	99	125.5	144.354	-0.505409	0.142711	-3.54149	0.000397876	0.00309717	SM2011_RS19460	DUF1214 domain-containing protein	WP_003527372.1
NC_020528.1	CDS	1100915	1103149	-	507	394	656	699	537	708	523.376	0.0531067	0.103552	0.512851	0.608055	0.776071	SM2011_RS19465	penicillin-binding protein	WP_010968985.1
NC_020528.1	CDS	1103270	1103737	+	215	155	149	299	284	238	162.429	0.364233	0.22665	1.60703	0.108048	0.260158	SM2011_RS19470	YcgN family cysteine cluster protein	WP_010968986.1
NC_020528.1	CDS	1103799	1104134	-	223	177	270	299	269	394	259.502	0.238512	0.143325	1.66413	0.0960873	0.240937	SM2011_RS19475	MmcQ/YjbR family DNA-binding protein	WP_003527369.1
NC_020528.1	CDS	1104202	1104342	-	11	8	20	18	28	54	21.8809	0.880947	0.428969	2.05364	0.040011	0.125054	SM2011_RS36220	hypothetical protein	WP_003527368.1
NC_020528.1	CDS	1104687	1104938	+	45.5	54	78.5	153.5	178.5	266.5	105.446	1.39437	0.229796	6.06788	1.29612e-09	5.08244e-08	SM2011_RS19485	two-component system FeuPQ modulator FeuN	WP_003527365.1
NC_020528.1	CDS	1104979	1105650	+	105	66	97.5	137.5	123	173	83.599	0.400834	0.195796	2.0472	0.0406389	0.126303	SM2011_RS19490	two-component system response regulator FeuP	WP_003527364.1
NC_020528.1	CDS	1105640	1107025	+	124.5	108	139	119	83.5	97.5	112.116	-0.567231	0.163487	-3.46957	0.000521285	0.00390012	SM2011_RS19495	two-component system sensor histidine kinase FeuQ	WP_003527362.1
NC_020528.1	CDS	1107201	1107647	+	281	224	312	676	773	1161	346.95	1.36347	0.143858	9.47786	2.59545e-21	8.44132e-19	SM2011_RS19500	hypothetical protein	WP_003527360.1
NC_020528.1	CDS	1107822	1108967	+	212.5	163	167	267.5	246.5	330	179.996	0.333004	0.153832	2.16473	0.030408	0.10171	SM2011_RS19505	c-type cytochrome biogenesis protein CcmI	WP_010968988.1
NC_020528.1	CDS	1108964	1109416	+	94	82	84	59.5	49.5	50.5	61.6161	-0.951895	0.211687	-4.4967	6.90163e-06	9.73446e-05	SM2011_RS19510	cytochrome c maturation protein CcmE	WP_003527358.1
NC_020528.1	CDS	1109413	1111443	+	381.5	289.5	349	353.053	252.583	283.5	269.206	-0.471633	0.156595	-3.0118	0.00259707	0.0148492	SM2011_RS19515	heme lyase CcmF/NrfE family subunit	WP_010968989.1
NC_020528.1	CDS	1111504	1111959	+	34	24.5	39.5	27	12.5	18	24.9192	-0.9688	0.296167	-3.27112	0.00107122	0.00712729	SM2011_RS19520	cytochrome c-type biogenesis protein CcmH	WP_010968990.1
NC_020528.1	CDS	1112220	1113773	+	147	129	188	186	195	201	157.933	0.0602189	0.159428	0.377717	0.705641	0.842978	SM2011_RS19525	Do family serine endopeptidase	WP_013844141.1
NC_020528.1	CDS	1113932	1114621	+	66	37.5	89	87	58.5	119	80.5212	0.175278	0.23586	0.743143	0.457395	0.665335	SM2011_RS19530	response regulator transcription factor	WP_227692127.1
NC_020528.1	CDS	1114618	1116015	+	51	56.5	67	23.5	21.5	28	51.9851	-1.43165	0.241335	-5.93223	2.98857e-09	1.07999e-07	SM2011_RS19535	HAMP domain-containing histidine kinase	WP_010968992.1
NC_020528.1	CDS	1116050	1119010	+	1162	1120	1110	1317.5	1058	1452	1084.82	-0.140211	0.176385	-0.794917	0.426662	0.641908	SM2011_RS19540	bifunctional [glutamine synthetase] adenylyltransferase/[glutamine synthetase]-adenylyl-L-tyrosine phosphorylase	WP_010968993.1
NC_020528.1	CDS	1119021	1121348	-	282	197	356	215	204	255	234.655	-0.55626	0.151088	-3.6817	0.000231684	0.00195272	SM2011_RS19545	ATP-binding protein	WP_013844143.1
NC_020528.1	CDS	1121702	1124356	-	397	304	469	482	444	490	382.629	0.010415	0.0958044	0.108711	0.913432	0.962228	SM2011_RS19550	aminopeptidase N	WP_010968995.1
NC_020528.1	CDS	1124782	1125720	+	233	192	317	341	276	364	254.821	0.132881	0.137317	0.967697	0.333196	0.546172	SM2011_RS19555	DMT family transporter	WP_010968996.1
NC_020528.1	CDS	1125730	1127019	-	287	165	177	145	112	153	139.777	-0.862366	0.263127	-3.27737	0.00104778	0.00698816	SM2011_RS19560	MFS transporter	WP_003527346.1
NC_020528.1	CDS	1127284	1127439	-	17.5	12.5	21.5	54.5	110.5	85	38.1075	1.76445	0.380392	4.63851	3.50929e-06	5.46559e-05	SM2011_RS36225	hypothetical protein	WP_003527345.1
NC_020528.1	CDS	1127477	1127653	-	992.5	578.5	519.5	2394.5	2957.5	4404	1349.91	1.80932	0.241232	7.50033	6.3656e-14	6.51767e-12	SM2011_RS36230	hypothetical protein	WP_003527344.1
NC_020528.1	CDS	1127792	1128652	-	128	101	123	146	117	170	122.804	0.00781639	0.171316	0.0456255	0.963609	0.983601	SM2011_RS19565	uracil-DNA glycosylase	WP_010968997.1
NC_020528.1	CDS	1128725	1130014	-	139	128	122	243	250	326	149.652	0.737749	0.207914	3.54834	0.000387669	0.00303171	SM2011_RS19570	Hsp70 family protein	WP_010968998.1
NC_020528.1	CDS	1130284	1131948	+	806	560	711	593	529	911	509.323	-0.325247	0.200199	-1.62462	0.104244	0.253905	SM2011_RS19575	electron transfer flavoprotein-ubiquinone oxidoreductase	WP_010968999.1
NC_020528.1	CDS	1132437	1133435	+	402	314	585	454	443	680	413.707	0.0104743	0.120371	0.0870165	0.930658	0.96924	SM2011_RS19580	ABC transporter substrate-binding protein	WP_010969000.1
NC_020528.1	CDS	1133656	1134543	+	131	95	274	122	144	312	145.28	-0.0390467	0.268919	-0.145199	0.884554	0.94886	SM2011_RS19585	proline/glycine betaine ABC transporter permease	WP_003527334.1
NC_020528.1	CDS	1134633	1135646	-	6	5	12	21	24	18	9.36256	1.04897	0.405542	2.58659	0.00969318	0.0424974	SM2011_RS19590	zinc-binding alcohol dehydrogenase family protein	WP_010969001.1
NC_020528.1	CDS	1135747	1136148	+	45	35	53	64	67	63	50.2951	0.270356	0.250133	1.08085	0.279764	0.49419	SM2011_RS19595	helix-turn-helix transcriptional regulator	WP_010969002.1
NC_020528.1	CDS	1136287	1137213	+	48	35	48	37	31	40	49.5118	-0.524344	0.248614	-2.10907	0.0349387	0.112508	SM2011_RS19600	diacylglycerol kinase family lipid kinase	WP_010969003.1
NC_020528.1	CDS	1137229	1138716	-	193.5	135	213.5	176.5	135.5	136	145.956	-0.520759	0.179023	-2.90889	0.00362714	0.0194515	SM2011_RS19605	glycosyltransferase family 39 protein	WP_010969004.1
NC_020528.1	CDS	1138709	1139728	-	122.5	105	160.5	186.5	190.5	223	128.119	0.355948	0.142418	2.49932	0.0124433	0.0517675	SM2011_RS19610	glycosyltransferase family 2 protein	WP_010969005.1
NC_020528.1	CDS	1139824	1140780	+	96	84	125	132	110	159	114.784	0.114827	0.152446	0.753231	0.451311	0.660557	SM2011_RS19615	flippase-like domain-containing protein	WP_003527322.1
NC_020528.1	CDS	1140809	1142311	-	262	236	461	386	383	547	351.533	0.193786	0.169849	1.14093	0.2539	0.465764	SM2011_RS19620	AMP nucleosidase	WP_003527321.1
NC_020528.1	CDS	1142391	1142711	-	21	15	30	27	45	55	28.493	0.632204	0.291267	2.17053	0.0299668	0.100416	SM2011_RS19625	YnfA family protein	WP_003527320.1
NC_020528.1	CDS	1142786	1142959	-	13	6	28.5	36	34	63	21.5096	1.03885	0.44795	2.31911	0.020389	0.0756074	SM2011_RS36235	hypothetical protein	WP_010969006.1
NC_020528.1	CDS	1142973	1143146	-	31	23	44.5	207	280	495	86.3407	2.76081	0.334516	8.25317	1.54244e-16	2.36894e-14	SM2011_RS36240	hypothetical protein	WP_003527318.1
NC_020528.1	CDS	1143382	1144083	+	109	81	113	105	92	140	85.5513	-0.127539	0.195126	-0.653624	0.513354	0.708521	SM2011_RS19640	glutathione S-transferase N-terminal domain-containing protein	WP_010969007.1
NC_020528.1	CDS	1144307	1144648	-	12	14	12	13	11	13	12.3034	-0.288115	0.386702	-0.745057	0.456237	0.664175	SM2011_RS19645	DUF2147 domain-containing protein	WP_010969008.1
NC_020528.1	CDS	1145233	1145499	+	77	48	84	104	161	214	78.5742	0.870952	0.281305	3.09611	0.00196078	0.0118095	SM2011_RS19650	sel1 repeat family protein	WP_003527312.1
NC_020528.1	CDS	1145521	1146642	-	60	51	81	75	84	134	61.5439	0.316759	0.216618	1.4623	0.14366	0.315698	SM2011_RS19655	pyridoxal phosphate-dependent aminotransferase	WP_010969009.1
NC_020528.1	CDS	1147071	1147301	-	30	27	36	37.5	25.5	47	29.0117	-0.0310575	0.263168	-0.118014	0.906057	0.960545	SM2011_RS19665	hypothetical protein	WP_026029805.1
NC_020528.1	CDS	1147312	1147620	-	27.5	13.5	28	34	36	63.5	26.453	0.616627	0.283158	2.17768	0.0294301	0.0994617	SM2011_RS19670	HigA family addiction module antitoxin	WP_010969010.1
NC_020528.1	CDS	1147634	1147930	-	203.5	193.5	267	359.5	323.5	436.5	248.229	0.461714	0.139842	3.30168	0.000961069	0.00653467	SM2011_RS19675	type II toxin-antitoxin system RelE/ParE family toxin	WP_010969011.1
NC_020528.1	CDS	1147978	1148283	-	6	8	4	11	11	8	6.58883	0.343239	0.464379	0.739135	0.459825		SM2011_RS19680	hypothetical protein	WP_003527305.1
NC_020528.1	CDS	1148611	1149648	+	9028	6729	10477	14737	13799.5	16430.5	8479.14	0.507781	0.106871	4.75136	2.02056e-06	3.36496e-05	SM2011_RS19685	porin	WP_003527304.1
NC_020528.1	CDS	1149758	1150825	-	17	13	24	21	17	30	17.9282	0.0525208	0.327954	0.160147	0.872765	0.942578	SM2011_RS19690	site-specific integrase	WP_014526650.1
NC_020528.1	CDS	1150952	1151291	+	27.0348	23.9803	35.1909	30.6432	33.4795	52.6803	32.0742	0.15283	0.25059	0.609879	0.541942	0.727281	SM2011_RS34490	IS630-like element ISRm2011-2 family transposase	WP_011970797.1
NC_020528.1	CDS	1151291	1151898	+	8.12071	6.69293	10.4995	8.32247	7.33864	10.1076	6.98663	-0.229533	0.419242	-0.547495	0.584039		SM2011_RS34490	IS630-like element ISRm2011-2 family transposase	WP_011970797.1
NC_020528.1	CDS	1151921	1152970	-	32	21	28	43	28.5	31.5	28.5714	0.0681485	0.273001	0.249628	0.802875	0.903089	SM2011_RS19705	porin	WP_010969013.1
NC_020528.1	CDS	1153184	1153672	-	25	18	19	28	38	41	21.5307	0.463026	0.321593	1.43979	0.149928	0.325461	SM2011_RS19710	BA14K family protein	WP_013844230.1
NC_020528.1	CDS	1153840	1155882	-	119	109	137	120	104	119	118.963	-0.361268	0.155289	-2.32642	0.0199961	0.0744501	SM2011_RS19715	lytic transglycosylase domain-containing protein	WP_014526651.1
NC_020528.1	CDS	1156182	1157066	+	273	210	350.5	485	517.5	762.5	318.65	0.79883	0.126313	6.32423	2.54497e-10	1.20266e-08	SM2011_RS19720	4-hydroxy-tetrahydrodipicolinate synthase	WP_003527298.1
NC_020528.1	CDS	1157066	1157545	+	152	117	170.5	167	118.5	180.5	147.3	-0.1939	0.138742	-1.39756	0.162244	0.343624	SM2011_RS19725	SsrA-binding protein SmpB	WP_010969015.1
NC_020528.1	CDS	1158133	1162368	-	41	30	40	43	48	59	37.6575	0.149792	0.244709	0.612121	0.540457	0.7267	SM2011_RS19730	autotransporter outer membrane beta-barrel domain-containing protein	WP_010969016.1
NC_020528.1	CDS	1162860	1163438	-	300	269	445	502	483	659	308.835	0.418846	0.158545	2.64181	0.00824632	0.0377121	SM2011_RS19735	NYN domain-containing protein	WP_003527296.1
NC_020528.1	CDS	1163911	1164318	+	878	587	828	1178	1085	1459	723.354	0.411049	0.150396	2.7331	0.00627409	0.030376	SM2011_RS19740	DNA-directed RNA polymerase subunit omega	WP_003527295.1
NC_020528.1	CDS	1164421	1166646	+	250.5	193	304	466	360.5	419	264.752	0.463647	0.155601	2.97972	0.00288513	0.0160482	SM2011_RS19745	bifunctional (p)ppGpp synthetase/guanosine-3'%2C5'-bis(diphosphate) 3'-pyrophosphohydrolase	WP_003527294.1
NC_020528.1	CDS	1166696	1166929	+	29	21	22	38.5	18.5	36	26.1063	0.0398494	0.345193	0.115441	0.908096	0.961208	SM2011_RS19750	AbrB/MazE/SpoVT family DNA-binding domain-containing protein	WP_010969018.1
NC_020528.1	CDS	1166926	1167210	+	50.5	42	50	84.5	57	36	54.2949	0.0520588	0.2808	0.185394	0.85292	0.930412	SM2011_RS19755	hypothetical protein	WP_010969019.1
NC_020528.1	CDS	1167342	1167494	+	1247	507	596	1523	1771	2399	1592.13	0.909411	0.301658	3.01471	0.00257221	0.0147223	SM2011_RS33530	DUF3563 family protein	WP_003527290.1
NC_020528.1	CDS	1167716	1168360	+	377.5	296.5	500	371.5	351	426.5	372.162	-0.289232	0.123011	-2.35127	0.0187093	0.0707551	SM2011_RS19760	DUF2062 domain-containing protein	WP_003527289.1
NC_020528.1	CDS	1168357	1168776	+	45.5	22.5	44	17.5	17	12.5	40.5768	-1.36157	0.290916	-4.68028	2.86482e-06	4.53225e-05	SM2011_RS19765	holo-ACP synthase	WP_010969020.1
NC_020528.1	CDS	1168936	1169679	+	340	284	377.5	388	357.5	431.5	308.73	-0.0440714	0.102278	-0.430898	0.666543	0.818517	SM2011_RS19770	signal peptidase I	WP_003527287.1
NC_020528.1	CDS	1169679	1170395	+	172	143.5	195	143	118.5	110	152.523	-0.716026	0.152998	-4.67998	2.86903e-06	4.53225e-05	SM2011_RS19775	ribonuclease III	WP_010969021.1
NC_020528.1	CDS	1170404	1171333	+	109	71.5	132.5	110	88	87.5	108.482	-0.367639	0.196362	-1.87225	0.0611717	0.172209	SM2011_RS19780	GTPase Era	WP_013844236.1
NC_020528.1	CDS	1171346	1172029	-	13	10	15.5	6.5	5	9	9.94644	-1.03662	0.403954	-2.56618	0.0102826	0.044625	SM2011_RS19785	arsenical resistance protein ArsH	WP_227692138.1
NC_020528.1	CDS	1172064	1172486	-	7	5	6	6.5	4.5	10.5	7.11585	-0.116068	0.483895	-0.239863	0.810437		SM2011_RS19790	arsenate reductase (glutaredoxin)	WP_010969024.1
NC_020528.1	CDS	1172483	1173184	-	10	7	4	10	7	11.5	10.8926	0.123053	0.410792	0.29955	0.76452	0.878264	SM2011_RS19795	aquaglyceroporin AqpS	WP_010969025.1
NC_020528.1	CDS	1173184	1173597	-	13	19	24	22	20.5	28	23.5904	0.028556	0.330966	0.0862809	0.931243	0.96938	SM2011_RS19800	ArsR family transcriptional regulator	WP_010969026.1
NC_020528.1	CDS	1173655	1174656	-	125	117	171.5	196	172	188	122.499	0.154995	0.153361	1.01065	0.312183	0.524638	SM2011_RS19805	glycerophosphoryl diester phosphodiesterase	WP_010969027.1
NC_020528.1	CDS	1175223	1176479	+	229	174	270	212	155	301	273.774	-0.289668	0.242501	-1.19451	0.23228	0.439069	SM2011_RS19810	cyclopropane-fatty-acyl-phospholipid synthase	WP_010969028.1
NC_020528.1	CDS	1176685	1178991	+	233	218	307	285	257	359	262.736	-0.0338792	0.148265	-0.228504	0.819254	0.912685	SM2011_RS19815	RNA-binding transcriptional accessory protein	WP_010969029.1
NC_020528.1	CDS	1179232	1179546	+	20	21	28	22	26	18	17.8719	-0.291556	0.333358	-0.874604	0.38179	0.597316	SM2011_RS19820	hypothetical protein	WP_010969030.1
NC_020528.1	CDS	1179632	1180945	-	285	210	380	342	302	376	275.45	-0.0383663	0.113556	-0.337861	0.735468	0.861343	SM2011_RS19825	UDP-glucose 6-dehydrogenase	WP_010969031.1
NC_020528.1	CDS	1181092	1182117	-	941	573	1046	1124	891	1410	843.848	0.150176	0.116946	1.28415	0.199088	0.397078	SM2011_RS19830	NAD-dependent epimerase	WP_010969032.1
NC_020528.1	CDS	1182189	1182521	-	7	5	8	5	6	14	7.24469	0.0261809	0.439486	0.0595717	0.952497		SM2011_RS19835	helix-turn-helix domain-containing protein	WP_010969033.1
NC_020528.1	CDS	1182573	1183055	+	21	19	20	25	20.5	41.5	20.9348	0.205819	0.323549	0.636128	0.524693	0.717543	SM2011_RS19840	SRPBCC domain-containing protein	WP_003527272.1
NC_020528.1	CDS	1183065	1183427	+	10	11	10	11	7.5	8.5	10.842	-0.407137	0.402106	-1.01251	0.311293	0.524358	SM2011_RS19845	glyoxalase/bleomycin resistance/dioxygenase family protein	WP_003527271.1
NC_020528.1	CDS	1183433	1184173	-	77	72	69	267	282	301	106.836	1.61086	0.214396	7.51349	5.75731e-14	6.00607e-12	SM2011_RS19850	L%2CD-transpeptidase	WP_014526652.1
NC_020528.1	CDS	1184397	1185140	+	93	60	92	135	146	220	95.2988	0.719687	0.226702	3.17459	0.0015005	0.00942757	SM2011_RS19855	DNA repair protein RecO	WP_014529139.1
NC_020528.1	CDS	1185446	1187449	-	18	11	20	37	35	29	19.4631	0.725353	0.323115	2.24487	0.0247762	0.0879254	SM2011_RS19860	PhoX family phosphatase	WP_010969036.1
NC_020528.1	CDS	1187694	1190480	+	210	153.5	266	234.5	200.5	260	221.199	-0.121132	0.162417	-0.745809	0.455783	0.663863	SM2011_RS19870	DUF2339 domain-containing protein	WP_010969037.1
NC_020528.1	CDS	1190477	1191133	+	38	19.5	50	41.5	32.5	27	33.8145	-0.314639	0.263344	-1.19478	0.232173	0.439016	SM2011_RS19875	HD domain-containing protein	WP_003532655.1
NC_020528.1	CDS	1191212	1192063	+	129	104	166	187	184	254	136.191	0.369095	0.133622	2.76223	0.00574084	0.0281143	SM2011_RS19880	MOSC domain-containing protein	WP_003532657.1
NC_020528.1	CDS	1192191	1193429	+	509	408	720	840	855	1103	515.202	0.505775	0.133061	3.80107	0.000144074	0.00130161	SM2011_RS19885	MFS transporter	WP_010969038.1
NC_020528.1	CDS	1193612	1194691	+	117.5	106	161	196	168	265	148.906	0.403863	0.230378	1.75304	0.0795943	0.209262	SM2011_RS19890	quinolinate synthase NadA	WP_010969039.1
NC_020528.1	CDS	1194741	1196339	+	112.5	90	151.5	119	94.5	123	148.973	-0.322031	0.247251	-1.30245	0.192764	0.387139	SM2011_RS19895	L-aspartate oxidase	WP_010969040.1
NC_020528.1	CDS	1196389	1197288	+	41	44	60.5	39	35.5	26	65.5215	-0.698395	0.326733	-2.13751	0.0325565	0.106891	SM2011_RS19900	carboxylating nicotinate-nucleotide diphosphorylase	WP_010969041.1
NC_020528.1	CDS	1197392	1197910	+	19	11	39	18	12	8	25.9297	-0.896139	0.383922	-2.33417	0.0195868	0.0731725	SM2011_RS19905	superoxide dismutase family protein	WP_003532668.1
NC_020528.1	CDS	1198792	1200492	+	68.5	64	89.5	105.5	75	114.5	81.086	0.126011	0.170517	0.738996	0.459909	0.667206	SM2011_RS19915	peptidase domain-containing ABC transporter	WP_041170150.1
NC_020528.1	CDS	1200494	1201816	+	34.5	34	34.5	46.5	45	59.5	48.8483	0.251785	0.255942	0.983757	0.325235	0.539036	SM2011_RS19920	HlyD family type I secretion periplasmic adaptor subunit	WP_010969043.1
NC_020528.1	CDS	1201882	1202310	+	31	20	40	41	35	39	36.6709	0.0763915	0.270405	0.282508	0.777554	0.887021	SM2011_RS19925	toxin-activating lysine-acyltransferase	WP_234708613.1
NC_020528.1	CDS	1202484	1203488	-	36	26	37	11.5	9.5	10	31.6472	-1.69127	0.310001	-5.4557	4.87794e-08	1.2662e-06	SM2011_RS19930	NAD regulator	WP_010969045.1
NC_020528.1	CDS	1203442	1203975	-	12.5	10.5	9	2.5	2.5	7	11.7379	-1.33745	0.432568	-3.09189	0.00198889	0.0119269	SM2011_RS19935	tyrosine phosphatase family protein	WP_003532678.1
NC_020528.1	CDS	1203978	1204586	-	43	31.5	42	24	24.5	17	39.1375	-1.03768	0.263486	-3.93826	8.20744e-05	0.000800334	SM2011_RS19940	HD family hydrolase	WP_003532680.1
NC_020528.1	CDS	1204583	1205431	-	188.5	139	202	210	149.5	224	182.73	-0.135063	0.129951	-1.03934	0.298649	0.513517	SM2011_RS19945	folate-binding protein YgfZ	WP_013844248.1
NC_020528.1	CDS	1205540	1206283	-	152	91.5	225.5	132	79.5	91	140.251	-0.84232	0.182646	-4.61177	3.99263e-06	6.16628e-05	SM2011_RS19950	hypothetical protein	WP_010969046.1
NC_020528.1	CDS	1206299	1206568	-	383	250.5	386.5	400	325.5	467	381.938	-0.0477456	0.127012	-0.375913	0.706982	0.843891	SM2011_RS19955	hypothetical protein	WP_010969047.1
NC_020528.1	CDS	1206727	1207170	-	26	25	36.5	33.5	38.5	34	25.7276	0.0211697	0.265779	0.0796516	0.936514	0.972235	SM2011_RS19960	TIGR02301 family protein	WP_003532694.1
NC_020528.1	CDS	1207167	1207631	-	190	124	192.5	280.5	245.5	316	198.13	0.455109	0.154045	2.95439	0.00313285	0.0172503	SM2011_RS19965	NUDIX hydrolase	WP_003532695.1
NC_020528.1	CDS	1207630	1208460	+	238	144	321	335	276	380	229.138	0.242396	0.144905	1.67279	0.094368	0.238247	SM2011_RS19970	SOS response-associated peptidase	WP_003532696.1
NC_020528.1	CDS	1208647	1208796	-	168	123	194	172	179	210	155.215	-0.0510451	0.241634	-0.211249	0.832693	0.921378	SM2011_RS36245	hypothetical protein	WP_003532697.1
NC_020528.1	CDS	1209211	1210611	+	324	250	404.5	461.5	433	572.5	300.548	0.311431	0.129706	2.40105	0.0163483	0.0636548	SM2011_RS19980	cysteine--tRNA ligase	WP_010969048.1
NC_020528.1	CDS	1210662	1211144	+	83	59	90.5	135	131.5	178	85.8654	0.649375	0.175566	3.69875	0.000216664	0.00183451	SM2011_RS19985	GFA family protein	WP_010969049.1
NC_020528.1	CDS	1211141	1211620	+	49.5	42	75	63	57	84	56.9967	0.0178359	0.200847	0.0888033	0.929238	0.96884	SM2011_RS19990	GFA family protein	WP_010969050.1
NC_020528.1	CDS	1211617	1212117	+	45	29.5	47.5	34.5	24.5	25.5	36.5891	-0.760695	0.269368	-2.824	0.00474285	0.0241466	SM2011_RS19995	GFA family protein	WP_010969051.1
NC_020528.1	CDS	1212114	1213076	+	111.5	97.5	142.5	100	85.5	100	96.4659	-0.558695	0.165087	-3.38424	0.000713766	0.00509873	SM2011_RS20000	prolyl aminopeptidase	WP_010969052.1
NC_020528.1	CDS	1213131	1214747	+	254	185	292	224	197.5	226	210.822	-0.434241	0.120842	-3.59345	0.000326332	0.00261491	SM2011_RS20005	citramalate synthase	WP_010969053.1
NC_020528.1	CDS	1214961	1215902	+	209	203	379	627	690	980	283.309	1.2376	0.195321	6.33625	2.3543e-10	1.12215e-08	SM2011_RS20010	EamA family transporter RarD	WP_003532716.1
NC_020528.1	CDS	1215974	1216591	-	98	74	143	130	125	148	127.434	0.0948591	0.15342	0.618298	0.536379	0.723989	SM2011_RS20015	TIGR00730 family Rossman fold protein	WP_003532718.1
NC_020528.1	CDS	1216834	1218543	+	191	144	285	233	216	287	225.838	-0.0103752	0.130307	-0.0796209	0.936539	0.972235	SM2011_RS20020	LysM peptidoglycan-binding domain-containing protein	WP_003532720.1
NC_020528.1	CDS	1218741	1220624	+	163	135	157	159	123	127	149.235	-0.424912	0.160953	-2.63997	0.0082913	0.0378239	SM2011_RS20025	ABC transporter ATP-binding protein/permease	WP_010969054.1
NC_020528.1	CDS	1220731	1221429	+	143	115	161	192	184	224	141.15	0.238418	0.154368	1.54448	0.122472	0.283936	SM2011_RS20030	phosphatidylserine decarboxylase	WP_010969055.1
NC_020528.1	CDS	1221439	1222308	+	168	131	144	163	111	108	130.682	-0.481607	0.188514	-2.55475	0.0106263	0.0457222	SM2011_RS20035	CDP-diacylglycerol--serine O-phosphatidyltransferase	WP_010969056.1
NC_020528.1	CDS	1222913	1223653	-	129.5	97	129	111.5	93	86.5	101.262	-0.536484	0.21296	-2.51918	0.0117627	0.0494572	SM2011_RS20040	SDR family NAD(P)-dependent oxidoreductase	WP_003532733.1
NC_020528.1	CDS	1223665	1225155	-	266.5	228	299	434.5	443	566.5	299.486	0.571299	0.137894	4.14302	3.42759e-05	0.000384405	SM2011_RS20045	amidophosphoribosyltransferase	WP_010969057.1
NC_020528.1	CDS	1225302	1225901	-	315	291	311	454	430.5	531	278.35	0.32292	0.139309	2.31802	0.0204482	0.0757239	SM2011_RS20050	CvpA family protein	WP_003532741.1
NC_020528.1	CDS	1225970	1227373	-	786	619	1082	1140	934.5	1204	809.247	0.136335	0.109324	1.24708	0.21237	0.411709	SM2011_RS20055	DNA repair protein RadA	WP_003532745.1
NC_020528.1	CDS	1227497	1228636	-	72	58	76	98	86	139	74.4155	0.351729	0.179192	1.96286	0.0496626	0.146523	SM2011_RS20060	alanine racemase	WP_010969059.1
NC_020528.1	CDS	1228770	1229627	+	59	35	83	60	57	71	66.5407	-0.147921	0.251566	-0.588001	0.556532	0.738866	SM2011_RS20065	AraC family transcriptional regulator	WP_010969060.1
NC_020528.1	CDS	1229809	1230462	+	13	10.5	18.5	11.5	13.5	16	10.8748	-0.194575	0.384457	-0.506104	0.612784	0.779048	SM2011_RS20070	AzlC family ABC transporter permease	WP_014529832.1
NC_020528.1	CDS	1230459	1230761	+	7	2.5	5.5	3.5	2.5	5	4.22679	-0.470758	0.522832	-0.9004	0.367908		SM2011_RS20075	AzlD family protein	WP_003532749.1
NC_020528.1	CDS	1230913	1232412	-	484	391	571	1100	905	987	486.175	0.770529	0.140211	5.49548	3.89658e-08	1.04078e-06	SM2011_RS20080	replicative DNA helicase	WP_003531702.1
NC_020528.1	CDS	1232734	1233186	+	59	36	46	96	110	94	73.2806	0.728198	0.366584	1.98644	0.0469843	0.141336	SM2011_RS20085	MarR family transcriptional regulator	WP_010969062.1
NC_020528.1	CDS	1233183	1234778	+	30.5	16.5	33	64	49	41.5	35.2059	0.65769	0.352974	1.86328	0.0624225	0.174751	SM2011_RS20090	MFS transporter	WP_010969063.1
NC_020528.1	CDS	1234796	1235863	+	12.5	10.5	8	9	16	25.5	15.2756	0.360681	0.425182	0.848297	0.396273	0.6115	SM2011_RS20095	HlyD family secretion protein	WP_029727998.1
NC_020528.1	CDS	1236110	1236685	-	328	252.5	390.5	670.5	655.5	554.5	294.018	0.691841	0.171684	4.02974	5.58389e-05	0.000585832	SM2011_RS20100	50S ribosomal protein L9	WP_003531697.1
NC_020528.1	CDS	1236721	1237674	-	326	228.5	299.5	754.5	776.5	750.5	311.811	1.12812	0.16118	6.99916	2.57502e-12	1.77966e-10	SM2011_RS20105	membrane protein	WP_010969065.1
NC_020528.1	CDS	1237868	1238116	-	603	503.5	639.5	1005	905	957	490.208	0.429176	0.156907	2.73523	0.00623372	0.0302335	SM2011_RS20110	30S ribosomal protein S18	WP_003531693.1
NC_020528.1	CDS	1238142	1238591	-	281	246.5	361.5	543	672	722	338.724	0.836548	0.178312	4.69148	2.71237e-06	4.33431e-05	SM2011_RS20115	30S ribosomal protein S6	WP_003531690.1
NC_020528.1	CDS	1238935	1239267	+	3	3	2	2	4	3	2.27322	-0.0636564	0.550038	-0.115731	0.907866		SM2011_RS20120	four-helix bundle copper-binding protein	WP_010969066.1
NC_020528.1	CDS	1239294	1240337	-	114	107	142	146	147	200	120.885	0.154188	0.163199	0.944784	0.344769	0.55852	SM2011_RS20125	aldo/keto reductase	WP_010969067.1
NC_020528.1	CDS	1240672	1241616	+	386.5	290.5	406	572.5	463.5	573	367.106	0.291745	0.139853	2.08608	0.036971	0.117128	SM2011_RS20130	ACP S-malonyltransferase	WP_010969068.1
NC_020528.1	CDS	1241641	1242378	+	574.5	425.5	551	692.5	534.5	514	475.197	-0.101188	0.168294	-0.601254	0.547671	0.731805	SM2011_RS20135	3-oxoacyl-[acyl-carrier-protein] reductase	WP_003531678.1
NC_020528.1	CDS	1242715	1242951	+	2227	1734	2276	3356	3335	4319	2207.22	0.527456	0.119208	4.42467	9.65917e-06	0.000128833	SM2011_RS20140	acyl carrier protein	WP_003531676.1
NC_020528.1	CDS	1243257	1244522	+	609	486	832	862	764	821	630.273	0.0911998	0.128122	0.711818	0.476577	0.682818	SM2011_RS20145	beta-ketoacyl-ACP synthase II	WP_010969069.1
NC_020528.1	CDS	1244847	1246046	+	318	318	362	372	318	306	295.476	-0.279093	0.183458	-1.52129	0.128187	0.293005	SM2011_RS20150	endolytic transglycosylase MltG	WP_010969070.1
NC_020528.1	CDS	1246293	1247180	+	148.5	110	209	204.5	161	193	140.901	0.00217706	0.156677	0.0138952	0.988914	0.995214	SM2011_RS20155	YicC family protein	WP_010969071.1
NC_020528.1	CDS	1247184	1247843	+	127.5	86	187	147.5	132	151	111.353	-0.13515	0.179187	-0.75424	0.450705	0.660469	SM2011_RS20160	guanylate kinase	WP_003531657.1
NC_020528.1	CDS	1248256	1249080	-	97	68	126	41	22	17.5	83.0007	-1.99726	0.216653	-9.21873	3.0065e-20	7.91569e-18	SM2011_RS20165	16S rRNA (adenine(1518)-N(6)/adenine(1519)-N(6))-dimethyltransferase RsmA	WP_010969072.1
NC_020528.1	CDS	1249080	1250108	-	211	167	268.5	207.5	156.5	136.5	191.565	-0.605369	0.172891	-3.50146	0.000462725	0.00354448	SM2011_RS20170	4-hydroxythreonine-4-phosphate dehydrogenase PdxA	WP_010969073.1
NC_020528.1	CDS	1250118	1251068	-	453	350	559.5	663.5	604	789	462.237	0.321141	0.10976	2.92585	0.00343512	0.0186021	SM2011_RS20175	peptidylprolyl isomerase	WP_003531653.1
NC_020528.1	CDS	1251260	1253605	-	1312	890.5	1469.5	1254.5	980.5	1156.5	1125.17	-0.373476	0.0845674	-4.41632	1.00396e-05	0.000132481	SM2011_RS20180	LPS-assembly protein LptD	WP_010969074.1
NC_020528.1	CDS	1253605	1254687	-	1063.5	809	1203	1470	1182	1438	944.775	0.139186	0.0997486	1.39537	0.162905	0.344436	SM2011_RS20185	LPS export ABC transporter permease LptG	WP_003531651.1
NC_020528.1	CDS	1254684	1255856	-	428.5	297.5	456.5	579.5	483.5	615.5	347.033	0.234012	0.121054	1.93313	0.0532203	0.154303	SM2011_RS20190	LPS export ABC transporter permease LptF	WP_003531650.1
NC_020528.1	CDS	1256170	1257663	+	153.5	99	231	229	211.5	354.5	181.556	0.447884	0.174216	2.57086	0.0101448	0.0442004	SM2011_RS20195	leucyl aminopeptidase	WP_003531642.1
NC_020528.1	CDS	1257683	1258132	+	68.5	48	98	63	47.5	43.5	76.1097	-0.68826	0.200707	-3.42917	0.000605422	0.0044395	SM2011_RS20200	DNA polymerase III subunit chi	WP_010969075.1
NC_020528.1	CDS	1258274	1259351	+	63.75	54.4	76.6	69.5	58.3	63.65	66.7637	-0.282293	0.208355	-1.35486	0.175461	0.362799	SM2011_RS20205	ISAs1 family transposase
NC_020528.1	CDS	1259401	1260327	-	23	24	24	37	36	46	24.6153	0.430915	0.268954	1.60219	0.109114	0.261505	SM2011_RS20210	Gfo/Idh/MocA family oxidoreductase	WP_010969077.1
NC_020528.1	CDS	1260517	1261356	+	103	70	114	68	77	107	80.7178	-0.44447	0.197601	-2.24933	0.0244916	0.0872512	SM2011_RS20215	GNAT family N-acetyltransferase	WP_015241121.1
NC_020528.1	CDS	1261376	1263265	-	295	251	405	426	423	530	328.33	0.264484	0.146817	1.80145	0.071632	0.193103	SM2011_RS20220	ABC-F family ATP-binding cassette domain-containing protein	WP_010969079.1
NC_020528.1	CDS	1263576	1263857	+	56	46	44	44	32	40	45.7973	-0.589217	0.27723	-2.12537	0.0335555	0.109263	SM2011_RS20225	hypothetical protein	WP_010969080.1
NC_020528.1	CDS	1264090	1266747	+	130	100	90	115	86	124	124.936	-0.27654	0.189587	-1.45864	0.144663	0.317524	SM2011_RS20230	AMP-binding protein	WP_015445581.1
NC_020528.1	CDS	1266688	1267200	-	75	60	129	221	223	356	102.258	1.28396	0.229414	5.59671	2.18456e-08	6.19406e-07	SM2011_RS20235	DinB family protein	WP_003531618.1
NC_020528.1	CDS	1267336	1268025	+	105	65	129	124	117	120	85.5314	0.0224942	0.172316	0.13054	0.896139	0.955041	SM2011_RS20240	glutathione S-transferase family protein	WP_010969082.1
NC_020528.1	CDS	1268128	1268550	+	659	507	685	791	688	812	520.294	0.0300589	0.142444	0.211022	0.83287	0.921378	SM2011_RS20245	nucleoside-diphosphate kinase	WP_003531616.1
NC_020528.1	CDS	1268603	1269106	-	20.5	11	24	23.5	16	35.5	20.6185	0.174367	0.304498	0.572637	0.566891	0.746983	SM2011_RS20250	hypothetical protein	WP_003531615.1
NC_020528.1	CDS	1269103	1269663	-	8.5	7	11	11.5	19	11.5	9.74774	0.405778	0.409383	0.991195	0.321591	0.53492	SM2011_RS20255	CGNR zinc finger domain-containing protein	WP_010969083.1
NC_020528.1	CDS	1269731	1270627	+	14	19	14	25	18	21	17.5283	0.130163	0.33152	0.392627	0.694595	0.837147	SM2011_RS20260	branched-chain amino acid ABC transporter permease	WP_010969084.1
NC_020528.1	CDS	1270760	1271227	-	64	58	94	45	33	54.5	62.3153	-0.947844	0.207778	-4.5618	5.07159e-06	7.47756e-05	SM2011_RS20265	molybdenum cofactor biosynthesis protein MoaE	WP_010969085.1
NC_020528.1	CDS	1271232	1271492	-	22.5	25.5	34	30.5	20	32	27.1762	-0.265817	0.286546	-0.927659	0.353585	0.56814	SM2011_RS20270	molybdopterin converting factor subunit 1	WP_003531611.1
NC_020528.1	CDS	1271489	1272076	-	117.5	95.5	128	131.5	145	205.5	105.669	0.207954	0.169059	1.23007	0.218672	0.41995	SM2011_RS20275	CDP-diacylglycerol--glycerol-3-phosphate 3-phosphatidyltransferase	WP_003531610.1
NC_020528.1	CDS	1272311	1274335	-	115	88	117.5	129.5	124	151.5	112.763	0.0610971	0.151307	0.403795	0.686363	0.833241	SM2011_RS20280	excinuclease ABC subunit UvrC	WP_010969086.1
NC_020528.1	CDS	1274332	1275096	-	84	83	98.5	107.5	110	130.5	102.77	0.105944	0.177036	0.598434	0.54955	0.733397	SM2011_RS20285	SDR family oxidoreductase	WP_003531608.1
NC_020528.1	CDS	1275459	1276097	+	986	829	1060	2116	1967	1815	1135.66	0.741155	0.203732	3.6379	0.00027487	0.00225818	SM2011_RS20290	porin family protein	WP_003531607.1
NC_020528.1	CDS	1276343	1276933	-	28	24.5	57	43	41	43	32.1416	-0.019477	0.261681	-0.0744303	0.940668	0.973961	SM2011_RS20295	glutathione S-transferase	WP_003531606.1
NC_020528.1	CDS	1276948	1277745	-	92	42.5	115.5	72	51.5	76.5	74.8278	-0.535551	0.232447	-2.30397	0.0212244	0.0777666	SM2011_RS20300	ribonuclease T(2)	WP_017266917.1
NC_020528.1	CDS	1277760	1278203	-	412	232.5	483	410	326	579.5	388.787	-0.0387042	0.210175	-0.184152	0.853894	0.931192	SM2011_RS20305	hypothetical protein	WP_003531605.1
NC_020528.1	CDS	1278255	1279124	-	269	197.5	404.5	390	272.5	410	230.109	0.0425742	0.166588	0.255566	0.798286	0.900576	SM2011_RS20310	23S rRNA (adenine(2030)-N(6))-methyltransferase RlmJ	WP_010969089.1
NC_020528.1	CDS	1279193	1281325	+	660	490	1023	1206	1162	1426	698.471	0.550271	0.172358	3.1926	0.00140999	0.00892055	SM2011_RS20315	molybdopterin oxidoreductase family protein	WP_014526666.1
NC_020528.1	CDS	1281533	1282129	+	42	33	79	96	75	86	46.008	0.476705	0.261008	1.8264	0.0677898	0.185274	SM2011_RS20320	NUDIX domain-containing protein	WP_003531602.1
NC_020528.1	CDS	1282233	1284829	+	55	65	66.5	81.5	69.5	80.5	63.9213	0.0207074	0.242234	0.085485	0.931876	0.969761	SM2011_RS20325	bifunctional lysylphosphatidylglycerol flippase/synthetase MprF
NC_020528.1	CDS	1284826	1286207	+	15	14	21.5	21.5	23.5	27.5	17.1351	0.244788	0.333868	0.733188	0.463444	0.670605	SM2011_RS20330	virulence factor family protein
NC_020528.1	CDS	1286217	1286879	-	180.5	102.5	185.5	154	108	100	128.156	-0.594039	0.198666	-2.99013	0.00278857	0.0157327	SM2011_RS20335	phosphoribosylglycinamide formyltransferase	WP_003529371.1
NC_020528.1	CDS	1286876	1287946	-	363.5	299.5	381.5	675	660	952	371.068	0.812258	0.176504	4.60193	4.18587e-06	6.39329e-05	SM2011_RS20340	phosphoribosylformylglycinamidine cyclo-ligase	WP_010969094.1
NC_020528.1	CDS	1288192	1289307	+	570.5	454	623.5	816	695.5	852.5	519.847	0.239737	0.124146	1.93109	0.0534718	0.154942	SM2011_RS20345	AI-2E family transporter	WP_010969095.1
NC_020528.1	CDS	1289363	1290052	+	147.5	119	176.5	145	111	128	130.917	-0.466427	0.156532	-2.97975	0.00288484	0.0160482	SM2011_RS20350	DnaA regulatory inactivator HdaA	WP_010969096.1
NC_020528.1	CDS	1290117	1292327	+	565	412	691.5	683.5	593.5	743.5	563.323	0.012293	0.0871593	0.141041	0.887838	0.95004	SM2011_RS20355	RNA degradosome polyphosphate kinase	WP_003529363.1
NC_020528.1	CDS	1292339	1293862	+	253	187	319.5	227.5	163	186	221.103	-0.642946	0.151536	-4.24286	2.20693e-05	0.000264115	SM2011_RS20360	exopolyphosphatase	WP_003529361.1
NC_020528.1	CDS	1293999	1295357	-	24	11	24	38	34	32	21.3111	0.521768	0.331493	1.57399	0.115489	0.271951	SM2011_RS20365	esterase-like activity of phytase family protein	WP_010969097.1
NC_020528.1	CDS	1295428	1296519	-	52	52	61	100	104	95	53.8202	0.562598	0.227492	2.47304	0.0133968	0.0547051	SM2011_RS20370	adenylate/guanylate cyclase domain-containing protein	WP_010969098.1
NC_020528.1	CDS	1296725	1297876	-	206	170	310	364	328	428	273.91	0.439391	0.142647	3.08028	0.00206809	0.0122688	SM2011_RS20375	ribonuclease D	WP_010969099.1
NC_020528.1	CDS	1297958	1299352	-	67	39	40	58	40	44	69.6381	-0.306419	0.252918	-1.21153	0.225691	0.429994	SM2011_RS20380	multicopper oxidase family protein	WP_010969100.1
NC_020528.1	CDS	1299609	1300844	-	531	382	678	624	486	772	486.463	-0.0280485	0.148197	-0.189265	0.849885	0.929393	SM2011_RS20385	MFS transporter	WP_010969101.1
NC_020528.1	CDS	1301149	1302936	+	813	662	888	1490	1575	1898	800.644	0.778268	0.140389	5.54366	2.96212e-08	8.1077e-07	SM2011_RS20390	aspartate--tRNA ligase	WP_010969102.1
NC_020528.1	CDS	1303113	1303493	+	111	94	134	122	113	169	138.88	-0.0323097	0.237966	-0.135774	0.892	0.952833	SM2011_RS20395	rhodanese-like domain-containing protein	WP_010969103.1
NC_020528.1	CDS	1303837	1305465	-	17	15	28	19	11	24	21.599	-0.384926	0.330469	-1.16479	0.244105	0.454124	SM2011_RS20400	chaperonin GroEL	WP_003529335.1
NC_020528.1	CDS	1305598	1305816	-	30	21	32	24	27	22	28.7828	-0.410299	0.29032	-1.41326	0.157578	0.33665	SM2011_RS20405	hypothetical protein	WP_010969104.1
NC_020528.1	CDS	1305993	1307183	-	510	381	626	479	421	497	480.133	-0.375891	0.122243	-3.07496	0.0021053	0.0124096	SM2011_RS20410	hypothetical protein	WP_010969105.1
NC_020528.1	CDS	1307367	1309643	+	912	721	1176	820	696	850	897.37	-0.50794	0.0948985	-5.35245	8.67701e-08	2.08588e-06	SM2011_RS20415	DNA topoisomerase IV subunit A	WP_003529331.1
NC_020528.1	CDS	1309802	1310137	+	94	83	110	120	92	83	95.6161	-0.221321	0.188803	-1.17223	0.241104	0.451818	SM2011_RS20420	ArsR family transcriptional regulator	WP_010969106.1
NC_020528.1	CDS	1310359	1311264	-	212.167	180.167	219.833	104.667	115.417	128.833	167.314	-1.072	0.14869	-7.20962	5.6107e-13	4.43166e-11	SM2011_RS20425	DMT family transporter	WP_010969107.1
NC_020528.1	CDS	1311268	1312047	-	273	202.5	240.5	193	150	199.5	214.997	-0.672719	0.163488	-4.1148	3.87515e-05	0.00042442	SM2011_RS20430	arginyltransferase	WP_010969108.1
NC_020528.1	CDS	1312143	1312607	-	654	463	514	1182	1151	1018	527.403	0.743251	0.184857	4.02068	5.80304e-05	0.000604036	SM2011_RS20435	RDD family protein	WP_003529322.1
NC_020528.1	CDS	1312690	1313703	-	515	381	202	272	303	548	258.17	-0.291178	0.404545	-0.719766	0.471669	0.678475	SM2011_RS20440	porphobilinogen synthase	WP_015445584.1
NC_020528.1	CDS	1313884	1314321	+	144	110	157	113	114	187	114.023	-0.270254	0.202231	-1.33636	0.18143	0.371112	SM2011_RS20445	DUF6163 family protein	WP_010969110.1
NC_020528.1	CDS	1314452	1314964	+	280	234	299	577	633	827	342.012	1.00886	0.180487	5.58969	2.2748e-08	6.38444e-07	SM2011_RS20450	MarR family winged helix-turn-helix transcriptional regulator	WP_003529316.1
NC_020528.1	CDS	1315389	1316720	+	339	255	375	511	490	485	319.992	0.349296	0.164054	2.12916	0.0332411	0.108495	SM2011_RS20455	murein L%2CD-transpeptidase	WP_003529314.1
NC_020528.1	CDS	1316905	1318200	+	623.5	427	871.5	1002	895	1525	594.153	0.558758	0.135076	4.13661	3.52471e-05	0.000392115	SM2011_RS20460	serine hydroxymethyltransferase	WP_010969111.1
NC_020528.1	CDS	1318213	1318686	+	301.5	233.5	325.5	291.5	222.5	261.5	236.443	-0.419932	0.132045	-3.18022	0.00147166	0.00927798	SM2011_RS20465	transcriptional regulator NrdR	WP_003529310.1
NC_020528.1	CDS	1318704	1319909	+	271	189	284	267	200.5	226.5	238.233	-0.362884	0.142747	-2.54216	0.0110171	0.0470012	SM2011_RS20470	bifunctional diaminohydroxyphosphoribosylaminopyrimidine deaminase/5-amino-6-(5-phosphoribosylamino)uracil reductase RibD	WP_003529307.1
NC_020528.1	CDS	1319910	1320530	+	82	61.5	101	39.5	31	60	76.8596	-1.13594	0.204422	-5.55682	2.74731e-08	7.59494e-07	SM2011_RS20475	riboflavin synthase	WP_010969112.1
NC_020528.1	CDS	1320617	1320967	-	85	77	39	66	57	65	54.3675	-0.400598	0.317665	-1.26107	0.207283	0.405545	SM2011_RS20480	hypothetical protein	WP_003529302.1
NC_020528.1	CDS	1321381	1321920	-	25.5	22	31	19	21	40	24.2275	-0.249838	0.329478	-0.758285	0.44828	0.659187	SM2011_RS20485	GNAT family N-acetyltransferase	WP_003529300.1
NC_020528.1	CDS	1321957	1322460	-	38.5	14	44	31	22	38	29.3787	-0.292651	0.320572	-0.912901	0.361295	0.575843	SM2011_RS20490	cupin domain-containing protein	WP_010969113.1
NC_020528.1	CDS	1322711	1323172	+	164.5	144	164	463.5	548	785.5	198.022	1.58515	0.18291	8.66626	4.4653e-18	8.81737e-16	SM2011_RS20495	6%2C7-dimethyl-8-ribityllumazine synthase	WP_003529297.1
NC_020528.1	CDS	1323169	1323651	+	106	76.5	121.5	178.5	171.5	185	111.084	0.537209	0.205879	2.60934	0.0090717	0.0403195	SM2011_RS20500	transcription antitermination factor NusB	WP_003529296.1
NC_020528.1	CDS	1323658	1324884	+	126.5	109.5	122.5	142	125.5	112.5	118.683	-0.184791	0.219006	-0.843773	0.398796	0.614533	SM2011_RS20505	MFS transporter	WP_010969114.1
NC_020528.1	CDS	1325085	1327220	+	172	140	422	103	104	258	197.915	-0.84265	0.287473	-2.93123	0.00337618	0.0183188	SM2011_RS20510	sodium-translocating pyrophosphatase	WP_010969115.1
NC_020528.1	CDS	1327293	1327799	-	463	420	613	632	527	693	528.7	0.0293821	0.131513	0.223415	0.823212	0.915019	SM2011_RS20515	outer membrane protein assembly factor BamE	WP_003529293.1
NC_020528.1	CDS	1327937	1328473	+	129	90	148	148	122	158	124.846	-0.0445824	0.172957	-0.257765	0.796588	0.899762	SM2011_RS20520	ubiquinol-cytochrome C chaperone family protein	WP_010969116.1
NC_020528.1	CDS	1328556	1329107	+	103	84	97	108	97	98	92.9737	-0.179987	0.187442	-0.960228	0.336941	0.55019	SM2011_RS20525	DUF177 domain-containing protein	WP_003529291.1
NC_020528.1	CDS	1329301	1330344	+	1074	781	977	1138	906	966.5	886.841	-0.186151	0.145918	-1.27573	0.202052	0.400784	SM2011_RS20530	phosphate acyltransferase PlsX	WP_003529283.1
NC_020528.1	CDS	1330363	1331334	+	177	185	270	175	174	180	208.661	-0.512976	0.156896	-3.26954	0.00107723	0.0071425	SM2011_RS20535	ketoacyl-ACP synthase III	WP_003529280.1
NC_020528.1	CDS	1331428	1331766	+	441	293	534	462	423	626	487.805	-0.0118857	0.163055	-0.0728937	0.941891	0.974497	SM2011_RS20540	integration host factor subunit alpha	WP_003529278.1
NC_020528.1	CDS	1331909	1332439	+	159	125	209	123	103	132	163.194	-0.711982	0.158576	-4.48983	7.12796e-06	0.000100159	SM2011_RS20545	MerR family transcriptional regulator	WP_003529274.1
NC_020528.1	CDS	1332503	1332718	-	49	64	67	49	45	84	76.7838	-0.316487	0.244733	-1.29319	0.195945	0.392813	SM2011_RS20550	hypothetical protein	WP_010969117.1
NC_020528.1	CDS	1333427	1333702	-	14	7	17	21	20	20	11.561	0.391048	0.375994	1.04004	0.298323	0.51336	SM2011_RS20560	hypothetical protein	WP_003529261.1
NC_020528.1	CDS	1334358	1334630	+	7	4	5	7	2	10	5.08097	-0.048	0.504731	-0.0951001	0.924235		SM2011_RS20565	hypothetical protein	WP_010969118.1
NC_020528.1	CDS	1334812	1335075	-	40	27	31	46	31	52	39.2771	0.0918198	0.288411	0.318365	0.750208	0.869581	SM2011_RS35930	hypothetical protein	WP_014526676.1
NC_020528.1	CDS	1335437	1336681	-	52.5	36.5	55.5	22	10.5	7.5	47.7849	-1.91253	0.285543	-6.69786	2.115e-11	1.27107e-09	SM2011_RS20575	glycosyltransferase family 4 protein	WP_010969120.1
NC_020528.1	CDS	1336678	1337922	-	76	65.5	123.5	46.5	32.5	23	71.0991	-1.5544	0.235606	-6.59744	4.18325e-11	2.3225e-09	SM2011_RS20580	O-antigen ligase family protein	WP_003529257.1
NC_020528.1	CDS	1337919	1339481	-	276	227.5	322	356.5	248.5	365.5	240.465	-0.0522841	0.16593	-0.315096	0.752689	0.870631	SM2011_RS20585	undecaprenyl-phosphate glucose phosphotransferase	WP_010969121.1
NC_020528.1	CDS	1339540	1340709	-	207	145.5	257.5	141.5	125	135.5	164.172	-0.834779	0.166594	-5.01085	5.41913e-07	1.04036e-05	SM2011_RS20590	glycosyltransferase family 4 protein	WP_010969122.1
NC_020528.1	CDS	1340715	1341290	-	282.5	211	344.5	403.5	384.5	460.5	270.956	0.307564	0.154168	1.99499	0.0460436	0.13934	SM2011_RS20595	polysaccharide export protein	WP_003529250.1
NC_020528.1	CDS	1341500	1343638	+	269	211	335	309	352	415	275.678	0.133269	0.174018	0.765836	0.443774	0.656752	SM2011_RS20600	exopolysaccharide transport family protein	WP_010969123.1
NC_020528.1	CDS	1343641	1344894	-	118	75	142	120	112	140	100.595	-0.102664	0.187902	-0.546372	0.584811	0.761162	SM2011_RS20605	GNAT family N-acetyltransferase	WP_010969124.1
NC_020528.1	CDS	1345176	1345826	+	20	7	14	23	30	21	17.6337	0.540763	0.347896	1.55438	0.120094	0.279815	SM2011_RS20610	CatB-related O-acetyltransferase	WP_010969125.1
NC_020528.1	CDS	1345830	1346570	-	33	16	22.5	40.5	21	34	28.3254	0.128325	0.280868	0.456886	0.647753	0.804797	SM2011_RS20615	metallophosphatase family protein	WP_010969126.1
NC_020528.1	CDS	1346582	1346770	-	15	5	16.5	17.5	25	30	13.4469	0.691403	0.355409	1.94537	0.05173	0.150693	SM2011_RS20620	DUF2842 domain-containing protein	WP_010969127.1
NC_020528.1	CDS	1346970	1348073	+	751	578	259	421	379	711	339.667	-0.389148	0.410153	-0.948787	0.342729	0.556249	SM2011_RS20625	COX15/CtaA family protein	WP_010969128.1
NC_020528.1	CDS	1348144	1349076	-	146	135	208	195	194	236	146.615	0.0830746	0.136769	0.607406	0.543581	0.72842	SM2011_RS20630	N-acetyl-gamma-glutamyl-phosphate reductase	WP_010969129.1
NC_020528.1	CDS	1349170	1350126	-	111	108	194	235	204	249	148.181	0.467916	0.14258	3.28179	0.0010315	0.00692129	SM2011_RS20635	agmatinase	WP_010969130.1
NC_020528.1	CDS	1350281	1350748	-	433	420.5	619.5	687	620.5	739.5	491.263	0.199622	0.13292	1.50182	0.133142	0.301205	SM2011_RS20640	30S ribosomal protein S9	WP_003529231.1
NC_020528.1	CDS	1350751	1351215	-	382	320.5	440.5	903	902.5	1071.5	397.582	1.04217	0.1341	7.77156	7.75224e-15	8.79817e-13	SM2011_RS20645	50S ribosomal protein L13	WP_003529229.1
NC_020528.1	CDS	1351434	1351865	-	14	17	29	24	15	29	16.4433	-0.0872316	0.364113	-0.239573	0.810661	0.908168	SM2011_RS20650	PaaI family thioesterase	WP_010969131.1
NC_020528.1	CDS	1352034	1352855	+	103	97	143	171	147	256	109.499	0.441014	0.179463	2.45741	0.0139942	0.0565598	SM2011_RS20655	enoyl-CoA hydratase	WP_010969132.1
NC_020528.1	CDS	1352944	1353780	-	132	117	139	180	170	211	117.823	0.235924	0.194571	1.21253	0.225308	0.429562	SM2011_RS20660	DMT family transporter	WP_010969133.1
NC_020528.1	CDS	1353972	1354400	+	74.5	48	101	67	60.5	130	83.2234	-0.0695873	0.217647	-0.319725	0.749177	0.869297	SM2011_RS20665	CoA-binding protein	WP_003529220.1
NC_020528.1	CDS	1354428	1355708	+	191	135.5	266.5	188.5	171	198	188.023	-0.333174	0.157552	-2.11468	0.0344569	0.111541	SM2011_RS20670	O-acetylhomoserine aminocarboxypropyltransferase	WP_010969134.1
NC_020528.1	CDS	1355727	1356068	+	51.5	30.5	91.5	36.5	20.5	19	54.8369	-1.3396	0.261245	-5.12777	2.93188e-07	6.04865e-06	SM2011_RS20675	cupin domain-containing protein	WP_010969135.1
NC_020528.1	CDS	1356552	1357720	+	116.25	104.333	151.25	122.833	128.117	150.5	118.006	-0.156787	0.151859	-1.03245	0.301862	0.515599	SM2011_RS20680	IS481-like element ISRm20 family transposase
NC_020528.1	CDS	1357855	1359102	-	152	97	176	248	246	337	150.564	0.690627	0.144438	4.78147	1.7402e-06	2.96963e-05	SM2011_RS20685	cytochrome P450	WP_010969138.1
NC_020528.1	CDS	1359274	1360131	+	114	76	141	102	110	101	127.321	-0.316658	0.186889	-1.69437	0.0901952	0.229705	SM2011_RS20690	endonuclease/exonuclease/phosphatase family protein	WP_010969139.1
NC_020528.1	CDS	1360240	1361805	+	26	10	28	15	6	13	27.257	-1.02452	0.331062	-3.09465	0.00197044	0.0118291	SM2011_RS20695	phospholipase D family protein	WP_010969140.1
NC_020528.1	CDS	1362082	1362708	+	757	495	749	990	907	1275	662.976	0.385579	0.0880447	4.37935	1.19034e-05	0.000154131	SM2011_RS20700	ATP-dependent Clp endopeptidase proteolytic subunit ClpP	WP_003531805.1
NC_020528.1	CDS	1363002	1364279	+	764	542	1005	935	810	928	793.527	-0.0384959	0.115763	-0.33254	0.739481	0.863848	SM2011_RS20705	ATP-dependent Clp protease ATP-binding subunit ClpX	WP_003531807.1
NC_020528.1	CDS	1364753	1367173	+	783	490	861	806	701	1024	696.59	-0.0213177	0.0971635	-0.2194	0.826338	0.916744	SM2011_RS20710	endopeptidase La	WP_003531808.1
NC_020528.1	CDS	1367395	1367667	+	1358	1037	1496	1407	1136	1781	1263.62	-0.134497	0.149637	-0.898823	0.368747	0.583088	SM2011_RS20715	DNA-binding protein HupB	WP_003531811.1
NC_020528.1	CDS	1367898	1370087	+	29	24	30	72	68	80	33.8371	1.06708	0.264782	4.03004	5.57664e-05	0.000585832	SM2011_RS20720	esterase-like activity of phytase family protein	WP_010969141.1
NC_020528.1	CDS	1370274	1370747	-	244	173	252	295	256	267	229.826	0.0238354	0.118351	0.201396	0.840389	0.926065	SM2011_RS20725	MarR family transcriptional regulator	WP_003531815.1
NC_020528.1	CDS	1371002	1372294	+	154.5	129	193	204	158	203	172.937	-0.0256319	0.137273	-0.186722	0.851879	0.930412	SM2011_RS20730	exonuclease SbcCD subunit D	WP_010969142.1
NC_020528.1	CDS	1372294	1375755	+	167.5	120	175	91	78	64	143.748	-1.20937	0.188486	-6.41621	1.39711e-10	6.77601e-09	SM2011_RS20735	AAA family ATPase	WP_010969143.1
NC_020528.1	CDS	1375844	1376242	+	58	49	57	34	23	27	44.8038	-1.17191	0.261599	-4.47978	7.47216e-06	0.000103543	SM2011_RS20740	cupin domain-containing protein	WP_003531820.1
NC_020528.1	CDS	1378261	1378626	+	581.5	408.5	610	652	625.5	962	514.083	0.19935	0.120111	1.65971	0.0969727	0.242178	SM2011_RS20760	NADH-quinone oxidoreductase subunit A	WP_003531826.1
NC_020528.1	CDS	1378617	1379195	+	565	375.5	599.5	579.5	475	684	435.591	-0.0984738	0.105492	-0.933473	0.350576	0.564947	SM2011_RS20765	NADH-quinone oxidoreductase subunit B	WP_003531828.1
NC_020528.1	CDS	1379213	1379818	+	350.5	255	366	418.5	320	389	271.109	-0.0572184	0.127989	-0.447058	0.654833	0.80979	SM2011_RS20770	NADH-quinone oxidoreductase subunit C	WP_010969144.1
NC_020528.1	CDS	1379875	1381065	+	845.5	672	840.5	761	653.5	627	662.182	-0.474768	0.122172	-3.88607	0.00010188	0.000959088	SM2011_RS20775	NADH-quinone oxidoreductase subunit D	WP_003531832.1
NC_020528.1	CDS	1381065	1381319	+	179	134.5	162.5	135.5	113.5	74.5	123.414	-0.780517	0.213797	-3.65074	0.000261485	0.00216322	SM2011_RS20780	hypothetical protein	WP_010969145.1
NC_020528.1	CDS	1381336	1382163	+	472	324.5	487	449.5	413.5	427.5	360.169	-0.248437	0.121352	-2.04725	0.0406338	0.126303	SM2011_RS20785	NADH-quinone oxidoreductase subunit NuoE	WP_010969146.1
NC_020528.1	CDS	1382178	1383482	+	416	357.5	490.5	454.5	378.5	419	353.721	-0.285012	0.123195	-2.31351	0.0206946	0.0764332	SM2011_RS20790	NADH-quinone oxidoreductase subunit NuoF	WP_003531839.1
NC_020528.1	CDS	1383489	1384133	+	286.5	241.5	333	251.5	183.5	132	235.881	-0.832125	0.180561	-4.60855	4.05481e-06	6.24247e-05	SM2011_RS20795	NADH ubiquinone oxidoreductase	WP_010969147.1
NC_020528.1	CDS	1384334	1386415	+	1071	866.5	1083.5	1124	1018	1137.5	894.185	-0.160729	0.113073	-1.42146	0.155184	0.33282	SM2011_RS20800	NADH-quinone oxidoreductase subunit NuoG	WP_010969148.1
NC_020528.1	CDS	1386436	1387479	+	1104	830.5	973	1304.5	1031	1177	809.733	-0.0135732	0.120133	-0.112985	0.910042	0.961208	SM2011_RS20805	NADH-quinone oxidoreductase subunit NuoH	WP_003531848.1
NC_020528.1	CDS	1387544	1388035	+	371	317	410.5	423.5	341	420.5	273.443	-0.170456	0.14683	-1.16091	0.24568	0.455827	SM2011_RS20810	NADH-quinone oxidoreductase subunit NuoI	WP_003531850.1
NC_020528.1	CDS	1388187	1388801	+	628	482.5	612	743	560	515	444.303	-0.186886	0.163369	-1.14394	0.252647	0.464769	SM2011_RS20815	NADH-quinone oxidoreductase subunit J	WP_003531851.1
NC_020528.1	CDS	1388831	1389139	+	187.5	146	228.5	254.5	175.5	160	140.842	-0.179294	0.178409	-1.00496	0.314917	0.527309	SM2011_RS20820	NADH-quinone oxidoreductase subunit NuoK	WP_003531854.1
NC_020528.1	CDS	1389147	1391141	+	1358.5	985	1338.5	1470	1010.5	990.5	906.822	-0.345057	0.151991	-2.27025	0.0231924	0.0836021	SM2011_RS20825	NADH-quinone oxidoreductase subunit L	WP_003531855.1
NC_020528.1	CDS	1391141	1392652	+	1088.5	738.5	1053	1149.5	797.5	784.5	712.253	-0.330857	0.152992	-2.16257	0.0305742	0.10208	SM2011_RS20830	NADH-quinone oxidoreductase subunit M	WP_003531857.1
NC_020528.1	CDS	1392672	1394114	+	999	764.5	949.5	918.5	698.5	614.5	702.31	-0.539851	0.162878	-3.31445	0.000918243	0.00628337	SM2011_RS20835	NADH-quinone oxidoreductase subunit NuoN	WP_010969150.1
NC_020528.1	CDS	1394111	1394878	+	211.5	179.5	237.5	149.5	140.5	73.5	229.402	-0.966127	0.268452	-3.59888	0.000319587	0.00256831	SM2011_RS20840	biotin--[acetyl-CoA-carboxylase] ligase	WP_003531861.1
NC_020528.1	CDS	1394906	1396573	+	204.5	138.5	208.5	132	116.5	119	154.66	-0.822768	0.18016	-4.56687	4.95049e-06	7.33814e-05	SM2011_RS20845	ribonuclease J	WP_010969151.1
NC_020528.1	CDS	1396632	1397036	+	42.5	43.5	42.5	24	26	29	35.0598	-0.926474	0.270997	-3.41876	0.000629077	0.00456453	SM2011_RS20850	methylmalonyl-CoA epimerase	WP_010969152.1
NC_020528.1	CDS	1397176	1397445	+	209	157	108	120	83	167	115.113	-0.658502	0.300134	-2.19403	0.0282334	0.0964787	SM2011_RS20855	DUF1467 family protein	WP_014526683.1
NC_020528.1	CDS	1397532	1397897	-	101.5	83	129.5	114	87	84.5	86.3865	-0.394337	0.178648	-2.20734	0.0272901	0.0942455	SM2011_RS20860	type II toxin-antitoxin system VapC family toxin	WP_010969154.1
NC_020528.1	CDS	1397891	1398106	-	547.5	425	620.5	710	480	590.5	449.178	-0.110798	0.147598	-0.750673	0.45285	0.661158	SM2011_RS20865	ribbon-helix-helix protein%2C CopG family	WP_010969155.1
NC_020528.1	CDS	1398174	1398401	-	18283	20182	25246	16605	14719	17448	16123.1	-0.655491	0.19388	-3.38091	0.000722475	0.00515428	SM2011_RS20870	hypothetical protein	WP_017264047.1
NC_020528.1	CDS	1398817	1400145	+	481	329.5	512.5	636.5	642.5	836.5	409.208	0.401236	0.109318	3.67036	0.000242205	0.00202574	SM2011_RS20875	proline--tRNA ligase	WP_003531873.1
NC_020528.1	CDS	1400166	1401476	+	484	358.5	518.5	520.5	403	367	399.757	-0.329741	0.137535	-2.3975	0.0165073	0.0640484	SM2011_RS20880	lipoprotein-releasing ABC transporter permease subunit	WP_014529722.1
NC_020528.1	CDS	1401494	1402180	+	182	122	207	151	78.5	118.5	142.986	-0.809081	0.1622	-4.98818	6.09502e-07	1.16607e-05	SM2011_RS20885	ABC transporter ATP-binding protein	WP_010969157.1
NC_020528.1	CDS	1402649	1406158	+	502	357	579	599	504	778	471.949	0.109233	0.114654	0.952715	0.340734	0.554094	SM2011_RS20890	DNA polymerase III subunit alpha	WP_010969158.1
NC_020528.1	CDS	1406438	1407664	-	256	199	301	260	203	249	257.555	-0.34888	0.16278	-2.14326	0.0320925	0.106124	SM2011_RS20895	L%2CD-transpeptidase family protein	WP_010969159.1
NC_020528.1	CDS	1407795	1409087	-	111	61	139	112	83	148	100.653	-0.114167	0.216166	-0.528142	0.597401	0.768837	SM2011_RS20900	DNA polymerase IV	WP_010969160.1
NC_020528.1	CDS	1409294	1409563	-	40	29	50	47	30	49	34.1251	-0.179683	0.257728	-0.697179	0.485691	0.690153	SM2011_RS20905	DUF3572 domain-containing protein	WP_003537643.1
NC_020528.1	CDS	1409720	1410091	+	126.5	64	96	120.5	122	153.5	109.259	0.191803	0.197254	0.972367	0.330868	0.54396	SM2011_RS20910	response regulator	WP_003537642.1
NC_020528.1	CDS	1410109	1411476	+	237.5	188	277	238.5	171	235.5	219.278	-0.394227	0.150002	-2.62814	0.00858539	0.0386604	SM2011_RS20915	PleD family two-component system response regulator	WP_003537641.1
NC_020528.1	CDS	1411963	1412130	-	2438	2025	2562	5716	6601	9730	2971.43	1.31274	0.181797	7.22092	5.16358e-13	4.1376e-11	SM2011_RS20920	50S ribosomal protein L33	WP_003537640.1
NC_020528.1	CDS	1412225	1413409	-	295.5	242.5	177	96	66	60	157.649	-1.87568	0.267778	-7.00461	2.47681e-12	1.73346e-10	SM2011_RS20925	MFS transporter	WP_003537639.1
NC_020528.1	CDS	1413422	1414138	-	153	120.5	126	110	76.5	109	101.207	-0.714729	0.184445	-3.87502	0.000106616	0.000995747	SM2011_RS20930	NUDIX domain-containing protein	WP_010969161.1
NC_020528.1	CDS	1414135	1414590	-	95.5	80	60.5	41	36.5	62.5	63.5538	-1.02026	0.286411	-3.56225	0.000367696	0.00289188	SM2011_RS20935	DUF983 domain-containing protein	WP_010969162.1
NC_020528.1	CDS	1414627	1416996	-	605	451	370.5	340	269	355	389.194	-0.857976	0.196193	-4.37313	1.22478e-05	0.000157118	SM2011_RS20940	ribonuclease R	WP_010969163.1
NC_020528.1	CDS	1416999	1419683	-	482	378	550	704	741	926.5	503.462	0.469412	0.124435	3.77234	0.000161722	0.00142382	SM2011_RS20945	type I DNA topoisomerase	WP_003533027.1
NC_020528.1	CDS	1419893	1421044	-	72.5	56	89	39	28	31	64.7523	-1.35121	0.214417	-6.3018	2.94203e-10	1.36693e-08	SM2011_RS20950	DNA-processing protein DprA	WP_010969165.1
NC_020528.1	CDS	1421044	1421649	-	199	141.5	242	165	134.5	155.5	174.709	-0.610559	0.134267	-4.54733	5.43298e-06	7.94681e-05	SM2011_RS20955	glycerol-3-phosphate 1-O-acyltransferase PlsY	WP_014526685.1
NC_020528.1	CDS	1421685	1422977	-	236.5	198.5	290	253	257	291.5	225.996	-0.120348	0.129933	-0.926227	0.354328	0.568669	SM2011_RS20960	dihydroorotase	WP_010969167.1
NC_020528.1	CDS	1422974	1423915	-	293	246	380	443	401.5	524	307.418	0.299649	0.112685	2.65917	0.00783339	0.0364925	SM2011_RS20965	aspartate carbamoyltransferase catalytic subunit	WP_003533035.1
NC_020528.1	CDS	1424058	1425710	+	512	433	601	627	606	789	490.147	0.105145	0.115676	0.90896	0.363371	0.577322	SM2011_RS20970	acyl-CoA dehydrogenase family protein	WP_003533037.1
NC_020528.1	CDS	1425692	1426627	-	92	78	80	109	113	147	82.1996	0.257896	0.194414	1.32653	0.184664	0.375095	SM2011_RS20975	AEC family transporter	WP_010969168.1
NC_020528.1	CDS	1426833	1426988	+	297	190.5	313	280.5	216	353.5	322.205	-0.186461	0.161214	-1.15661	0.247433	0.457149	SM2011_RS33565	hypothetical protein	WP_010969169.1
NC_020528.1	CDS	1426985	1427320	+	101	75.5	127	94.5	72	98.5	97.7268	-0.461007	0.169922	-2.71304	0.00666687	0.0319144	SM2011_RS20980	DUF6105 family protein	WP_010969170.1
NC_020528.1	CDS	1427254	1427751	-	390	226	424	492	388	631	331.518	0.265232	0.163689	1.62034	0.105159	0.255572	SM2011_RS20985	Holliday junction resolvase RuvX	WP_010969171.1
NC_020528.1	CDS	1427875	1428579	+	97	74	107	180	150	237	95.1845	0.726885	0.172902	4.20403	2.62199e-05	0.000305843	SM2011_RS20990	metal-dependent hydrolase	WP_010969172.1
NC_020528.1	CDS	1428684	1428971	+	297	217	337	485.5	455.5	723	283.423	0.6722	0.154623	4.34734	1.37797e-05	0.000175145	SM2011_RS20995	Asp-tRNA(Asn)/Glu-tRNA(Gln) amidotransferase subunit GatC	WP_003533050.1
NC_020528.1	CDS	1429020	1430501	+	449	369	534	578.5	527.5	545	421.828	0.0230075	0.118986	0.193363	0.846675	0.927902	SM2011_RS21000	Asp-tRNA(Asn)/Glu-tRNA(Gln) amidotransferase subunit GatA	WP_010969173.1
NC_020528.1	CDS	1430605	1430859	-	98	61	89	211	243	365	96.7176	1.37199	0.243766	5.62832	1.81976e-08	5.29551e-07	SM2011_RS21005	YjhX family toxin	WP_003533053.1
NC_020528.1	CDS	1431194	1432696	+	507.5	328	544.5	799.5	694	946.5	469.385	0.548559	0.108519	5.05495	4.30504e-07	8.53138e-06	SM2011_RS21010	Asp-tRNA(Asn)/Glu-tRNA(Gln) amidotransferase subunit GatB	WP_003533056.1
NC_020528.1	CDS	1432699	1433196	+	105.5	73	113.5	101.5	72	77.5	89.6886	-0.46944	0.178432	-2.63092	0.00851545	0.0384972	SM2011_RS21015	GNAT family N-acetyltransferase	WP_003533058.1
NC_020528.1	CDS	1433364	1433759	+	510	395	658	750	669	1164	583.226	0.431174	0.163946	2.62998	0.00853887	0.0385399	SM2011_RS21020	NADH:ubiquinone oxidoreductase subunit NDUFA12	WP_003533066.1
NC_020528.1	CDS	1433878	1434330	+	300	187	383	432	438	446	284.298	0.354359	0.14965	2.36791	0.0178888	0.0682589	SM2011_RS21025	DUF2155 domain-containing protein	WP_003533068.1
NC_020528.1	CDS	1434425	1435039	-	295	198.5	339	266.5	182.5	190	250.727	-0.626927	0.141343	-4.43552	9.1851e-06	0.000124167	SM2011_RS21030	leucyl/phenylalanyl-tRNA--protein transferase	WP_003533070.1
NC_020528.1	CDS	1435049	1436392	-	595.5	487.5	765.5	680.5	531.5	597	569.2	-0.292651	0.108972	-2.68555	0.00724107	0.0342187	SM2011_RS21035	acetyl-CoA carboxylase biotin carboxylase subunit	WP_003533072.1
NC_020528.1	CDS	1436405	1436881	-	204	185.5	243	375.5	367.5	473	214.204	0.649813	0.138391	4.69548	2.65987e-06	4.26273e-05	SM2011_RS21040	acetyl-CoA carboxylase biotin carboxyl carrier protein	WP_003533074.1
NC_020528.1	CDS	1436905	1437351	-	297.5	252.5	331.5	484.5	461.5	619	297.428	0.536591	0.11952	4.48955	7.13739e-06	0.000100159	SM2011_RS21045	type II 3-dehydroquinate dehydratase	WP_003533076.1
NC_020528.1	CDS	1437491	1438258	-	131	125	181	205	274	372	169.364	0.66313	0.176634	3.75426	0.000173853	0.00150428	SM2011_RS21050	DsbA family protein	WP_003533078.1
NC_020528.1	CDS	1438487	1439644	+	105.95	97.5	136.417	153.917	163.683	149.417	110.818	0.194827	0.186646	1.04383	0.296563	0.511388	SM2011_RS21055	aminotransferase class I/II-fold pyridoxal phosphate-dependent enzyme	WP_010969178.1
NC_020528.1	CDS	1439737	1440076	+	27.0348	23.9803	35.1909	30.6432	33.4795	52.6803	32.0742	0.15283	0.25059	0.609879	0.541942	0.727281	SM2011_RS34505	IS630-like element ISRm2011-2 family transposase	WP_011970797.1
NC_020528.1	CDS	1440076	1440683	+	8.12071	5.69293	10.4995	8.32247	7.33864	11.1076	7.19726	-0.131296	0.417935	-0.314154	0.753404		SM2011_RS34505	IS630-like element ISRm2011-2 family transposase	WP_011970797.1
NC_020528.1	CDS	1441255	1441470	-	27	16	19	23	23	30	26.0279	0.00879598	0.300594	0.0292621	0.976656	0.989542	SM2011_RS21070	hypothetical protein	WP_010969179.1
NC_020528.1	CDS	1441636	1444410	-	905	721	1175	851	705	952	893.773	-0.426786	0.0802705	-5.31685	1.05578e-07	2.4527e-06	SM2011_RS21075	ribonuclease E/G	WP_010969180.1
NC_020528.1	CDS	1445169	1446401	+	201	140	225	254	201	207	176.695	-0.032266	0.142843	-0.225884	0.821292	0.914034	SM2011_RS21085	N-acetylmuramoyl-L-alanine amidase	WP_014526688.1
NC_020528.1	CDS	1446766	1449219	+	619	477	638	1018	971	1112	569.801	0.555804	0.125875	4.41551	1.0077e-05	0.000132657	SM2011_RS21090	penicillin-binding protein 1A	WP_010969182.1
NC_020528.1	CDS	1449318	1449386	+	78	70.5	83.5	417	436	711	117.61	2.39604	0.180861	13.248	4.636e-40	8.54416e-37	SM2011_RS21095	peptide chain release factor 2	WP_013844294.1
NC_020528.1	CDS	1449388	1450449	+	368	278.5	422.5	449	387	495	334.665	0.0449474	0.134176	0.334988	0.737634	0.862681	SM2011_RS21095	peptide chain release factor 2	WP_013844294.1
NC_020528.1	CDS	1450949	1451449	-	144	86	150	137	126	131	127.141	-0.195316	0.18477	-1.05708	0.290476	0.504887	SM2011_RS21100	hypothetical protein	WP_010969184.1
NC_020528.1	CDS	1451536	1452309	-	81	43	82	74	76	88	60.4386	-0.0484784	0.190962	-0.253864	0.7996	0.901139	SM2011_RS21105	NAD kinase	WP_003533093.1
NC_020528.1	CDS	1452725	1453150	-	36	22	48	58	32	50	39.789	0.131365	0.248933	0.527712	0.597699	0.768888	SM2011_RS21115	VOC family protein	WP_010969185.1
NC_020528.1	CDS	1453266	1454207	-	22	18	44	40	36	53	32.0265	0.341472	0.257491	1.32615	0.18479	0.375213	SM2011_RS21120	LysR family transcriptional regulator	WP_010969186.1
NC_020528.1	CDS	1454415	1455035	+	2	4	3	5	5	4	4.70175	0.223604	0.500939	0.44637	0.65533		SM2011_RS21125	FMN-dependent NADH-azoreductase	WP_010969187.1
NC_020528.1	CDS	1455144	1455428	+	29	15	21	21	22	54	29.6831	0.231644	0.366273	0.632435	0.527103	0.719238	SM2011_RS21130	hypothetical protein	WP_003533097.1
NC_020528.1	CDS	1455418	1456293	-	206	211	254	345	378	624	235.55	0.679918	0.169733	4.0058	6.18091e-05	0.000635053	SM2011_RS21135	RNA methyltransferase	WP_010969188.1
NC_020528.1	CDS	1456954	1458129	+	2839	2266.5	3454.5	4631	4453.5	5023	2510.95	0.451243	0.123244	3.66137	0.000250874	0.00208583	SM2011_RS21150	elongation factor Tu	WP_010969189.1
NC_020528.1	CDS	1458477	1459142	+	17	14	26	39	31	36	19.7799	0.580781	0.332312	1.7477	0.0805167	0.210884	SM2011_RS21155	hypothetical protein	WP_010969190.1
NC_020528.1	CDS	1459265	1460158	+	98	68	116	93	105	142	103.038	0.0019459	0.206763	0.00941126	0.992491	0.996456	SM2011_RS21160	NAD(P)-dependent oxidoreductase	WP_026029746.1
NC_020528.1	CDS	1460663	1460863	+	1255.5	967	1560	1886.5	1549.5	2628	1633.99	0.387996	0.157083	2.47001	0.0135111	0.0550095	SM2011_RS21170	preprotein translocase subunit SecE	WP_003536180.1
NC_020528.1	CDS	1460880	1461410	+	889.5	668	992	1173	908.5	1136	809.607	0.0615509	0.15997	0.384764	0.700412	0.840951	SM2011_RS21175	transcription termination/antitermination protein NusG	WP_003536182.1
NC_020528.1	CDS	1461627	1462055	+	609	442	629	794	659.5	580.5	531.946	0.0193323	0.17115	0.112955	0.910066	0.961208	SM2011_RS21180	50S ribosomal protein L11	WP_003536188.1
NC_020528.1	CDS	1462060	1462758	+	470	390	534	577	465.5	410.5	431.277	-0.19655	0.175282	-1.12133	0.262145	0.475838	SM2011_RS21185	50S ribosomal protein L1	WP_015445592.1
NC_020528.1	CDS	1463091	1463609	+	293	196.5	278	252.5	206.5	166.5	269.557	-0.531785	0.201334	-2.64131	0.00825856	0.0377368	SM2011_RS21190	50S ribosomal protein L10	WP_003536192.1
NC_020528.1	CDS	1463668	1464048	+	1101	889.5	1130	1697.5	1429.5	1386.5	968.231	0.255046	0.155881	1.63617	0.101805	0.249504	SM2011_RS21195	50S ribosomal protein L7/L12	WP_003536194.1
NC_020528.1	CDS	1464314	1468456	+	2240	1637	2241	2991	2481	2159	1926.31	0.0590966	0.166996	0.353881	0.723428	0.853571	SM2011_RS21200	DNA-directed RNA polymerase subunit beta	WP_003536195.1
NC_020528.1	CDS	1468642	1472847	+	1826	1236	1630	2456	1893	1624	1561.97	0.0857155	0.178212	0.480975	0.630534	0.792864	SM2011_RS21205	DNA-directed RNA polymerase subunit beta'	WP_003536196.1
NC_020528.1	CDS	1473195	1473491	-	174	153	140	241	207	209	120.038	0.181884	0.255479	0.711933	0.476506	0.682818	SM2011_RS21210	hypothetical protein	WP_010969192.1
NC_020528.1	CDS	1474177	1474548	+	682	546	813	2656.5	3005	3595.5	784.962	1.84654	0.204981	9.00838	2.09117e-19	4.62484e-17	SM2011_RS21215	30S ribosomal protein S12	WP_015445594.1
NC_020528.1	CDS	1474606	1475076	+	927	645	1089	3628.5	3933	4845.5	1003.98	1.88497	0.220052	8.56604	1.07107e-17	1.97398e-15	SM2011_RS21220	30S ribosomal protein S7	WP_003536198.1
NC_020528.1	CDS	1475106	1477205	+	2077	1578	2871.5	6127	5389	6292	2182.46	1.16112	0.19646	5.91021	3.41679e-09	1.2188e-07	SM2011_RS21225	elongation factor G	WP_003536200.1
NC_020528.1	CDS	1477277	1478452	+	2567	2071.5	3171	4116	3838.5	3927	2219.15	0.342255	0.134298	2.54848	0.0108194	0.0464807	SM2011_RS21230	elongation factor Tu	WP_010969189.1
NC_020528.1	CDS	1478595	1478903	+	495	419	552	1449	1274	1132	471.225	1.08289	0.227769	4.75432	1.99119e-06	3.32607e-05	SM2011_RS21235	30S ribosomal protein S10	WP_003507767.1
NC_020528.1	CDS	1479026	1479712	+	604.5	399	691	1730	1548	1328	584.726	1.16114	0.217368	5.34184	9.201e-08	2.19277e-06	SM2011_RS21240	50S ribosomal protein L3	WP_010969195.1
NC_020528.1	CDS	1479725	1480345	+	429.5	311.5	502	895.5	844.5	697.5	408.031	0.690003	0.257494	2.67969	0.00736903	0.0346752	SM2011_RS21245	50S ribosomal protein L4	WP_003536623.1
NC_020528.1	CDS	1480342	1480635	+	169	130.5	220	423.5	358	373	172.75	0.871692	0.207819	4.19448	2.73498e-05	0.000317449	SM2011_RS21250	50S ribosomal protein L23	WP_003536621.1
NC_020528.1	CDS	1480679	1481515	+	750	546	769	1510	1301.5	1148	712.739	0.66029	0.201377	3.27888	0.00104222	0.00697545	SM2011_RS21255	50S ribosomal protein L2	WP_003536619.1
NC_020528.1	CDS	1481531	1481809	+	444.5	307.5	445	820.5	706	606.5	390.187	0.554877	0.23129	2.39905	0.0164376	0.0639334	SM2011_RS21260	30S ribosomal protein S19	WP_002964358.1
NC_020528.1	CDS	1481812	1482201	+	501	341	535	844	760	884.5	460.846	0.581261	0.139483	4.16727	3.08269e-05	0.000350704	SM2011_RS21265	50S ribosomal protein L22	WP_003536535.1
NC_020528.1	CDS	1482201	1482914	+	591.5	382	681.5	1143	947.5	985.5	550.345	0.634233	0.167583	3.7846	0.000153958	0.00136729	SM2011_RS21270	30S ribosomal protein S3	WP_003536533.1
NC_020528.1	CDS	1482953	1483366	+	441	299	519	692.5	621	612.5	399.249	0.358987	0.171886	2.08852	0.0367513	0.116631	SM2011_RS21275	50S ribosomal protein L16	WP_003536531.1
NC_020528.1	CDS	1483379	1483579	+	162	134.5	258	260	212.5	234	184.636	0.100944	0.185616	0.543833	0.586556	0.762765	SM2011_RS21280	50S ribosomal protein L29	WP_003536529.1
NC_020528.1	CDS	1483593	1483829	+	716	472	765.5	820	631	635.5	559.676	-0.151696	0.188277	-0.805706	0.420413	0.635037	SM2011_RS21285	30S ribosomal protein S17	WP_003536527.1
NC_020528.1	CDS	1484008	1484376	+	529	458	668.5	1493	1501.5	1531	623.882	1.16869	0.145873	8.01167	1.13163e-15	1.52605e-13	SM2011_RS21290	50S ribosomal protein L14	WP_003536525.1
NC_020528.1	CDS	1484391	1484702	+	376.5	236	398.5	556.5	544.5	663.5	317.587	0.534241	0.153518	3.47999	0.000501433	0.00377714	SM2011_RS21295	50S ribosomal protein L24	WP_003536524.1
NC_020528.1	CDS	1484695	1485252	+	446	381	511.5	962.5	910.5	953.5	473.888	0.794322	0.137595	5.77289	7.79239e-09	2.53436e-07	SM2011_RS21300	50S ribosomal protein L5	WP_010969196.1
NC_020528.1	CDS	1485287	1485592	+	268.5	190	293	399.5	404	422	247.162	0.439344	0.155512	2.82515	0.0047259	0.0240825	SM2011_RS21305	30S ribosomal protein S14	WP_003536519.1
NC_020528.1	CDS	1485605	1486003	+	450	326	466.5	626	589.5	574.5	394.81	0.261808	0.146275	1.78984	0.0734799	0.197004	SM2011_RS21310	30S ribosomal protein S8	WP_003536517.1
NC_020528.1	CDS	1486044	1486577	+	604	465	692.5	702	611.5	602	508.504	-0.135588	0.13449	-1.00816	0.313376	0.525844	SM2011_RS21315	50S ribosomal protein L6	WP_003536514.1
NC_020528.1	CDS	1486590	1486952	+	435	372	427.5	538.5	488.5	545.5	430.449	0.0582243	0.163111	0.356961	0.721121	0.852487	SM2011_RS21320	50S ribosomal protein L18	WP_003536512.1
NC_020528.1	CDS	1487086	1487655	+	245.5	189	271	541.5	472.5	490	257.874	0.809378	0.161108	5.02383	5.06505e-07	9.8262e-06	SM2011_RS21325	30S ribosomal protein S5	WP_003536510.1
NC_020528.1	CDS	1487668	1487871	+	160.5	118	193	257.5	193	174.5	149.921	0.154143	0.190949	0.80725	0.419522	0.634274	SM2011_RS21330	50S ribosomal protein L30	WP_003536508.1
NC_020528.1	CDS	1487885	1488355	+	923	724	927	1318	942.5	909.5	857.37	0.0279615	0.181492	0.154065	0.877559	0.944196	SM2011_RS21335	50S ribosomal protein L15	WP_010969197.1
NC_020528.1	CDS	1488591	1489931	+	842	629	937.5	897.5	744.5	958	695.94	-0.161742	0.117884	-1.37204	0.17005	0.355993	SM2011_RS21340	preprotein translocase subunit SecY	WP_003536503.1
NC_020528.1	CDS	1489928	1490506	+	798	571	857.5	840.5	613.5	690	658.291	-0.314628	0.141184	-2.22849	0.0258478	0.0906231	SM2011_RS21345	adenylate kinase	WP_003536501.1
NC_020528.1	CDS	1490737	1491105	+	1145	951	1162	1609	1323	1649	969.966	0.198631	0.130503	1.52204	0.127999	0.292804	SM2011_RS21350	30S ribosomal protein S13	WP_003536498.1
NC_020528.1	CDS	1491332	1491721	+	237	236	302	513	458	462	262.938	0.588592	0.2122	2.77376	0.00554132	0.0272337	SM2011_RS21355	30S ribosomal protein S11	WP_003536496.1
NC_020528.1	CDS	1491825	1492835	+	768.5	670.5	863	1278	1184	933.5	747.932	0.292943	0.184309	1.58941	0.111967	0.265923	SM2011_RS21360	DNA-directed RNA polymerase subunit alpha	WP_003536494.1
NC_020528.1	CDS	1492881	1493306	+	772.5	641.5	748	1390	1179	1138.5	744.526	0.48003	0.207949	2.30841	0.0209765	0.0772679	SM2011_RS21365	50S ribosomal protein L17	WP_003536492.1
NC_020528.1	CDS	1493773	1494423	-	50	34	45	53.5	47.5	67.5	45.5637	0.112965	0.217229	0.520027	0.603045	0.773604	SM2011_RS21370	protein-methionine-sulfoxide reductase heme-binding subunit MsrQ	WP_010969198.1
NC_020528.1	CDS	1494426	1495367	-	18	23	32	31.5	24.5	34.5	26.7397	0.0198476	0.28757	0.0690186	0.944975	0.976227	SM2011_RS21375	protein-methionine-sulfoxide reductase catalytic subunit MsrP	WP_010969199.1
NC_020528.1	CDS	1495757	1497154	+	153.5	130	164.5	222.5	210.5	314	154.432	0.43525	0.153792	2.83013	0.0046529	0.0237324	SM2011_RS21380	DegQ family serine endoprotease	WP_010969200.1
NC_020528.1	CDS	1497151	1498461	+	84.5	81	101.5	93.5	75.5	84	84.1951	-0.340618	0.17655	-1.9293	0.0536932	0.15511	SM2011_RS21385	replication-associated recombination protein A	WP_010969201.1
NC_020528.1	CDS	1498627	1498941	+	96	53	106	120	99	182	85.7532	0.36759	0.201209	1.82691	0.0677135	0.185267	SM2011_RS21390	quaternary ammonium compound efflux SMR transporter SugE	WP_003537402.1
NC_020528.1	CDS	1499103	1499888	-	196.5	132.5	172.5	226.5	192.5	142.5	172.209	-0.0884711	0.210445	-0.4204	0.674194	0.824511	SM2011_RS21395	ATP12 family chaperone protein	WP_010969202.1
NC_020528.1	CDS	1499881	1500546	-	216.5	122	172	249	227	173.5	142.638	0.0982468	0.228066	0.430782	0.666627	0.818517	SM2011_RS21400	HAD-IA family hydrolase	WP_003537405.1
NC_020528.1	CDS	1500546	1501538	-	204	159.5	281	288	287.5	392.5	196.881	0.315048	0.14258	2.20963	0.0271308	0.0937538	SM2011_RS21405	RluA family pseudouridine synthase	WP_003537406.1
NC_020528.1	CDS	1501577	1501954	-	34	18	28	8	4	10	19.7745	-1.82953	0.362968	-5.04046	4.64424e-07	9.0735e-06	SM2011_RS21410	fluoride efflux transporter CrcB	WP_010969203.1
NC_020528.1	CDS	1501988	1502821	-	39.5	37	61	51.5	54.5	58.5	41.9199	-0.012844	0.222931	-0.0576141	0.954056	0.978713	SM2011_RS21415	S-formylglutathione hydrolase	WP_010969204.1
NC_020528.1	CDS	1502838	1503497	-	186.5	111.5	226	204.5	163.5	226	163.312	-0.0717805	0.180372	-0.397957	0.690662	0.835595	SM2011_RS21420	DUF1345 domain-containing protein	WP_003537409.1
NC_020528.1	CDS	1503520	1503960	-	70	40.5	66.5	59.5	47	59	62.7969	-0.335706	0.22451	-1.49528	0.13484	0.303385	SM2011_RS21425	YaiI/YqxD family protein	WP_003537410.1
NC_020528.1	CDS	1504034	1505161	-	184.833	140.667	270	234	248.167	305.333	199.514	0.1448	0.171754	0.843062	0.399194	0.614632	SM2011_RS21430	S-(hydroxymethyl)glutathione dehydrogenase/class III alcohol dehydrogenase	WP_010969205.1
NC_020528.1	CDS	1505250	1505648	-	56	48	95	104	80	150	78.1442	0.456611	0.203308	2.2459	0.0247103	0.0877477	SM2011_RS21435	helix-turn-helix domain-containing protein	WP_003536742.1
NC_020528.1	CDS	1505831	1506589	-	28	19	31	49	45	55	33.5537	0.628849	0.249073	2.52476	0.0115778	0.0489028	SM2011_RS21440	lipoyl(octanoyl) transferase LipB	WP_003536740.1
NC_020528.1	CDS	1507417	1509366	+	53	37	82	80	51	88	61.996	0.0818389	0.21074	0.38834	0.697764	0.839595	SM2011_RS21450	PrkA family serine protein kinase	WP_003536736.1
NC_020528.1	CDS	1509391	1510707	+	45.5	27	47	42.5	40.5	43.5	47.4968	-0.182483	0.239694	-0.761318	0.446467	0.657745	SM2011_RS21455	DUF444 family protein	WP_003536733.1
NC_020528.1	CDS	1510720	1512267	+	29.5	24	31	22.5	32.5	36.5	35.5761	-0.181687	0.268429	-0.676852	0.4985	0.698251	SM2011_RS21460	SpoVR family protein	WP_010969206.1
NC_020528.1	CDS	1512526	1512879	-	74	42	58	67	46	58	52.6275	-0.288643	0.210537	-1.37098	0.17038	0.355993	SM2011_RS21470	hypothetical protein	WP_010969207.1
NC_020528.1	CDS	1513035	1513301	-	81	58	77	134	124	174	77.476	0.701922	0.173828	4.03803	5.39012e-05	0.000569827	SM2011_RS21475	hypothetical protein	WP_003536727.1
NC_020528.1	CDS	1513381	1513899	-	50	30	54	87	71	83	46.2923	0.555811	0.268299	2.07161	0.0383015	0.120735	SM2011_RS21480	peptide deformylase	WP_010969208.1
NC_020528.1	CDS	1514123	1515544	+	376	268	422	811	624	905	357.86	0.849761	0.116398	7.30048	2.86752e-13	2.47727e-11	SM2011_RS21485	magnesium transporter	WP_010969209.1
NC_020528.1	CDS	1515629	1516015	+	533	371	499	639	531	600	526.892	0.0589043	0.21196	0.277903	0.781087	0.889705	SM2011_RS21490	MerR family DNA-binding transcriptional regulator	WP_003536722.1
NC_020528.1	CDS	1516241	1516714	-	82	68	104.5	99	75.5	106.5	89.1314	-0.125783	0.170463	-0.737888	0.460582	0.667687	SM2011_RS21495	isoprenylcysteine carboxylmethyltransferase family protein	WP_010969210.1
NC_020528.1	CDS	1516718	1517740	-	180	143	172.5	203	174.5	234.5	147.538	0.0152065	0.147841	0.102857	0.918077	0.96368	SM2011_RS21500	DUF1624 domain-containing protein	WP_010969211.1
NC_020528.1	CDS	1517880	1518614	-	175	138	198	236	161	273	158.595	0.100551	0.155173	0.647992	0.51699	0.711232	SM2011_RS21505	DUF599 domain-containing protein	WP_013844304.1
NC_020528.1	CDS	1519214	1520614	+	188	123	443	208	198	388	204.93	-0.140278	0.245274	-0.571923	0.567374	0.747085	SM2011_RS21510	L-serine ammonia-lyase	WP_010969212.1
NC_020528.1	CDS	1520701	1521135	+	128	80	178	132	118	155	122.039	-0.174257	0.181008	-0.962703	0.335696	0.548645	SM2011_RS21515	DUF1489 family protein	WP_003536712.1
NC_020528.1	CDS	1521807	1522076	-	117	70	121	129	119	94	102.31	-0.0862954	0.211877	-0.407289	0.683796	0.832388	SM2011_RS21520	hypothetical protein	WP_010969213.1
NC_020528.1	CDS	1522152	1523654	-	987	891	1096	2150	2431	3162	1111.72	1.06671	0.148244	7.19566	6.21599e-13	4.84059e-11	SM2011_RS21525	D-alanyl-D-alanine carboxypeptidase	WP_010969214.1
NC_020528.1	CDS	1523898	1524626	-	47	51	62	41	47	47	48.1938	-0.499336	0.227739	-2.19258	0.0283373	0.0967142	SM2011_RS21530	hypothetical protein	WP_010969215.1
NC_020528.1	CDS	1524856	1525464	-	52	53	100	85	87	122	94.6738	0.243418	0.242917	1.00206	0.316313	0.528846	SM2011_RS21535	transglutaminase-like cysteine peptidase	WP_010969216.1
NC_020528.1	CDS	1526321	1526929	-	177	138	175	271	267	301	216.639	0.485841	0.168512	2.88312	0.00393758	0.0208533	SM2011_RS21540	PilZ domain-containing protein	WP_003534682.1
NC_020528.1	CDS	1526997	1527659	-	7	3	3	11	7	16	8.91661	0.733507	0.494604	1.48302	0.138069	0.307655	SM2011_RS21545	PAS domain-containing protein	WP_003534688.1
NC_020528.1	CDS	1527941	1528672	+	204	188	217	221	202	231	183.04	-0.17992	0.136485	-1.31824	0.187422	0.37871	SM2011_RS21550	rhomboid family intramembrane serine protease	WP_003534691.1
NC_020528.1	CDS	1529068	1529496	+	37	28	51	46	47	80	45.5653	0.284647	0.242796	1.17237	0.241048	0.451818	SM2011_RS21555	CBS domain-containing protein	WP_003534694.1
NC_020528.1	CDS	1529973	1530938	-	229	168	273	235	217	299	239.098	-0.105923	0.113923	-0.929775	0.352487	0.566728	SM2011_RS21560	patatin-like phospholipase family protein	WP_003534696.1
NC_020528.1	CDS	1531285	1531737	-	77	43	93	76	54	77	68.1878	-0.291018	0.192533	-1.51152	0.130656	0.297152	SM2011_RS21565	phosphoribosyl-AMP cyclohydrolase	WP_003534698.1
NC_020528.1	CDS	1531839	1532453	-	170	164	220	232	177	328	197.954	0.108449	0.159351	0.680568	0.496145	0.697516	SM2011_RS21570	GTP cyclohydrolase I FolE	WP_003534700.1
NC_020528.1	CDS	1532792	1533238	+	29	22	42	36	25	44	33.7277	-0.0885767	0.306585	-0.288914	0.772647	0.88355	SM2011_RS21575	iron-sulfur cluster assembly scaffold protein	WP_003534702.1
NC_020528.1	CDS	1533242	1533616	+	18	13.5	22	11.5	9	18	16.4062	-0.665852	0.344856	-1.93081	0.053506	0.154942	SM2011_RS21580	membrane protein insertion efficiency factor YidD	WP_003534704.1
NC_020528.1	CDS	1533613	1534050	+	24.5	9.5	20	20.5	17	23	22.4986	-0.099851	0.346402	-0.288252	0.773154	0.883594	SM2011_RS21585	DUF2267 domain-containing protein	WP_003534706.1
NC_020528.1	CDS	1534047	1534586	+	51.5	29	66	39	50	35	46.7362	-0.434338	0.280693	-1.54738	0.121772	0.28289	SM2011_RS21590	DUF1697 domain-containing protein	WP_010969217.1
NC_020528.1	CDS	1534698	1536680	+	588	421	587	733	679	786	510.131	0.18542	0.155695	1.19092	0.233686	0.440821	SM2011_RS21595	threonine--tRNA ligase	WP_003534711.1
NC_020528.1	CDS	1536885	1537880	-	384.5	294	378	490	392	532	347.352	0.135355	0.102711	1.31782	0.187564	0.378758	SM2011_RS21600	hypothetical protein	WP_003534713.1
NC_020528.1	CDS	1537981	1538565	+	55.5	42	71.5	88.5	95	133	73.3814	0.597245	0.223249	2.67524	0.0074675	0.0350788	SM2011_RS21605	nitroreductase	WP_003534715.1
NC_020528.1	CDS	1538565	1539167	+	38.5	37	37.5	50.5	43	46	40.9229	0.0140874	0.236871	0.0594728	0.952576	0.97852	SM2011_RS21610	flavin reductase family protein	WP_003534717.1
NC_020528.1	CDS	1539176	1539886	-	28	31	38	37	43	46	34.4538	0.092497	0.27535	0.335925	0.736927	0.862322	SM2011_RS21615	aldolase/citrate lyase family protein	WP_003534719.1
NC_020528.1	CDS	1539959	1541092	+	295	242	349	342	314	399	289.591	-0.0240713	0.173378	-0.138837	0.889579	0.95135	SM2011_RS21620	DUF2336 domain-containing protein	WP_010969219.1
NC_020528.1	CDS	1541108	1541539	-	29	22	31	39	38	56	32.0074	0.395129	0.25074	1.57585	0.11506	0.271285	SM2011_RS21625	hypothetical protein	WP_003534723.1
NC_020528.1	CDS	1541766	1542236	+	43	23	39	55	54	90	36.2626	0.614349	0.243916	2.51869	0.0117793	0.0494892	SM2011_RS21630	GNAT family N-acetyltransferase	WP_010969220.1
NC_020528.1	CDS	1542253	1544313	-	495	443	688	578	778	1065	622.67	0.291612	0.155673	1.87324	0.0610354	0.172088	SM2011_RS21635	DNA topoisomerase IV subunit B	WP_003534725.1
NC_020528.1	CDS	1544506	1545441	+	130	87	123.5	171	131.5	160	119.743	0.164446	0.171817	0.957099	0.338517	0.551462	SM2011_RS21640	phospholipase	WP_017271814.1
NC_020528.1	CDS	1545470	1546795	+	84	75	84.5	69	83.5	78	77.7967	-0.339131	0.200726	-1.68952	0.091119	0.231672	SM2011_RS21645	FAD-binding oxidoreductase	WP_010969222.1
NC_020528.1	CDS	1546792	1547397	-	8.5	4.5	4	4	4	6	5.2734	-0.345795	0.497335	-0.695296	0.48687		SM2011_RS21650	YceI family protein	WP_010969223.1
NC_020528.1	CDS	1547394	1548020	-	3.5	3.5	2	6	4	5	2.54863	0.202844	0.536785	0.377888	0.705514		SM2011_RS21655	cytochrome b	WP_010969224.1
NC_020528.1	CDS	1548279	1549049	+	360	274	365	581	635	1122	385.093	0.906276	0.149988	6.04233	1.51905e-09	5.83251e-08	SM2011_RS21660	triose-phosphate isomerase	WP_010969225.1
NC_020528.1	CDS	1549172	1549657	+	579	401	533	708	648	740	476.324	0.192457	0.132937	1.44773	0.147692	0.322312	SM2011_RS21665	preprotein translocase subunit SecG	WP_003534731.1
NC_020528.1	CDS	1549801	1551429	+	772	584	992	1287	1068	1466	749.247	0.432509	0.0895592	4.82931	1.37004e-06	2.39714e-05	SM2011_RS21670	CTP synthase	WP_003534733.1
NC_020528.1	CDS	1551582	1552472	+	301.5	251	365	457	502	683.5	332.851	0.552857	0.126721	4.3628	1.28406e-05	0.000163585	SM2011_RS21675	VOC family protein	WP_003534734.1
NC_020528.1	CDS	1552472	1553314	+	226.5	198	307	261	236	274.5	210.503	-0.187828	0.12577	-1.49343	0.135324	0.303735	SM2011_RS21680	3-deoxy-8-phosphooctulonate synthase	WP_003534735.1
NC_020528.1	CDS	1553449	1554723	+	473	392	581	662	553	629	467.332	0.0813668	0.142505	0.570975	0.568017	0.747534	SM2011_RS21685	phosphopyruvate hydratase	WP_010969226.1
NC_020528.1	CDS	1555492	1555812	+	342	225	317	388	362	457	320.704	0.169595	0.162713	1.04229	0.297277	0.512198	SM2011_RS21690	septum formation initiator family protein	WP_013844312.1
NC_020528.1	CDS	1555949	1556995	+	1015	729.5	1136.5	1373	1515.5	2413	1062.12	0.586139	0.137274	4.26984	1.95613e-05	0.000237702	SM2011_RS21695	pyruvate dehydrogenase (acetyl-transferring) E1 component subunit alpha	WP_003535472.1
NC_020528.1	CDS	1557013	1558395	+	385.5	320	408.5	489	579.5	639.5	388.804	0.332589	0.155326	2.14124	0.0322548	0.106343	SM2011_RS21700	pyruvate dehydrogenase complex E1 component subunit beta	WP_010969227.1
NC_020528.1	CDS	1558408	1559751	+	417.5	303	397	378.5	366.5	332.5	358.192	-0.31356	0.156168	-2.00783	0.0446611	0.1362	SM2011_RS21705	pyruvate dehydrogenase complex dihydrolipoamide acetyltransferase	WP_010969228.1
NC_020528.1	CDS	1559808	1560449	+	196.5	163	201	147	109	87	183.968	-0.938928	0.207687	-4.52088	6.15823e-06	8.73292e-05	SM2011_RS21710	SGNH/GDSL hydrolase family protein	WP_003535461.1
NC_020528.1	CDS	1560452	1561033	+	193	128	158	120.5	90	77.5	140.361	-0.967325	0.203729	-4.74809	2.05346e-06	3.40949e-05	SM2011_RS21715	GNAT family N-acetyltransferase	WP_014526695.1
NC_020528.1	CDS	1561051	1562496	+	291.5	209.5	264	175	147.5	150.5	234.846	-0.944876	0.175101	-5.39618	6.80737e-08	1.71863e-06	SM2011_RS21720	dihydrolipoyl dehydrogenase	WP_010969230.1
NC_020528.1	CDS	1562572	1562823	+	83	78	116	82	66	65	86.2889	-0.620733	0.203219	-3.05449	0.0022544	0.0131068	SM2011_RS21725	GlsB/YeaQ/YmgE family stress response membrane protein	WP_003535458.1
NC_020528.1	CDS	1562958	1563926	+	291	204	331	262	234	367	292.768	-0.210598	0.149074	-1.41271	0.15774	0.336736	SM2011_RS21730	lipoyl synthase	WP_010969231.1
NC_020528.1	CDS	1564171	1564749	-	99	78	129	120	112	144	109.815	0.0286969	0.182006	0.15767	0.874717	0.943797	SM2011_RS21735	hypothetical protein	WP_164854503.1
NC_020528.1	CDS	1564953	1565402	+	45	39	53	66	45	76	52.6556	0.152556	0.231938	0.657746	0.510701	0.706093	SM2011_RS21740	type II toxin-antitoxin system RatA family toxin	WP_010969233.1
NC_020528.1	CDS	1565390	1565887	-	20	14	24	21.5	10.5	8.5	17.7041	-0.684935	0.368981	-1.85629	0.0634123	0.176895	SM2011_RS21745	CinA family protein	WP_010969234.1
NC_020528.1	CDS	1565868	1567121	-	185	140	173	193.5	180.5	222.5	160.117	-0.0235166	0.152686	-0.154019	0.877595	0.944196	SM2011_RS21750	bifunctional 2-C-methyl-D-erythritol 4-phosphate cytidylyltransferase/2-C-methyl-D-erythritol 2%2C4-cyclodiphosphate synthase	WP_033044475.1
NC_020528.1	CDS	1567249	1568277	+	267.5	213.5	231	455	349.5	242.5	285.372	0.272168	0.2342	1.16212	0.245188	0.455094	SM2011_RS21755	tRNA dihydrouridine synthase DusB	WP_010969236.1
NC_020528.1	CDS	1568274	1569422	+	92.5	56.5	107.5	86	74	66	105.372	-0.389006	0.270467	-1.43827	0.150356	0.32588	SM2011_RS21760	nitrogen regulation protein NR(II)	WP_010969237.1
NC_020528.1	CDS	1569419	1570873	+	69	50	73.5	86	63.5	71.5	95.419	-0.0621631	0.266873	-0.232931	0.815815	0.911056	SM2011_RS21765	nitrogen regulation protein NR(I)	WP_003535443.1
NC_020528.1	CDS	1571053	1573368	+	353	283	390.5	301	239.5	250	317.525	-0.631809	0.157824	-4.00326	6.24753e-05	0.000638495	SM2011_RS21770	two-component system sensor histidine kinase NtrY	WP_013844315.1
NC_020528.1	CDS	1573358	1574722	+	226	163	233.5	214	209.5	217	188.458	-0.221409	0.140165	-1.57963	0.114191	0.269813	SM2011_RS21775	two-component system response regulator NtrX	WP_003535439.1
NC_020528.1	CDS	1574777	1576153	+	113	79	146.5	90	82.5	83	116.014	-0.643062	0.172111	-3.73631	0.000186738	0.00160571	SM2011_RS21780	Trk system potassium transporter TrkA	WP_003535437.1
NC_020528.1	CDS	1576165	1577028	+	59	57	86.5	58	49.5	51	69.7607	-0.585161	0.217711	-2.68778	0.00719279	0.0341071	SM2011_RS21785	D-amino-acid transaminase	WP_010969239.1
NC_020528.1	CDS	1577129	1577371	+	285	178.5	339	446.5	460.5	666.5	292.468	0.697499	0.133165	5.23784	1.62465e-07	3.56009e-06	SM2011_RS21790	RNA chaperone Hfq	WP_003535434.1
NC_020528.1	CDS	1577378	1578775	+	437	318.5	518	441.5	297.5	340.5	402.587	-0.491202	0.128427	-3.82475	0.000130902	0.00120026	SM2011_RS21795	GTPase HflX	WP_003535430.1
NC_020528.1	CDS	1579089	1580261	-	161.917	111	215.917	151.833	109.45	155.167	155.963	-0.482633	0.159649	-3.02309	0.00250208	0.0143655	SM2011_RS21800	IS481-like element ISRm20 family transposase	WP_010968459.1
NC_020528.1	CDS	1581614	1582447	-	55	58.5	75	55.5	70	71.5	67.9267	-0.191	0.230052	-0.830248	0.406399	0.622777	SM2011_RS21805	nucleoside triphosphate pyrophosphohydrolase	WP_003537451.1
NC_020528.1	CDS	1582451	1583038	-	79	58.5	85	184.5	268	334.5	102.147	1.49721	0.209737	7.13851	9.43471e-13	7.04925e-11	SM2011_RS21810	nucleoside deaminase	WP_010969240.1
NC_020528.1	CDS	1583262	1584719	+	53.5	41.5	60	55.5	52.5	45.5	327.56	-0.271969	0.212715	-1.27856	0.201051	0.39986	SM2011_RS21815	siroheme synthase CysG	WP_010969241.1
NC_020528.1	CDS	1584730	1585047	+	22.5	16	32	39.5	38	48.5	139.479	0.538481	0.245646	2.1921	0.0283722	0.0967736	SM2011_RS21820	DUF2849 domain-containing protein	WP_003537445.1
NC_020528.1	CDS	1585063	1586736	+	52	46	61	79	87	87	314.319	0.3828	0.18993	2.01548	0.0438543	0.134184	SM2011_RS21825	nitrite/sulfite reductase	WP_010969242.1
NC_020528.1	CDS	1586754	1587254	+	18	11.5	19	33	21.5	34	90.5499	0.526761	0.273449	1.92636	0.0540593	0.155836	SM2011_RS21830	DUF934 domain-containing protein	WP_010969243.1
NC_020528.1	CDS	1587400	1588212	+	623	380	345	380	336	583	463.542	-0.36186	0.244876	-1.47773	0.13948	0.309681	SM2011_RS21835	ferredoxin--NADP reductase	WP_003537440.1
NC_020528.1	CDS	1588453	1588731	-	9	10	12	13	8	5	10.8839	-0.426519	0.422385	-1.00979	0.312598	0.525016	SM2011_RS21840	type II toxin-antitoxin system RelE/ParE family toxin	WP_010969244.1
NC_020528.1	CDS	1588833	1589609	-	276	207	465	323	294	557	386.192	0.0445156	0.198036	0.224786	0.822146	0.914801	SM2011_RS21845	amino acid ABC transporter ATP-binding protein	WP_003535037.1
NC_020528.1	CDS	1589628	1590782	-	217.5	161	286	182.5	166.5	304.5	240.717	-0.294047	0.238051	-1.23523	0.216747	0.417704	SM2011_RS21850	amino acid ABC transporter permease	WP_010969245.1
NC_020528.1	CDS	1590787	1591980	-	136.5	97	207.5	118.5	79.5	109.5	166.848	-0.728382	0.232452	-3.13347	0.0017275	0.0106089	SM2011_RS21855	amino acid ABC transporter permease	WP_010969246.1
NC_020528.1	CDS	1592085	1593110	-	457	339	692	408	345	637	499.648	-0.352565	0.210038	-1.67857	0.0932353	0.235818	SM2011_RS21860	amino acid ABC transporter substrate-binding protein	WP_003535031.1
NC_020528.1	CDS	1593448	1594635	+	259	192	280	327	299	370	219.07	0.171604	0.118433	1.44896	0.147349	0.321886	SM2011_RS21865	cystathionine beta-lyase	WP_010969247.1
NC_020528.1	CDS	1594690	1595853	-	138	114	152.5	132	102.5	64	108.993	-0.669704	0.202909	-3.30052	0.000965061	0.00654702	SM2011_RS21870	FAD-dependent monooxygenase	WP_010969248.1
NC_020528.1	CDS	1595881	1596126	-	216	152	256.5	390	438.5	591	206.997	0.90197	0.148122	6.08937	1.13354e-09	4.5747e-08	SM2011_RS21875	zinc-finger domain-containing protein	WP_003535025.1
NC_020528.1	CDS	1596316	1597095	+	110	76	120	159	146	206	119.677	0.456865	0.150009	3.04558	0.00232231	0.013403	SM2011_RS21880	alpha/beta hydrolase	WP_003535020.1
NC_020528.1	CDS	1597393	1598220	+	407	365	490	641	626	854	398.704	0.457805	0.11726	3.9042	9.45361e-05	0.00090119	SM2011_RS21885	serine O-acetyltransferase	WP_003535018.1
NC_020528.1	CDS	1598400	1598603	+	774	644	879	1220	1109	1298	747.815	0.373872	0.161905	2.30921	0.0209319	0.0771551	SM2011_RS21890	DUF3126 family protein	WP_003535016.1
NC_020528.1	CDS	1598845	1599198	+	198	150	149	480	570	568	338.549	1.35727	0.219739	6.17676	6.5431e-10	2.76159e-08	SM2011_RS21895	phasin PhaP2	WP_010969250.1
NC_020528.1	CDS	1599470	1599823	+	92.5	68	89.5	94	91	170	98.8917	0.2003	0.195987	1.02201	0.306778	0.520254	SM2011_RS21900	ATP-dependent Clp protease adapter ClpS	WP_003535011.1
NC_020528.1	CDS	1599833	1602349	+	423.5	321	548.5	413	396	565	458.731	-0.179984	0.112776	-1.59595	0.1105	0.263571	SM2011_RS21905	ATP-dependent Clp protease ATP-binding subunit ClpA	WP_010969251.1
NC_020528.1	CDS	1602422	1603168	+	71	52.5	85	84.5	76.5	69	65.9059	-0.109399	0.226767	-0.482429	0.629501	0.792286	SM2011_RS21910	AzlC family ABC transporter permease	WP_003535007.1
NC_020528.1	CDS	1603138	1603509	+	15	6.5	19	8.5	1.5	9	14.0996	-1.07156	0.407295	-2.63092	0.00851548	0.0384972	SM2011_RS21915	AzlD domain-containing protein	WP_003535005.1
NC_020528.1	CDS	1603763	1604182	-	58.5	34	71.5	59	45.5	69	50.6498	-0.165629	0.240246	-0.689414	0.490562	0.693688	SM2011_RS21920	HIT family protein	WP_003535003.1
NC_020528.1	CDS	1604218	1605405	-	75.5	51.5	114	90.5	86.5	76.5	79.9689	-0.175668	0.190153	-0.923828	0.355576	0.570179	SM2011_RS21925	GNAT family N-acetyltransferase	WP_010969253.1
NC_020528.1	CDS	1605410	1606135	-	57.5	39	70	57.5	60	56.5	53.1988	-0.184668	0.2244	-0.822938	0.410543	0.627043	SM2011_RS21930	glycerophosphodiester phosphodiesterase	WP_010969254.1
NC_020528.1	CDS	1606149	1606613	-	51.5	30.5	54.5	67	61	94	44.5252	0.418814	0.223205	1.87637	0.0606046	0.171223	SM2011_RS21935	RidA family protein	WP_010969255.1
NC_020528.1	CDS	1606755	1607573	+	147	92	170	201	158	271	132.961	0.34243	0.161086	2.12575	0.0335239	0.109224	SM2011_RS21940	cell envelope integrity EipB family protein	WP_003534995.1
NC_020528.1	CDS	1607759	1608526	+	562	426	532	1357	1313	1508	553.691	1.15861	0.142904	8.10762	5.16197e-16	7.51066e-14	SM2011_RS21945	30S ribosomal protein S2	WP_003534993.1
NC_020528.1	CDS	1608779	1609702	+	764	622	781	1379	1178	1136	673.154	0.480569	0.196014	2.45171	0.014218	0.0572551	SM2011_RS21950	translation elongation factor Ts	WP_003534991.1
NC_020528.1	CDS	1609886	1610608	+	660.5	463	540	872.5	734.5	850	517.271	0.267797	0.186826	1.4334	0.151744	0.327987	SM2011_RS21955	UMP kinase	WP_003534989.1
NC_020528.1	CDS	1610660	1611220	+	323	198.5	348.5	606	588.5	731.5	322.814	0.878566	0.109387	8.0317	9.61317e-16	1.32878e-13	SM2011_RS21960	ribosome recycling factor	WP_003534987.1
NC_020528.1	CDS	1611257	1612000	+	372.5	199.5	395	365	248	252.5	296.304	-0.393662	0.150765	-2.6111	0.00902521	0.0401774	SM2011_RS21965	isoprenyl transferase	WP_010969256.1
NC_020528.1	CDS	1612000	1612833	+	230	169	220.5	123.5	92	79	176.614	-1.30165	0.174555	-7.45696	8.85432e-14	8.58869e-12	SM2011_RS21970	phosphatidate cytidylyltransferase	WP_010969257.1
NC_020528.1	CDS	1612964	1614088	+	430	318	417	461	376	461	375.386	-0.122571	0.120013	-1.02131	0.307106	0.520536	SM2011_RS21975	RIP metalloprotease RseP	WP_003534980.1
NC_020528.1	CDS	1614337	1616667	+	2663	1991.5	3363.5	4225	3867	5507	2800.04	0.490292	0.0749864	6.53841	6.21756e-11	3.20994e-09	SM2011_RS21980	outer membrane protein assembly factor BamA	WP_010969258.1
NC_020528.1	CDS	1616712	1617776	+	601.5	518	776.5	705.5	532.5	574	626.256	-0.326227	0.124852	-2.61291	0.00897742	0.0399971	SM2011_RS21985	UDP-3-O-(3-hydroxymyristoyl)glucosamine N-acyltransferase	WP_010969259.1
NC_020528.1	CDS	1617769	1618233	+	256.5	173.5	292.5	253.5	140.5	208.5	205.191	-0.522244	0.148678	-3.51259	0.000443761	0.00342675	SM2011_RS21990	3-hydroxyacyl-ACP dehydratase FabZ	WP_010969260.1
NC_020528.1	CDS	1618230	1619048	+	249.5	183.5	342	262	201	278.5	234.174	-0.323329	0.133417	-2.42344	0.0153743	0.0606208	SM2011_RS21995	acyl-ACP--UDP-N-acetylglucosamine O-acyltransferase	WP_162145860.1
NC_020528.1	CDS	1619048	1619935	+	105	80.5	115.5	66	37	46.5	94.0979	-1.23674	0.205828	-6.0086	1.8713e-09	7.03837e-08	SM2011_RS22000	LpxI family protein	WP_010969262.1
NC_020528.1	CDS	1619932	1621101	+	133.5	86	119	66	29	44.5	94.1965	-1.49306	0.226619	-6.5884	4.44577e-11	2.43272e-09	SM2011_RS22005	lipid-A-disaccharide synthase	WP_010969263.1
NC_020528.1	CDS	1621301	1621585	-	47	20	58	45	42	67	41.8309	0.0445934	0.236611	0.188467	0.85051	0.92971	SM2011_RS22010	GIY-YIG nuclease family protein	WP_010969264.1
NC_020528.1	CDS	1621830	1623119	-	960	651	1105	1294	1200	1680	858.912	0.347871	0.127975	2.71827	0.00656235	0.0314959	SM2011_RS22015	citrate synthase	WP_010969265.1
NC_020528.1	CDS	1623425	1625830	+	60	32	58	35	47	59	56.4331	-0.338828	0.222389	-1.52358	0.127614	0.292279	SM2011_RS22020	ComEC/Rec2 family competence protein	WP_010969266.1
NC_020528.1	CDS	1626051	1627037	+	94.5	58	43.5	62.5	46.5	92	246.157	-0.282883	0.241484	-1.17144	0.241423	0.451818	SM2011_RS22025	tonB-system energizer ExbB	WP_010969267.1
NC_020528.1	CDS	1627044	1627469	+	33.5	20	25.5	27.5	22.5	31	92.3441	-0.245779	0.259265	-0.947983	0.343138	0.55641	SM2011_RS22030	TonB system transport protein ExbD	WP_010969268.1
NC_020528.1	CDS	1628445	1629104	+	289	262	338	422	384	534	322.997	0.296939	0.138624	2.14205	0.0321892	0.10621	SM2011_RS22035	protein-L-isoaspartate O-methyltransferase	WP_010969269.1
NC_020528.1	CDS	1629381	1630751	+	1119	846	1484	1568	1378	1841	1136.74	0.208763	0.0802442	2.60159	0.00927921	0.0410438	SM2011_RS22040	outer membrane channel protein TolC	WP_010969270.1
NC_020528.1	CDS	1630976	1631731	+	304	192	412	455	444	620	319.878	0.483271	0.138066	3.50027	0.00046478	0.00355432	SM2011_RS22045	PopZ family protein	WP_010969271.1
NC_020528.1	CDS	1632045	1634888	+	963	713	1038	1284	1055	1254	935.486	0.132863	0.0906758	1.46526	0.14285	0.314544	SM2011_RS22050	valine--tRNA ligase	WP_010969272.1
NC_020528.1	CDS	1635359	1636648	+	1273	1023	1796	1772	1450	2253	1298.78	0.146879	0.130378	1.12656	0.259927	0.473166	SM2011_RS22055	OmpP1/FadL family transporter	WP_010969273.1
NC_020528.1	CDS	1637019	1637825	+	350	267	342	558	520	573	331.61	0.500708	0.131816	3.79853	0.000145558	0.00131288	SM2011_RS22060	two-component system ChvIG regulator ExoR	WP_003534542.1
NC_020528.1	CDS	1637884	1638675	-	166	116	182	218	185	313	146.206	0.338051	0.139824	2.41768	0.0156196	0.0612488	SM2011_RS22065	exodeoxyribonuclease III	WP_003534544.1
NC_020528.1	CDS	1638880	1640343	+	183	158	234	217	175	206	177.252	-0.211247	0.128079	-1.64934	0.099077	0.245539	SM2011_RS22070	phospholipase D-like domain-containing protein	WP_010969274.1
NC_020528.1	CDS	1640369	1640698	-	75	49	91	89	74	91	81.8418	-0.0205632	0.186841	-0.110057	0.912364	0.961981	SM2011_RS22075	iron-sulfur cluster insertion protein ErpA	WP_003534548.1
NC_020528.1	CDS	1640915	1642132	+	121	74	118	157	130	173	105.592	0.279151	0.158636	1.7597	0.0784591	0.206617	SM2011_RS22080	deoxyguanosinetriphosphate triphosphohydrolase	WP_003534550.1
NC_020528.1	CDS	1642230	1643987	+	459.5	439	612.5	834.5	810	1164.5	513.402	0.598047	0.127256	4.69957	2.60709e-06	4.19029e-05	SM2011_RS22085	arginine--tRNA ligase	WP_010969275.1
NC_020528.1	CDS	1644051	1646888	+	883.5	753	934.5	1044.5	996	1083.75	822.64	-0.000200017	0.143799	-0.00139094	0.99889	0.999613	SM2011_RS22090	SPOR domain-containing protein	WP_010969276.1
NC_020528.1	CDS	1647009	1648043	+	1108	976	1246	1317	1116	1415	1005.26	-0.0786569	0.116179	-0.677034	0.498385	0.698251	SM2011_RS22095	beta-N-acetylhexosaminidase	WP_010969277.1
NC_020528.1	CDS	1648116	1648955	+	128	96	172.5	143	99	116	131.983	-0.392583	0.175738	-2.23392	0.0254886	0.0897051	SM2011_RS22100	segregation/condensation protein A	WP_014526708.1
NC_020528.1	CDS	1648948	1649667	+	176	115	187.5	137	118	141	143.731	-0.531236	0.14195	-3.74242	0.000182258	0.00156963	SM2011_RS22105	SMC-Scp complex subunit ScpB	WP_010969279.1
NC_020528.1	CDS	1649732	1650841	+	333	245	420	454	364	610	379.749	0.237497	0.104323	2.27656	0.0228124	0.0824916	SM2011_RS22110	ABC transporter ATP-binding protein	WP_010969280.1
NC_020528.1	CDS	1650936	1651142	+	1243	897	988.5	1652	1422	1845	916.57	0.346138	0.163541	2.11652	0.0343006	0.11123	SM2011_RS22115	twin-arginine translocase TatA/TatE family subunit	WP_010969281.1
NC_020528.1	CDS	1651216	1651863	+	328	238.5	289.5	345	248	340.5	264.918	-0.162785	0.135766	-1.19902	0.230521	0.436191	SM2011_RS22120	Sec-independent protein translocase protein TatB	WP_010969282.1
NC_020528.1	CDS	1651860	1652702	+	428	356.5	534	348	313	393.5	423.141	-0.586659	0.121671	-4.82167	1.42362e-06	2.48055e-05	SM2011_RS22125	twin-arginine translocase subunit TatC	WP_003534569.1
NC_020528.1	CDS	1652839	1654122	+	399	322.5	500	520.5	454.5	616	379.118	0.10625	0.107944	0.984298	0.324969	0.538918	SM2011_RS22130	serine--tRNA ligase	WP_003534571.1
NC_020528.1	CDS	1654150	1654920	+	721	562	697.5	684	533	590.5	555.9	-0.406494	0.145377	-2.79614	0.00517164	0.0258302	SM2011_RS22135	5'/3'-nucleotidase SurE	WP_010969283.1
NC_020528.1	CDS	1654917	1655570	+	188	120.5	212.5	130.5	91.5	109.5	157.278	-0.889123	0.15337	-5.79725	6.74096e-09	2.23178e-07	SM2011_RS22140	protein-L-isoaspartate(D-aspartate) O-methyltransferase	WP_014526709.1
NC_020528.1	CDS	1655742	1656395	+	129	113	175	138	83	158	118.892	-0.413187	0.18623	-2.21869	0.0265079	0.0921776	SM2011_RS22145	biotin transport regulator	WP_010969285.1
NC_020528.1	CDS	1656719	1658257	+	1358	1129	1705	2588	2662	3423	1484.32	0.762949	0.138223	5.5197	3.39583e-08	9.2037e-07	SM2011_RS22150	LysM peptidoglycan-binding domain-containing protein	WP_010969286.1
NC_020528.1	CDS	1658362	1659237	-	143	116	164	187	174.5	213	132.347	0.163684	0.139834	1.17056	0.241777	0.451818	SM2011_RS22155	ATP-binding protein	WP_010969287.1
NC_020528.1	CDS	1659576	1659908	+	258	189	309	389	393	617	239.892	0.597122	0.158006	3.7791	0.000157394	0.00139237	SM2011_RS22160	preprotein translocase subunit YajC	WP_003534584.1
NC_020528.1	CDS	1660074	1662650	+	390	260.5	390.5	377	289	325.5	331.396	-0.328547	0.140076	-2.34549	0.0190019	0.0714218	SM2011_RS22165	protein translocase subunit SecDF	WP_010969288.1
NC_020528.1	CDS	1662653	1663039	+	64	48	63.5	66.5	32	38.5	59.1521	-0.618029	0.226973	-2.72292	0.00647073	0.0311372	SM2011_RS22170	Mth938-like domain-containing protein	WP_003529512.1
NC_020528.1	CDS	1663061	1663903	+	64	47.5	91	63.5	48	43	64.8161	-0.602584	0.238485	-2.52672	0.0115133	0.0486676	SM2011_RS22175	phytoene/squalene synthase family protein	WP_003529514.1
NC_020528.1	CDS	1663998	1664453	+	103	64	130	101	51	94	92.5298	-0.508197	0.245943	-2.06632	0.0387985	0.121964	SM2011_RS22180	hypothetical protein	WP_010969290.1
NC_020528.1	CDS	1664483	1665901	-	207	154	289	252	310	377	211.759	0.271056	0.164884	1.64391	0.100194	0.24718	SM2011_RS22185	methylenetetrahydrofolate--tRNA-(uracil(54)-C(5))-methyltransferase (FADH(2)-oxidizing) TrmFO	WP_010969291.1
NC_020528.1	CDS	1666070	1666111	-	652	612	470	2085	2537	3151	730.019	1.69444	0.298277	5.68078	1.34085e-08	4.0959e-07	SM2011_RS36905	hypothetical protein
NC_020528.1	CDS	1666444	1666587	-	2347	1830	1703	6936	9456	12109	3359.38	1.89073	0.208459	9.07004	1.18977e-19	2.86011e-17	SM2011_RS33625	DUF1127 domain-containing protein	WP_003529522.1
NC_020528.1	CDS	1668326	1669801	+	903	780	1108	1546	1529	1676	893.574	0.488583	0.150869	3.23846	0.00120175	0.00779869	SM2011_RS22195	trigger factor	WP_010969292.1
NC_020528.1	CDS	1670088	1672952	-	153	114	83	219.5	189	155.5	159.771	0.371069	0.248324	1.4943	0.135098	0.303735	SM2011_RS22200	aminomethyl-transferring glycine dehydrogenase	WP_010969293.1
NC_020528.1	CDS	1672952	1673314	-	34.5	15	22.5	50.5	54.5	52	32.1681	0.805299	0.316132	2.54735	0.0108545	0.0465598	SM2011_RS22205	glycine cleavage system protein GcvH	WP_003529528.1
NC_020528.1	CDS	1673331	1674470	-	45.5	34	31.5	98	106.5	89.5	65.4469	1.03389	0.288663	3.58166	0.000341414	0.00272	SM2011_RS22210	glycine cleavage system aminomethyltransferase GcvT	WP_010969294.1
NC_020528.1	CDS	1674857	1675252	+	1513	1156	807	1193	951	1297	939.309	-0.329778	0.279689	-1.17909	0.238363	0.447659	SM2011_RS22215	hypothetical protein	WP_014526714.1
NC_020528.1	CDS	1675345	1676325	+	366	270	120	248	102	246	175.973	-0.616241	0.414715	-1.48594	0.137295	0.306709	SM2011_RS22220	DUF1775 domain-containing protein	WP_010969295.1
NC_020528.1	CDS	1676355	1676726	-	23	24	31	32	29	42	33.3822	0.110031	0.257875	0.426686	0.669608	0.821083	SM2011_RS22225	hypothetical protein	WP_003529533.1
NC_020528.1	CDS	1677775	1678971	-	61.5163	46.2587	71.852	62.2972	50.8528	61.0611	57.8375	-0.308092	0.19374	-1.59023	0.111782	0.265711	SM2011_RS22230	IS256-like element ISRm5 family transposase	WP_010969296.1
NC_020528.1	CDS	1679573	1679731	-	135	91	217	123	95	157	133.37	-0.470649	0.215259	-2.18643	0.0287839	0.097876	SM2011_RS36250	hypothetical protein	WP_010969297.1
NC_020528.1	CDS	1679922	1680560	+	28	36	29	45	45	39	29.6626	0.170838	0.267815	0.637894	0.523543	0.717098	SM2011_RS22235	glutathione S-transferase family protein	WP_010969298.1
NC_020528.1	CDS	1680714	1684505	-	1754	1319	3477	2906	3020	5599	1920.62	0.536244	0.269206	1.99195	0.0463769	0.140119	SM2011_RS22240	vitamin B12-dependent ribonucleotide reductase	WP_003529536.1
NC_020528.1	CDS	1685401	1686204	-	116	96	115	145	124	129	106.843	0.0062723	0.164632	0.0380988	0.969609	0.986096	SM2011_RS22245	DUF72 domain-containing protein	WP_010969299.1
NC_020528.1	CDS	1686294	1689215	-	418	285	441	601	577	741	396.901	0.47123	0.10775	4.37338	1.22338e-05	0.000157118	SM2011_RS22250	excinuclease ABC subunit UvrA	WP_003529545.1
NC_020528.1	CDS	1689502	1690026	+	356	240	425	399	353.5	532	347.036	0.0617613	0.13785	0.448033	0.654129	0.809463	SM2011_RS22255	single-stranded DNA-binding protein	WP_003529546.1
NC_020528.1	CDS	1690092	1690721	-	26	24	35	51	44	44	32.8579	0.41835	0.260247	1.60751	0.107942	0.260158	SM2011_RS22260	MarC family protein	WP_010969300.1
NC_020528.1	CDS	1691007	1693802	+	743	533	950	888	719.5	920	693.081	-0.074846	0.101322	-0.738691	0.460095	0.667206	SM2011_RS22265	DNA gyrase subunit A	WP_014526751.1
NC_020528.1	CDS	1694132	1695145	-	60	59	114.5	82	70	80	74.0057	-0.249391	0.209576	-1.18998	0.234054	0.441366	SM2011_RS22270	transglycosylase SLT domain-containing protein	WP_017264193.1
NC_020528.1	CDS	1695192	1695701	-	14	10	28.5	17	23	22	17.7333	0.0150135	0.334589	0.0448715	0.96421	0.983601	SM2011_RS22275	GNAT family N-acetyltransferase	WP_010969303.1
NC_020528.1	CDS	1695873	1696667	-	24	19	34	34	28	70	37.7335	0.428576	0.334015	1.2831	0.199456	0.397259	SM2011_RS22280	aminoglycoside phosphotransferase family protein	WP_010969304.1
NC_020528.1	CDS	1696740	1697861	-	31.5	25.5	36	65.5	52	53	33.3113	0.563715	0.260133	2.16702	0.0302331	0.101186	SM2011_RS22285	alkene reductase	WP_010969305.1
NC_020528.1	CDS	1697910	1698200	-	29.5	29.5	20	31.5	36	69	36.001	0.400664	0.30003	1.33541	0.181741	0.371341	SM2011_RS22290	metalloregulator ArsR/SmtB family transcription factor	WP_010969306.1
NC_020528.1	CDS	1698853	1699749	-	284	212	398	488	429	492	296.108	0.399837	0.124308	3.2165	0.00129766	0.00835249	SM2011_RS22295	LysR family transcriptional regulator	WP_003529555.1
NC_020528.1	CDS	1699868	1700842	-	509	377	563	599	580	777	466.527	0.155026	0.120777	1.28357	0.199293	0.397078	SM2011_RS22300	thioredoxin-disulfide reductase	WP_010969308.1
NC_020528.1	CDS	1701276	1701746	+	100	83	135	186	140	196	115.796	0.435589	0.145194	3.00005	0.00269933	0.0153538	SM2011_RS22305	Lrp/AsnC family transcriptional regulator	WP_003529557.1
NC_020528.1	CDS	1701868	1702680	+	115	57	133	86.5	68.5	78.5	96.4443	-0.61652	0.195893	-3.14723	0.00164824	0.010205	SM2011_RS22310	glycosyltransferase family 2 protein	WP_010969309.1
NC_020528.1	CDS	1702699	1703730	+	99	75.5	108.5	59	51.5	47.5	87.4133	-1.0589	0.198357	-5.33836	9.37928e-08	2.21616e-06	SM2011_RS22315	glycosyltransferase	WP_010969310.1
NC_020528.1	CDS	1703727	1704749	+	70	45.5	78.5	28.5	23	20	58.2606	-1.5945	0.256295	-6.22134	4.9294e-10	2.12927e-08	SM2011_RS22320	glycosyltransferase	WP_010969311.1
NC_020528.1	CDS	1704756	1705811	-	129	106	151	146	104	94	120.81	-0.415692	0.191075	-2.17554	0.0295899	0.0997415	SM2011_RS22325	glycosyltransferase family 4 protein	WP_010969312.1
NC_020528.1	CDS	1705895	1706371	-	217	155	240	302	295	377	195.068	0.393661	0.14095	2.79291	0.00522357	0.026019	SM2011_RS22330	transcription elongation factor GreA	WP_003529568.1
NC_020528.1	CDS	1706691	1708133	+	45	33	33	58	39	52	37.4352	0.128797	0.240518	0.535497	0.592306	0.766228	SM2011_RS22335	MFS transporter	WP_014526755.1
NC_020528.1	CDS	1708137	1708484	-	28	29	32	42	50	69	38.7726	0.520822	0.278557	1.86972	0.0615232	0.172934	SM2011_RS22340	hypothetical protein	WP_014526756.1
NC_020528.1	CDS	1708568	1712059	-	512	413	690	965	988	1106	547.57	0.646138	0.191222	3.37899	0.000727533	0.00518368	SM2011_RS22345	carbamoyl-phosphate synthase large subunit	WP_010969315.1
NC_020528.1	CDS	1712262	1713305	-	334	244	423	322	291	319	363.19	-0.346643	0.172299	-2.01187	0.0442336	0.135046	SM2011_RS22350	zinc-dependent alcohol dehydrogenase family protein	WP_010969316.1
NC_020528.1	CDS	1713519	1714454	+	149	121	163	166	175	241	148.026	0.140833	0.149899	0.939523	0.347463	0.560475	SM2011_RS22355	zinc metallopeptidase	WP_010969317.1
NC_020528.1	CDS	1714807	1716054	+	167	139	237	283	267	307	202.021	0.39164	0.152822	2.56272	0.0103855	0.0449309	SM2011_RS22360	tetracycline resistance MFS efflux pump	WP_010969318.1
NC_020528.1	CDS	1716495	1717898	+	225	176	288	525	466	552	246.088	0.884312	0.155217	5.69726	1.21745e-08	3.78968e-07	SM2011_RS22365	MATE family efflux transporter	WP_010969319.1
NC_020528.1	CDS	1718049	1718111	-	0	0	0	0.5	1.5	0	0.13256	0.0472	0.185952	0.253829	0.799628		SM2011_RS36910	hypothetical protein
NC_020528.1	CDS	1718114	1718287	-	0	0	2	4.5	3.5	1	0.857802	0.778475	0.500502	1.55539	0.119853		SM2011_RS36915	hypothetical protein	WP_010969320.1
NC_020528.1	CDS	1719016	1719507	+	624	396	750	820	666.5	906	527.061	0.174958	0.167038	1.04741	0.294909	0.510185	SM2011_RS22375	pantetheine-phosphate adenylyltransferase	WP_003529599.1
NC_020528.1	CDS	1719533	1720105	+	216.5	161	262.5	255.5	221.5	255	189.144	-0.0621164	0.160241	-0.387642	0.698281	0.839668	SM2011_RS22380	peptidylprolyl isomerase	WP_010969321.1
NC_020528.1	CDS	1720131	1720640	+	303.5	317	389.5	254.5	246	234	347.032	-0.717159	0.188637	-3.8018	0.000143647	0.00129987	SM2011_RS22385	peptidylprolyl isomerase	WP_003529604.1
NC_020528.1	CDS	1720817	1721899	+	111.5	74.5	129	150	137.5	164	104.286	0.253998	0.188818	1.3452	0.178561	0.367012	SM2011_RS22390	tRNA preQ1(34) S-adenosylmethionine ribosyltransferase-isomerase QueA	WP_010969322.1
NC_020528.1	CDS	1721900	1723030	+	135.5	119.5	164	206	178.5	149	129.479	0.0810099	0.209096	0.387429	0.698439	0.839675	SM2011_RS22395	tRNA guanosine(34) transglycosylase Tgt	WP_003529609.1
NC_020528.1	CDS	1723479	1724299	+	106	79	100	145	116	148	89.2653	0.231445	0.195357	1.18473	0.236126	0.444298	SM2011_RS22400	transporter substrate-binding domain-containing protein
NC_020528.1	CDS	1724640	1725524	-	122.5	68.5	122.5	48.5	34.5	42	80.9369	-1.53662	0.196103	-7.83579	4.65901e-15	5.72437e-13	SM2011_RS22405	SDR family NAD(P)-dependent oxidoreductase	WP_010969324.1
NC_020528.1	CDS	1725521	1726306	-	211.5	148	251	113.5	84	125.5	163.932	-1.16607	0.137158	-8.50168	1.86869e-17	3.2608e-15	SM2011_RS22410	hypothetical protein	WP_013844449.1
NC_020528.1	CDS	1726316	1726903	-	325	226.5	409.5	250	192.5	268.5	279.247	-0.688131	0.138157	-4.98078	6.33298e-07	1.19505e-05	SM2011_RS22415	protein-S-isoprenylcysteine O-methyltransferase	WP_010969325.1
NC_020528.1	CDS	1727037	1727621	-	475	390	607	492	385	545	477.998	-0.321247	0.127302	-2.5235	0.0116193	0.0490152	SM2011_RS22420	lipoprotein	WP_010969326.1
NC_020528.1	CDS	1727783	1727923	-	3009	2772	3629	4968	4981	7255	3975.55	0.56088	0.159791	3.51009	0.000447951	0.00345428	SM2011_RS36920	hypothetical protein	WP_003529619.1
NC_020528.1	CDS	1728113	1728694	-	870	621	1066	1060	888	1414	794.688	0.11952	0.0960182	1.24476	0.21322	0.412922	SM2011_RS22430	L%2CD-transpeptidase	WP_010969327.1
NC_020528.1	CDS	1728863	1729618	+	88	59	102	115	96	142	91.7569	0.225418	0.187138	1.20455	0.228376	0.433318	SM2011_RS22435	SDR family oxidoreductase	WP_010969328.1
NC_020528.1	CDS	1729615	1730782	-	39	33	35	30	36.5	37.5	31.2748	-0.305526	0.255624	-1.19522	0.232002	0.438843	SM2011_RS22440	MFS transporter
NC_020528.1	CDS	1730794	1731006	-	8	8	7	11	7.5	13.5	10.3288	0.164454	0.43503	0.37803	0.705408	0.842978	SM2011_RS22445	DUF1127 domain-containing protein	WP_010969330.1
NC_020528.1	CDS	1731133	1732650	+	156	84	181	238	166	237	151.791	0.343183	0.151045	2.27206	0.0230828	0.0834149	SM2011_RS22450	winged helix-turn-helix domain-containing tetratricopeptide repeat protein	WP_014526760.1
NC_020528.1	CDS	1732678	1733070	-	5	10	21	4	7	20	10.1051	-0.412019	0.425556	-0.968192	0.332949	0.545929	SM2011_RS22455	GFA family protein	WP_013844456.1
NC_020528.1	CDS	1733308	1734030	+	27	7	28	30	29	41	26.5948	0.405349	0.298159	1.35951	0.173986	0.360693	SM2011_RS22460	hypothetical protein	WP_010969333.1
NC_020528.1	CDS	1734426	1734821	+	88	54	100	74	57	116	90.7435	-0.241012	0.208136	-1.15796	0.246882	0.456864	SM2011_RS22465	hypothetical protein	WP_227692129.1
NC_020528.1	CDS	1734841	1735248	-	4.75	3.5	6.5	7.75	6.75	1.5	3.80872	-0.03419	0.509017	-0.0671687	0.946447		SM2011_RS22470	IS30 family transposase
NC_020528.1	CDS	1735642	1736478	-	131	80.5	135	79.5	52	52	94.1547	-1.12883	0.195906	-5.76209	8.30785e-09	2.65515e-07	SM2011_RS22480	MBL fold metallo-hydrolase	WP_010969335.1
NC_020528.1	CDS	1736480	1737259	-	177.5	126.5	180.5	218.5	175	164	150.36	-0.0577679	0.164366	-0.351459	0.725244	0.854877	SM2011_RS22485	TatD family hydrolase	WP_003528321.1
NC_020528.1	CDS	1737274	1738824	-	326.5	249	363.5	484	474	596	318.587	0.448755	0.110139	4.07444	4.61261e-05	0.000496169	SM2011_RS22490	methionine--tRNA ligase	WP_010969336.1
NC_020528.1	CDS	1739054	1739365	+	55	33	49	81	73	101	53.8944	0.594969	0.221898	2.68128	0.00733419	0.0345407	SM2011_RS22495	pyrophosphatase	WP_010969337.1
NC_020528.1	CDS	1739456	1740487	-	130.5	89.5	188.5	99	87.5	97.5	126.509	-0.749226	0.163052	-4.595	4.32747e-06	6.53732e-05	SM2011_RS22500	DNA polymerase III subunit delta'	WP_010969338.1
NC_020528.1	CDS	1740484	1741188	-	130	101	182.5	166	124.5	162	126.167	-0.128239	0.169979	-0.754443	0.450583	0.660465	SM2011_RS22505	dTMP kinase	WP_010969339.1
NC_020528.1	CDS	1741246	1742400	-	178	134.5	189	160	112	122	174.577	-0.603605	0.159072	-3.79455	0.000147911	0.00132976	SM2011_RS22510	D-alanyl-D-alanine carboxypeptidase	WP_010969340.1
NC_020528.1	CDS	1742457	1743497	-	579.5	459	657	712	629	682.5	571.963	-0.0134662	0.124109	-0.108503	0.913596	0.962228	SM2011_RS22515	septal ring lytic transglycosylase RlpA family protein	WP_010969341.1
NC_020528.1	CDS	1743948	1744163	+	4	5	7	6	10	11	7.89943	0.369376	0.440638	0.838276	0.401876		SM2011_RS22520	hypothetical protein	WP_003528311.1
NC_020528.1	CDS	1744224	1744484	+	4	7	19	18	17	20	10.1894	0.536419	0.426636	1.25732	0.208637	0.40704	SM2011_RS22525	hypothetical protein	WP_003528309.1
NC_020528.1	CDS	1745297	1746784	+	8	10	11	19	27	25	16.1085	0.888802	0.362003	2.45523	0.0140793	0.0568622	SM2011_RS22535	DUF1254 domain-containing protein	WP_010969342.1
NC_020528.1	CDS	1746860	1748398	+	14	18	33	26	39	34	22.3604	0.331468	0.309351	1.0715	0.283947	0.498236	SM2011_RS22540	DUF1254 domain-containing protein	WP_010969343.1
NC_020528.1	CDS	1748765	1748929	+	48	26	51	58	39	59	43.7447	0.0504428	0.225036	0.224154	0.822637	0.914888	SM2011_RS35650	hypothetical protein	WP_013844460.1
NC_020528.1	CDS	1749154	1749870	+	772	577	801	1177	1071	1299	754.878	0.441741	0.112962	3.91054	9.20891e-05	0.000880901	SM2011_RS22550	transcriptional repressor LexA	WP_003528303.1
NC_020528.1	CDS	1750209	1751288	-	16	23	36	30	29	37	26.8254	0.0783145	0.274522	0.285276	0.775433	0.885637	SM2011_RS22560	calcium-binding protein	WP_010969344.1
NC_020528.1	CDS	1751689	1752036	+	66	35	84	64	70	86	65.8437	0.0026832	0.21916	0.0122431	0.990232	0.995592	SM2011_RS22565	membrane protein	WP_010969345.1
NC_020528.1	CDS	1752084	1752377	-	42	31	31	28	36	39	42.556	-0.281318	0.262336	-1.07236	0.28356	0.497873	SM2011_RS22570	hypothetical protein	WP_010969346.1
NC_020528.1	CDS	1752672	1753016	+	101	92	111.5	253.5	235	280	114.369	1.01341	0.20871	4.85558	1.20033e-06	2.12034e-05	SM2011_RS22580	multidrug efflux SMR transporter	WP_010969347.1
NC_020528.1	CDS	1753013	1753339	+	35	27	27.5	56.5	54	71	25.9398	0.667004	0.302642	2.20393	0.0275289	0.0946831	SM2011_RS22585	multidrug efflux SMR transporter	WP_003528293.1
NC_020528.1	CDS	1753416	1753814	-	54.5	25	47.5	31	24.5	35.5	36.7934	-0.70288	0.258038	-2.72394	0.00645079	0.0310683	SM2011_RS22590	PIN domain-containing protein	WP_010969348.1
NC_020528.1	CDS	1753811	1754050	-	143.5	109	130.5	180	127.5	154.5	141.85	-0.0129904	0.170955	-0.075987	0.939429	0.973408	SM2011_RS22595	AbrB/MazE/SpoVT family DNA-binding domain-containing protein	WP_003528289.1
NC_020528.1	CDS	1754244	1755092	-	20	18	21	28	27	17	19.7502	0.0232129	0.340817	0.0681095	0.945698	0.976566	SM2011_RS22600	SDR family NAD(P)-dependent oxidoreductase	WP_010969349.1
NC_020528.1	CDS	1755407	1756447	+	86	75	118	103	117	149	128.295	0.128847	0.165473	0.778659	0.436181	0.65052	SM2011_RS22605	cysteine synthase A	WP_014529584.1
NC_020528.1	CDS	1756455	1757204	+	50	32	72	51	62	90	76.4097	0.131937	0.217389	0.606916	0.543907	0.728679	SM2011_RS22610	alanyl-tRNA editing protein	WP_010969351.1
NC_020528.1	CDS	1757402	1758265	+	89	61.5	94	71	82	114.5	98.7712	-0.148146	0.170284	-0.869995	0.384303	0.600229	SM2011_RS22615	3-mercaptopyruvate sulfurtransferase	WP_010969352.1
NC_020528.1	CDS	1758271	1758834	+	38	28.5	55	47	44	47.5	56.2753	-0.057918	0.219696	-0.263628	0.792067	0.897037	SM2011_RS22620	GNAT family N-acetyltransferase	WP_010969353.1
NC_020528.1	CDS	1758936	1759403	+	23	28	43	18	30	30	46.0994	-0.480482	0.314834	-1.52614	0.126974	0.291062	SM2011_RS22625	DUF1203 domain-containing protein	WP_010969354.1
NC_020528.1	CDS	1759445	1760563	-	45	26	70	57	63	119	63.8631	0.439581	0.379632	1.15791	0.2469	0.456864	SM2011_RS22630	alanine dehydrogenase	WP_010969355.1
NC_020528.1	CDS	1760721	1761182	+	77	58	66	87	50	71	57.6881	-0.231098	0.207667	-1.11283	0.265782	0.479135	SM2011_RS22635	Lrp/AsnC family transcriptional regulator	WP_003528246.1
NC_020528.1	CDS	1761311	1763284	+	107	83.04	179	127	106	188	109.252	-0.0720149	0.178144	-0.40425	0.686029	0.833241	SM2011_RS22640	bifunctional 2'%2C3'-cyclic-nucleotide 2'-phosphodiesterase/3'-nucleotidase	WP_010969356.1
NC_020528.1	CDS	1763594	1763914	-	633	443	779	792	674	1016	628.576	0.148866	0.130399	1.14162	0.253611	0.465542	SM2011_RS22645	HlyU family transcriptional regulator	WP_003528242.1
NC_020528.1	CDS	1763992	1765239	-	131	100	175	196	162	282	135.836	0.366846	0.192043	1.91023	0.0561036	0.160974	SM2011_RS22650	threonine ammonia-lyase	WP_010969357.1
NC_020528.1	CDS	1765396	1766850	+	237	204	311	202	154	212	216.612	-0.670327	0.129058	-5.19398	2.05848e-07	4.41137e-06	SM2011_RS22655	TrkH family potassium uptake protein	WP_010969358.1
NC_020528.1	CDS	1766935	1767525	+	62	50	77	73	53	69	85.755	-0.215464	0.243175	-0.886044	0.375594	0.590799	SM2011_RS22660	hypothetical protein	WP_003528236.1
NC_020528.1	CDS	1767698	1768087	-	34	15	43	43	41	65	34.5449	0.413209	0.282942	1.4604	0.14418	0.316714	SM2011_RS22670	YciI family protein	WP_010969359.1
NC_020528.1	CDS	1768293	1768544	-	3	6	3	4	3	4	3.17711	-0.299427	0.529531	-0.565457	0.571763		SM2011_RS22675	hypothetical protein	WP_010969360.1
NC_020528.1	CDS	1768753	1768992	+	9	4	11	9	11	16	9.68476	0.265328	0.434006	0.611345	0.540971	0.727037	SM2011_RS22680	hypothetical protein	WP_013844464.1
NC_020528.1	CDS	1769036	1769254	-	32	28	33	21	24	31	26.6587	-0.533812	0.292334	-1.82603	0.0678454	0.185332	SM2011_RS22685	hypothetical protein	WP_003528078.1
NC_020528.1	CDS	1769343	1769585	-	28	13	34	29	33	43	20.2101	0.222773	0.298858	0.745413	0.456022	0.664036	SM2011_RS22690	DUF2188 domain-containing protein	WP_003528075.1
NC_020528.1	CDS	1769940	1770539	-	81	62	98	98	80	108	100.726	-0.0248515	0.193487	-0.12844	0.897801	0.956075	SM2011_RS22695	NAD(P)H:quinone oxidoreductase type IV	WP_003528068.1
NC_020528.1	CDS	1770701	1771462	+	42	24	47	68	68	100	38.683	0.763024	0.234466	3.2543	0.00113671	0.00746421	SM2011_RS22700	competence/damage-inducible protein A	WP_010969361.1
NC_020528.1	CDS	1771632	1772129	+	129	140	223	273	303	383	174.271	0.67784	0.167911	4.03689	5.41634e-05	0.000571507	SM2011_RS22705	xanthine phosphoribosyltransferase	WP_010969362.1
NC_020528.1	CDS	1772210	1773694	-	53	59	88	49	41	68	69.2246	-0.595599	0.227361	-2.61962	0.00880279	0.0393139	SM2011_RS22710	bifunctional ADP-dependent NAD(P)H-hydrate dehydratase/NAD(P)H-hydrate epimerase	WP_010969363.1
NC_020528.1	CDS	1774041	1774379	+	262	201	341	333	285	393	319.076	0.0613972	0.153265	0.400594	0.688719	0.834706	SM2011_RS22715	P-II family nitrogen regulator	WP_003528058.1
NC_020528.1	CDS	1774462	1775871	+	354	284	536	564	556	671	465.098	0.347164	0.208044	1.6687	0.0951759	0.239611	SM2011_RS22720	type I glutamate--ammonia ligase	WP_003528053.1
NC_020528.1	CDS	1776053	1776382	+	135	85	118	97	67	118	122.362	-0.531992	0.1998	-2.66262	0.00775349	0.0362682	SM2011_RS22725	heat shock protein HspQ	WP_003528052.1
NC_020528.1	CDS	1776539	1777168	-	693	631	854	959	1034	1205	687.505	0.271929	0.134889	2.01595	0.0438049	0.134107	SM2011_RS22730	invasion associated locus B family protein	WP_003528049.1
NC_020528.1	CDS	1777488	1779302	+	253	167	321	337	292	421	227.88	0.237233	0.125605	1.88872	0.058929	0.167688	SM2011_RS22735	extracellular solute-binding protein	WP_010969364.1
NC_020528.1	CDS	1779385	1780050	+	51	26	63	60	52	69	51.5078	0.111687	0.224492	0.497511	0.618829	0.783132	SM2011_RS22740	DsbA family protein	WP_010969365.1
NC_020528.1	CDS	1780141	1781070	-	44	42	58	52	51	71	50.339	-0.00709018	0.215678	-0.0328739	0.973775	0.988113	SM2011_RS22745	AraC family transcriptional regulator	WP_010969366.1
NC_020528.1	CDS	1781431	1783809	+	205	255	237	223	186	301	274.696	-0.296396	0.198914	-1.49007	0.136206	0.304893	SM2011_RS22750	arylsulfatase	WP_013844465.1
NC_020528.1	CDS	1783908	1785164	+	14	16	32	16	16	25	23.0958	-0.35527	0.303575	-1.17029	0.241885	0.451818	SM2011_RS22755	alpha/beta hydrolase	WP_014526828.1
NC_020528.1	CDS	1785650	1785826	+	10.5	9.5	11	10.5	5	9.5	10.4367	-0.501937	0.407554	-1.23158	0.218105	0.419523	SM2011_RS36255	hypothetical protein	WP_010969369.1
NC_020528.1	CDS	1785830	1786624	+	18.5	13.5	21	13	16	13	18.6099	-0.532542	0.336341	-1.58334	0.113344	0.268271	SM2011_RS22760	exodeoxyribonuclease III	WP_010969370.1
NC_020528.1	CDS	1786621	1786839	+	3	4	3	1.5	2	1.5	2.55318	-0.630119	0.54162	-1.1634	0.244669		SM2011_RS22765	hypothetical protein	WP_010969371.1
NC_020528.1	CDS	1787239	1790754	-	634	448	521	601.5	482	582.5	478.31	-0.229487	0.133119	-1.72392	0.0847218	0.218826	SM2011_RS22775	transcription-repair coupling factor	WP_010969372.1
NC_020528.1	CDS	1790757	1791062	-	107	91	105	166.5	113	196.5	92.9649	0.335698	0.190033	1.76652	0.0773086	0.205105	SM2011_RS22780	succinate dehydrogenase assembly factor 2	WP_003537695.1
NC_020528.1	CDS	1791179	1793284	+	115	89	164	94	92	110	124.06	-0.543486	0.224765	-2.41802	0.0156051	0.0612352	SM2011_RS22785	ATP-dependent DNA helicase RecG	WP_010969373.1
NC_020528.1	CDS	1793299	1793991	-	146	104.5	155	132.5	90	119	133.971	-0.50959	0.1664	-3.06244	0.00219539	0.012872	SM2011_RS22790	DUF502 domain-containing protein	WP_003537698.1
NC_020528.1	CDS	1794010	1794507	-	108	112.5	134	125.5	104.5	139.5	104.071	-0.221424	0.177003	-1.25097	0.210947	0.409536	SM2011_RS22795	N-acetyltransferase	WP_010969374.1
NC_020528.1	CDS	1794504	1796330	-	267.5	211.5	327	543.5	586.5	974	295.861	1.07346	0.155335	6.91058	4.82677e-12	3.13967e-10	SM2011_RS22800	glutamine--fructose-6-phosphate transaminase (isomerizing)	WP_010969375.1
NC_020528.1	CDS	1796574	1797944	-	128	103	168	225	230	258	140.596	0.562823	0.175673	3.20381	0.00135623	0.00867893	SM2011_RS22805	bifunctional UDP-N-acetylglucosamine diphosphorylase/glucosamine-1-phosphate N-acetyltransferase GlmU	WP_003533259.1
NC_020528.1	CDS	1798100	1799746	-	58	54	93	66	50	76	56.0968	-0.348639	0.235565	-1.48002	0.138869	0.308852	SM2011_RS22810	Na/Pi cotransporter family protein	WP_010969376.1
NC_020528.1	CDS	1800099	1801991	+	597	460	679.5	958	908	1227.5	552.199	0.550015	0.110294	4.9868	6.13873e-07	1.17038e-05	SM2011_RS22815	peptidylprolyl isomerase (ppiD)	WP_010969377.1
NC_020528.1	CDS	1802010	1803023	+	216.5	180.5	291.5	268.5	207.5	238	217.502	-0.20775	0.123429	-1.68315	0.0923452	0.234317	SM2011_RS22820	anthranilate phosphoribosyltransferase TrpD	WP_003533254.1
NC_020528.1	CDS	1803033	1803848	+	134	108	178.5	132	105	136	145.426	-0.432294	0.141193	-3.06172	0.00220072	0.0128896	SM2011_RS22825	indole-3-glycerol phosphate synthase TrpC	WP_010969378.1
NC_020528.1	CDS	1803848	1804342	+	127.5	90.5	139	94.5	54.5	65.5	113.346	-0.982278	0.166914	-5.88494	3.9819e-09	1.39341e-07	SM2011_RS22830	cyclic pyranopterin monophosphate synthase MoaC	WP_010969379.1
NC_020528.1	CDS	1804342	1805562	+	150	137	191.5	65	46	38	145.571	-1.88433	0.188299	-10.0071	1.41847e-23	6.53558e-21	SM2011_RS22835	molybdopterin molybdotransferase MoeA	WP_010969380.1
NC_020528.1	CDS	1805621	1806211	-	206	119	153	265	242	269	136.383	0.410375	0.2153	1.90606	0.056643	0.162101	SM2011_RS22840	hypothetical protein	WP_014529501.1
NC_020528.1	CDS	1806338	1807630	-	407	330	458	435	306	448	356.434	-0.288819	0.131151	-2.20218	0.0276528	0.0949054	SM2011_RS22845	hemolysin family protein	WP_010969382.1
NC_020528.1	CDS	1807763	1808512	-	259	184	388	228	151	274	231.349	-0.595408	0.170133	-3.49966	0.000465855	0.00355761	SM2011_RS22850	FadR family transcriptional regulator	WP_010969383.1
NC_020528.1	CDS	1808685	1809755	-	148	104	364.5	184	143.5	308.5	229.722	-0.172289	0.253792	-0.678861	0.497226	0.698242	SM2011_RS22855	BMP family ABC transporter substrate-binding protein	WP_013844471.1
NC_020528.1	CDS	1809802	1810722	-	132	80	220.5	115	76.5	105	148.467	-0.731293	0.244929	-2.98573	0.00282899	0.0158806	SM2011_RS22860	ABC transporter permease	WP_003533228.1
NC_020528.1	CDS	1810722	1811816	-	104.5	90	242	87	56.5	107	139.719	-0.984625	0.251941	-3.90815	9.30056e-05	0.000888131	SM2011_RS22865	ABC transporter permease	WP_010969385.1
NC_020528.1	CDS	1811806	1813392	-	159.5	115	292	111	95.5	142.5	208.924	-0.910475	0.18602	-4.89449	9.85599e-07	1.79089e-05	SM2011_RS22870	ABC transporter ATP-binding protein	WP_003533224.1
NC_020528.1	CDS	1813539	1814516	-	271	228.5	315	255.5	230	256	279.012	-0.398921	0.151405	-2.6348	0.00841873	0.0382789	SM2011_RS22875	quinone oxidoreductase	WP_010969386.1
NC_020528.1	CDS	1814569	1815294	-	250	161.5	244	254.5	211	284	222.432	-0.0817661	0.130351	-0.627276	0.530478	0.720804	SM2011_RS22880	phosphatidylcholine synthase	WP_003533217.1
NC_020528.1	CDS	1815638	1816849	+	197	183	153	122	125	176	154.395	-0.622237	0.268143	-2.32054	0.0203116	0.0753711	SM2011_RS22885	UbiH/UbiF family hydroxylase	WP_013844473.1
NC_020528.1	CDS	1816817	1817779	-	92	85	79	121	75	125	80.1134	0.0156765	0.191512	0.0818565	0.934761	0.971666	SM2011_RS22890	AEC family transporter	WP_003533213.1
NC_020528.1	CDS	1817919	1818662	-	286	211	161	141	100	213	154.313	-0.814952	0.312933	-2.60424	0.00920794	0.0407938	SM2011_RS22895	cytochrome c biogenesis CcdA family protein	WP_003533210.1
NC_020528.1	CDS	1819448	1819753	+	106	67	113	121	161.5	229.5	103.135	0.546392	0.232643	2.34863	0.0188425	0.0710835	SM2011_RS22905	hypothetical protein	WP_010969388.1
NC_020528.1	CDS	1819774	1819953	+	35	22	56	44	23.5	26.5	33.9233	-0.455821	0.309479	-1.47287	0.140787	0.31149	SM2011_RS36925	hypothetical protein	WP_013844477.1
NC_020528.1	CDS	1820311	1820475	+	106.5	59	99.5	134	96	178.5	92.1805	0.329697	0.199595	1.65184	0.098568	0.244496	SM2011_RS33675	hypothetical protein	WP_010969389.1
NC_020528.1	CDS	1820515	1820778	+	307.5	217	279.5	401	290	301.5	264.748	0.0289932	0.184313	0.157304	0.875005	0.943797	SM2011_RS22915	hypothetical protein	WP_003530987.1
NC_020528.1	CDS	1821564	1821863	-	62	39	50	93	94	149	55.0154	0.838444	0.205352	4.08296	4.4465e-05	0.000482053	SM2011_RS22925	hypothetical protein	WP_003530985.1
NC_020528.1	CDS	1822101	1822502	+	8	7	6	11	9	5	5.62849	-0.0109384	0.473052	-0.023123	0.981552		SM2011_RS22930	DUF1236 domain-containing protein	WP_003530983.1
NC_020528.1	CDS	1823408	1823815	+	1	3	2	1	4	5	3.68993	0.190632	0.552125	0.345269	0.729892		SM2011_RS22935	DUF1236 domain-containing protein	WP_010969390.1
NC_020528.1	CDS	1824145	1824450	+	58	30	72	123	141	226	61.6642	1.30325	0.222942	5.8457	5.04446e-09	1.74318e-07	SM2011_RS22940	hypothetical protein	WP_003530979.1
NC_020528.1	CDS	1824520	1825527	-	123	77	127	155	111	153	116.014	0.0857135	0.186394	0.45985	0.645624	0.803561	SM2011_RS22945	GlxA family transcriptional regulator	WP_003530977.1
NC_020528.1	CDS	1825789	1826436	+	247	199	327	225	183	240	214.974	-0.51571	0.127405	-4.04781	5.16982e-05	0.000547585	SM2011_RS22950	porin family protein	WP_003530975.1
NC_020528.1	CDS	1826594	1826857	+	16	18	20	24	22	15	18.6111	-0.0847536	0.327461	-0.25882	0.795774	0.899434	SM2011_RS22955	hypothetical protein	WP_010969392.1
NC_020528.1	CDS	1826874	1827731	-	17.5	27	60	17	13	28.5	27.7337	-1.00571	0.328677	-3.05988	0.00221427	0.0129279	SM2011_RS22960	DUF296 domain-containing protein	WP_010969393.1
NC_020528.1	CDS	1827728	1828480	-	8	7	34.5	9	9	16	11.9205	-0.580078	0.451866	-1.28374	0.199233	0.397078	SM2011_RS22965	SDR family oxidoreductase	WP_014529496.1
NC_020528.1	CDS	1828489	1830138	-	61.5	47	116	64	45.5	93	66.7637	-0.387432	0.237563	-1.63086	0.102919	0.251232	SM2011_RS22970	acyl-CoA synthetase	WP_010969395.1
NC_020528.1	CDS	1830135	1831304	-	19.5	10.5	48.5	14.5	13.5	29	22.9842	-0.581415	0.377552	-1.53996	0.12357	0.285268	SM2011_RS22975	acetyl-CoA acetyltransferase	WP_010969396.1
NC_020528.1	CDS	1831301	1832149	-	23.5	19.5	56.5	17.5	7	19	26.2233	-1.23062	0.374958	-3.28203	0.00103064	0.00692129	SM2011_RS22980	IclR family transcriptional regulator	WP_003530962.1
NC_020528.1	CDS	1832153	1832956	-	14	12	56.5	13	9	23.5	22.5182	-0.873986	0.407833	-2.143	0.0321132	0.106129	SM2011_RS22985	glucose 1-dehydrogenase	WP_010969397.1
NC_020528.1	CDS	1833059	1834069	-	41.5	34	157.5	40.5	31.5	142.5	58.2832	-0.318718	0.399758	-0.797278	0.42529	0.640367	SM2011_RS22990	TRAP transporter substrate-binding protein	WP_010969398.1
NC_020528.1	CDS	1834117	1835985	-	137.5	100	312.5	123.5	85.5	172.5	137.8	-0.717611	0.251363	-2.85488	0.00430537	0.0224213	SM2011_RS22995	TRAP transporter large permease subunit	WP_010969399.1
NC_020528.1	CDS	1836275	1837099	-	6	6	8.5	12	4	12	6.30701	0.150442	0.45848	0.328133	0.742811		SM2011_RS23000	sugar phosphate isomerase/epimerase	WP_010969400.1
NC_020528.1	CDS	1837148	1837906	-	5	2	5.5	12	8	11	6.07749	0.771559	0.466922	1.65244	0.0984453		SM2011_RS23005	SDR family oxidoreductase	WP_010969401.1
NC_020528.1	CDS	1837981	1839027	-	12	8	15	12	14	20.5	10.1665	0.113932	0.380626	0.299329	0.764689	0.878264	SM2011_RS23010	transketolase family protein	WP_010969402.1
NC_020528.1	CDS	1839040	1839894	-	8	2	8	9	11	10.5	7.91722	0.391248	0.439643	0.889923	0.373507		SM2011_RS23015	transketolase	WP_010969403.1
NC_020528.1	CDS	1840200	1841177	+	11.5	7.5	18.5	16	12	22.5	10.9992	0.116083	0.369417	0.314233	0.753344	0.871206	SM2011_RS23020	TRAP transporter substrate-binding protein	WP_010969404.1
NC_020528.1	CDS	1841177	1841743	+	5.5	4.5	10	3	7	5	5.51245	-0.481996	0.48159	-1.00084	0.316903		SM2011_RS23025	TRAP transporter small permease	WP_010969405.1
NC_020528.1	CDS	1841740	1842999	+	8	7	15.5	9.5	6	5.5	10.6787	-0.601254	0.41905	-1.4348	0.151344	0.327507	SM2011_RS23030	TRAP transporter large permease	WP_010969406.1
NC_020528.1	CDS	1843009	1843896	+	30	28	37	39.5	36	44	28.4598	0.056158	0.276499	0.203104	0.839054	0.925604	SM2011_RS23035	NAD(P)-dependent oxidoreductase	WP_010969407.1
NC_020528.1	CDS	1843982	1844956	+	59	46	89	104	83	104	65.5441	0.316351	0.193539	1.63456	0.10214	0.249993	SM2011_RS23040	LysR substrate-binding domain-containing protein	WP_010969408.1
NC_020528.1	CDS	1845375	1846250	-	21.5	21.5	25	26	25.5	36	23.3872	0.0578764	0.294808	0.196319	0.84436	0.926919	SM2011_RS23045	MBL fold metallo-hydrolase	WP_010969409.1
NC_020528.1	CDS	1846237	1847799	-	66.5	51.5	81	80	59.5	77	58.4375	-0.139728	0.217073	-0.643688	0.519777	0.713823	SM2011_RS23050	aminotransferase class V-fold PLP-dependent enzyme	WP_017264205.1
NC_020528.1	CDS	1847835	1848317	+	63	53	77	122	105	120	66.419	0.555473	0.218308	2.54444	0.0109452	0.0468754	SM2011_RS23055	Lrp/AsnC family transcriptional regulator	WP_010969411.1
NC_020528.1	CDS	1848500	1849666	+	100	83	203	140	107	222	107.515	0.0199551	0.211419	0.0943861	0.924802	0.965817	SM2011_RS23060	BCCT family transporter	WP_010969412.1
NC_020528.1	CDS	1849940	1850146	+	12	16	16	16	9	14	12.4677	-0.413652	0.357669	-1.15652	0.247467	0.457149	SM2011_RS23065	hypothetical protein	WP_003530942.1
NC_020528.1	CDS	1850569	1851009	-	6	6	5	4	14	4	8.02639	0.0888369	0.480102	0.185037	0.8532		SM2011_RS23070	DUF4440 domain-containing protein	WP_010969413.1
NC_020528.1	CDS	1851318	1851983	-	8	4	6	7	6	12	5.60414	0.152493	0.459772	0.331671	0.740138		SM2011_RS23075	DUF924 family protein	WP_010969414.1
NC_020528.1	CDS	1852078	1852980	+	39	39	46.5	48.5	45	39	38.947	-0.172792	0.252777	-0.683575	0.494244	0.696861	SM2011_RS23080	LysR family transcriptional regulator	WP_003530936.1
NC_020528.1	CDS	1852995	1853183	+	6	3	10.5	4.5	5	8	6.98502	-0.302068	0.479845	-0.62951	0.529015		SM2011_RS23085	hypothetical protein	WP_015445609.1
NC_020528.1	CDS	1853729	1854925	+	69.3448	50.7825	71.2829	64.8329	56.8242	74.4302	59.9112	-0.231873	0.185007	-1.25332	0.210088	0.40843	SM2011_RS23090	IS256-like element ISRm5 family transposase	WP_010969416.1
NC_020528.1	CDS	1855635	1855895	+	3	0	4	8	4	2	3.18428	0.454787	0.549891	0.82705	0.408209		SM2011_RS36930	hypothetical protein	WP_013844482.1
NC_020528.1	CDS	1856256	1857293	+	75.5	68.5	122	166	188.5	274.5	115.966	0.900307	0.291806	3.08529	0.00203351	0.0121172	SM2011_RS23105	calcium-binding protein	WP_013844483.1
NC_020528.1	CDS	1857716	1858021	-	339	248	328	395	317	472	301.805	0.0810155	0.138432	0.585237	0.558388	0.740544	SM2011_RS23115	ETC complex I subunit	WP_003530925.1
NC_020528.1	CDS	1858231	1858722	-	50.5	36	71.5	70	38	76.5	53.3962	-0.0502487	0.218653	-0.22981	0.818239	0.911954	SM2011_RS23125	DUF192 domain-containing protein	WP_010969419.1
NC_020528.1	CDS	1858722	1859300	-	624.5	409	756.5	813	764	1365.5	591.371	0.432401	0.16347	2.64514	0.00816571	0.0374985	SM2011_RS23130	CspA family cold shock protein	WP_003530922.1
NC_020528.1	CDS	1859497	1859937	+	77	41	67	89	91	139	73.0764	0.492737	0.19874	2.47931	0.0131639	0.0540334	SM2011_RS23135	VOC family protein	WP_003530919.1
NC_020528.1	CDS	1860329	1861648	+	97	78	108	113	72	94	96.143	-0.290346	0.164979	-1.75989	0.0784257	0.206617	SM2011_RS23140	D-Ala-D-Ala carboxypeptidase family metallohydrolase	WP_010969420.1
NC_020528.1	CDS	1862641	1864443	-	393	278	398	495	417	525	367.577	0.150272	0.118201	1.27132	0.203614	0.401581	SM2011_RS23165	single-stranded-DNA-specific exonuclease RecJ	WP_010969421.1
NC_020528.1	CDS	1864573	1865895	-	337	237	376	436	343	359	306.683	0.00242972	0.143664	0.0169125	0.986506	0.994799	SM2011_RS23170	homoserine dehydrogenase	WP_010969422.1
NC_020528.1	CDS	1865976	1867193	-	426	312	517	577	560	723	426.734	0.298353	0.102902	2.89938	0.00373899	0.0200319	SM2011_RS23175	LL-diaminopimelate aminotransferase	WP_010969423.1
NC_020528.1	CDS	1867318	1867623	-	99	63	132	111	85	157	91.8292	-0.00453175	0.189471	-0.0239179	0.980918	0.992224	SM2011_RS23180	hypothetical protein	WP_003537044.1
NC_020528.1	CDS	1867835	1869670	+	233	192	314	274.5	181	256.5	241.032	-0.321025	0.14493	-2.21504	0.0267574	0.0927532	SM2011_RS23185	poly(3-hydroxyalkanoate) polymerase subunit PhaC	WP_010969425.1
NC_020528.1	CDS	1869704	1870423	+	36.5	23	51.5	18.5	14	25.5	32.2831	-1.10475	0.286374	-3.85773	0.000114444	0.0010599	SM2011_RS23190	DNA/RNA nuclease SfsA	WP_010969426.1
NC_020528.1	CDS	1870452	1871291	+	108.5	96.5	155.5	142	126.5	216.5	134.04	0.141551	0.164935	0.858227	0.390767	0.605876	SM2011_RS23195	type I methionyl aminopeptidase	WP_003537051.1
NC_020528.1	CDS	1871288	1872076	+	56	28.5	60	26	19.5	21.5	42.1329	-1.24409	0.266477	-4.66865	3.03189e-06	4.77587e-05	SM2011_RS23200	DNA repair protein RadC	WP_010969427.1
NC_020528.1	CDS	1872218	1873621	+	213	172	250	163	140	264	174.218	-0.448579	0.152999	-2.9319	0.00336892	0.0182974	SM2011_RS23205	Si-specific NAD(P)(+) transhydrogenase	WP_003537057.1
NC_020528.1	CDS	1873835	1874227	-	147	108	168	144	129	159	155.426	-0.234218	0.154975	-1.51132	0.130706	0.297152	SM2011_RS23210	Fe-S cluster assembly scaffold SufA	WP_010969428.1
NC_020528.1	CDS	1874323	1874703	-	62	49.5	74	63	36.5	34.5	63.3038	-0.71292	0.228418	-3.12113	0.00180161	0.0110067	SM2011_RS23215	SUF system Fe-S cluster assembly protein	WP_010969429.1
NC_020528.1	CDS	1874714	1875958	-	165	122	170.5	139	112	107.5	139.62	-0.601854	0.159981	-3.76202	0.000168546	0.00146524	SM2011_RS23220	cysteine desulfurase	WP_010969430.1
NC_020528.1	CDS	1875971	1877248	-	169.5	123.5	211	216.5	192.5	211.5	192.587	0.0374908	0.159685	0.23478	0.81438	0.910189	SM2011_RS23225	Fe-S cluster assembly protein SufD	WP_003531484.1
NC_020528.1	CDS	1877271	1878026	-	135.5	85	168.5	256.5	206	227.5	125.41	0.565915	0.17697	3.1978	0.00138479	0.00882086	SM2011_RS23230	Fe-S cluster assembly ATPase SufC	WP_003531483.1
NC_020528.1	CDS	1878104	1879573	-	350	254	455	518	483	632	341.464	0.359272	0.111367	3.22601	0.00125527	0.00810796	SM2011_RS23235	Fe-S cluster assembly protein SufB	WP_003531481.1
NC_020528.1	CDS	1879728	1880894	-	131	97	88	116	98	118	79.0965	-0.22149	0.208769	-1.06093	0.28872	0.503416	SM2011_RS23240	cysteine desulfurase	WP_010969431.1
NC_020528.1	CDS	1881113	1881790	+	232	189	298.5	333.5	349.5	403.5	213.838	0.327677	0.151619	2.16119	0.0306805	0.102373	SM2011_RS23245	alpha/beta hydrolase	WP_003531477.1
NC_020528.1	CDS	1881842	1881949	+	44	35	44.5	43	40	36	35.0246	-0.302984	0.238029	-1.27289	0.203057	0.401395	SM2011_RS36935	AbrB/MazE/SpoVT family DNA-binding domain-containing protein
NC_020528.1	CDS	1881965	1882156	+	29	21	33	26.5	28.5	24.5	26.187	-0.31935	0.300139	-1.06401	0.287324	0.502064	SM2011_RS23250	hypothetical protein	WP_234704600.1
NC_020528.1	CDS	1882178	1883329	-	105	74	140	130	124	196	102.699	0.222017	0.157497	1.40965	0.158642	0.33827	SM2011_RS23255	anhydro-N-acetylmuramic acid kinase	WP_003531474.1
NC_020528.1	CDS	1883474	1884727	+	216	148	248	460	419	527	207.906	0.919036	0.155423	5.91312	3.35679e-09	1.20517e-07	SM2011_RS23260	tyrosine--tRNA ligase	WP_003531473.1
NC_020528.1	CDS	1884776	1888192	-	337	269	323	246	223	202	262.833	-0.726408	0.164909	-4.40491	1.05829e-05	0.000138328	SM2011_RS23265	membrane protein	WP_010969432.1
NC_020528.1	CDS	1888579	1889046	+	33	16	43	60	49	72	33.7881	0.686792	0.23953	2.86725	0.00414059	0.0217204	SM2011_RS23270	peroxiredoxin	WP_010969433.1
NC_020528.1	CDS	1889064	1889890	+	32.5	21	28	20.5	27.5	31	26.2944	-0.288594	0.277984	-1.03817	0.299192	0.513709	SM2011_RS23275	ferritin-like domain-containing protein
NC_020528.1	CDS	1889936	1891339	+	254.5	233	333	366.5	371.5	427	274.95	0.230587	0.146144	1.5778	0.114611	0.27055	SM2011_RS23280	M23 family metallopeptidase	WP_041170151.1
NC_020528.1	CDS	1891539	1893038	+	837.5	652.5	936.5	815.5	550	656	726.172	-0.527798	0.134353	-3.92845	8.54951e-05	0.000829302	SM2011_RS23285	DEAD/DEAH box helicase	WP_010969437.1
NC_020528.1	CDS	1893048	1893455	+	195.5	186.5	248.5	116.5	69	39	184.039	-1.64423	0.254664	-6.45646	1.07182e-10	5.29114e-09	SM2011_RS23290	NUDIX domain-containing protein	WP_003531455.1
NC_020528.1	CDS	1893474	1893791	-	29	16	32.5	24.5	32.5	48	28.4501	0.153519	0.281454	0.545448	0.585446	0.76181	SM2011_RS23295	TfoX/Sxy family protein	WP_010969438.1
NC_020528.1	CDS	1893795	1895411	-	48	37.5	45.5	38.5	39.5	46	51.2586	-0.351912	0.233735	-1.5056	0.13217	0.299495	SM2011_RS23300	NTP transferase domain-containing protein	WP_010969439.1
NC_020528.1	CDS	1895408	1896115	-	19	14.5	32.5	10	16	19.5	24.3443	-0.667535	0.335076	-1.99219	0.0463501	0.140115	SM2011_RS23305	XdhC family protein	WP_010969440.1
NC_020528.1	CDS	1896119	1896451	-	34	24	54.5	34	24	44.5	44.2013	-0.376415	0.252813	-1.48891	0.136512	0.305452	SM2011_RS23310	XdhC family protein	WP_003531447.1
NC_020528.1	CDS	1896507	1897769	-	25.5	18	34	7	5	12.5	22.4968	-1.68752	0.356199	-4.73757	2.16294e-06	3.56982e-05	SM2011_RS23315	VWA domain-containing protein	WP_003531444.1
NC_020528.1	CDS	1897775	1898704	-	261.5	195.5	326	237	179	215.5	287.282	-0.556414	0.180928	-3.07533	0.00210272	0.0124076	SM2011_RS23320	MoxR family ATPase	WP_010969441.1
NC_020528.1	CDS	1898729	1899256	-	182	135.5	260	230	199	258	166.618	-0.00845243	0.141392	-0.0597802	0.952331	0.97852	SM2011_RS23325	flavin reductase family protein	WP_003531440.1
NC_020528.1	CDS	1899416	1900504	+	146.5	140.5	189.5	192	169	226	167.122	0.018571	0.164871	0.11264	0.910316	0.961208	SM2011_RS23330	branched-chain amino acid ABC transporter substrate-binding protein	WP_010969442.1
NC_020528.1	CDS	1900501	1901508	+	81	64.5	76.5	57	35	46	79.7499	-0.926078	0.203359	-4.55391	5.26566e-06	7.72388e-05	SM2011_RS23335	P1 family peptidase	WP_014526837.1
NC_020528.1	CDS	1901571	1902251	+	229.5	180.5	256	278	257.5	394	213.948	0.194925	0.122951	1.58539	0.112878	0.267856	SM2011_RS23340	ribulose-phosphate 3-epimerase	WP_010969444.1
NC_020528.1	CDS	1902248	1902985	+	71	52	76.5	53	28.5	45.5	67.5244	-0.886379	0.21779	-4.06987	4.70386e-05	0.000504024	SM2011_RS23345	DUF2259 domain-containing protein	WP_010969445.1
NC_020528.1	CDS	1902985	1903542	+	29	20.5	31.5	17	13	13.5	23.2466	-1.04412	0.306915	-3.40197	0.000669011	0.00480385	SM2011_RS23350	hypothetical protein	WP_010969446.1
NC_020528.1	CDS	1903606	1904913	+	291	194	327	435	389	513	272.743	0.447785	0.118948	3.76453	0.00016686	0.00145745	SM2011_RS23355	adenylosuccinate lyase	WP_010969447.1
NC_020528.1	CDS	1905168	1905473	+	244	159	271	246	181	237	216.866	-0.281611	0.141414	-1.99139	0.046438	0.140198	SM2011_RS23360	PilZ domain-containing protein	WP_003531426.1
NC_020528.1	CDS	1905547	1906356	-	88	71	114	112	81	129	110.418	-0.0385004	0.181822	-0.211748	0.832304	0.921378	SM2011_RS23365	DUF2189 domain-containing protein	WP_003531425.1
NC_020528.1	CDS	1906518	1907072	+	80	77	98	140	168	198	94.6824	0.688741	0.189896	3.62694	0.000286798	0.0023285	SM2011_RS23370	alpha/beta hydrolase	WP_003531424.1
NC_020528.1	CDS	1907099	1908328	-	22	30	46	41	32	45	32.0258	-0.00693634	0.25843	-0.0268403	0.978587	0.990591	SM2011_RS23375	LysR substrate-binding domain-containing protein	WP_227692109.1
NC_020528.1	CDS	1908450	1909184	+	9	6.5	14	21	18.5	25	10.3373	0.771487	0.393477	1.96069	0.0499153	0.147	SM2011_RS23380	PIG-L family deacetylase	WP_010969450.1
NC_020528.1	CDS	1909181	1909855	+	3.5	2.5	1	5	5	7.5	3.97311	0.663045	0.526448	1.25947	0.207861		SM2011_RS23385	4-carboxy-4-hydroxy-2-oxoadipate aldolase/oxaloacetate decarboxylase	WP_010969451.1
NC_020528.1	CDS	1909896	1910780	+	8.5	10	12	23.5	18	21	15.5622	0.695326	0.348459	1.99543	0.045996	0.139273	SM2011_RS23390	NAD(P)-dependent oxidoreductase	WP_010969452.1
NC_020528.1	CDS	1910782	1912299	+	23	12	24	27.5	22.5	30.5	26.2543	0.156761	0.295669	0.530192	0.595979	0.767925	SM2011_RS23395	tripartite tricarboxylate transporter permease	WP_010969453.1
NC_020528.1	CDS	1912325	1913314	+	19	10	24.5	20.5	18	19.5	17.79	-0.112851	0.318206	-0.354647	0.722854	0.853537	SM2011_RS23400	tripartite tricarboxylate transporter substrate binding protein	WP_014526839.1
NC_020528.1	CDS	1913311	1913817	+	7	2	9.5	6.5	7	9.5	7.09182	0.0245437	0.462075	0.0531162	0.957639		SM2011_RS23405	tripartite tricarboxylate transporter TctB family protein	WP_010969455.1
NC_020528.1	CDS	1913841	1914899	+	21	11	12	15	13	20	18.4426	-0.146098	0.343297	-0.425573	0.670419	0.821167	SM2011_RS23410	4-oxalomesaconate tautomerase	WP_010969456.1
NC_020528.1	CDS	1914964	1915278	-	266	213	338	322	338	511	295.103	0.235809	0.147541	1.59826	0.109986	0.26257	SM2011_RS23415	DUF1476 domain-containing protein	WP_003531408.1
NC_020528.1	CDS	1915507	1916271	+	394	291	510.5	977.5	1107.5	1735	513.82	1.37695	0.151484	9.08979	9.92341e-20	2.49393e-17	SM2011_RS23420	phosphoribosylaminoimidazolesuccinocarboxamide synthase	WP_003531407.1
NC_020528.1	CDS	1916290	1916532	+	107	62	132.5	174.5	123.5	190	101.068	0.426039	0.173913	2.44972	0.0142966	0.0575205	SM2011_RS23425	phosphoribosylformylglycinamidine synthase subunit PurS	WP_003531405.1
NC_020528.1	CDS	1916614	1917285	+	254	181	304	348	296	339	256.258	0.149685	0.134797	1.11045	0.266806	0.480073	SM2011_RS23430	phosphoribosylformylglycinamidine synthase subunit PurQ	WP_010969457.1
NC_020528.1	CDS	1917391	1917798	+	50	55	61	71	59	48	48.1257	-0.16662	0.241077	-0.691148	0.489472	0.693302	SM2011_RS23435	hypothetical protein	WP_003531401.1
NC_020528.1	CDS	1917904	1918227	-	23	20	27	22	25	38	22.2403	-0.00305008	0.293458	-0.0103936	0.991707	0.996212	SM2011_RS36940	DUF1127 domain-containing protein	WP_227692110.1
NC_020528.1	CDS	1918229	1919647	+	204	150	213	203	165	182	183.441	-0.308299	0.146266	-2.10779	0.0350487	0.112797	SM2011_RS23440	PLP-dependent aminotransferase family protein	WP_010969459.1
NC_020528.1	CDS	1919739	1920329	+	260	181	330	338	224	387	254.957	0.0264202	0.157867	0.167357	0.867089	0.938554	SM2011_RS23445	acyloxyacyl hydrolase	WP_010969460.1
NC_020528.1	CDS	1920747	1922978	+	484	412	611	630	595	753	521.552	0.116593	0.124018	0.940131	0.34715	0.560475	SM2011_RS23450	phosphoribosylformylglycinamidine synthase subunit PurL	WP_010969461.1
NC_020528.1	CDS	1923104	1923337	+	180	127.5	230	188	186.5	340.5	178.037	0.124307	0.190513	0.652486	0.514088	0.709003	SM2011_RS23455	BolA family transcriptional regulator	WP_010969462.1
NC_020528.1	CDS	1923345	1923587	+	78	84.5	133	103	71.5	101.5	91.0316	-0.354417	0.181909	-1.94832	0.0513763	0.150058	SM2011_RS23460	hypothetical protein	WP_013844493.1
NC_020528.1	CDS	1923752	1924087	+	1106	746	1346	1708	1635	2197	1080.96	0.528289	0.0970433	5.44384	5.2143e-08	1.33472e-06	SM2011_RS23465	Grx4 family monothiol glutaredoxin	WP_003531377.1
NC_020528.1	CDS	1924429	1925676	+	136	102	156	269	266	215	136.695	0.653105	0.23203	2.81475	0.00488157	0.0246937	SM2011_RS23470	multidrug effflux MFS transporter	WP_017263637.1
NC_020528.1	CDS	1925734	1927047	+	92	100	106	199	140	135	92.5589	0.365112	0.232001	1.57375	0.115546	0.271968	SM2011_RS23475	multidrug effflux MFS transporter	WP_013844494.1
NC_020528.1	CDS	1927163	1927987	-	100	82.5	105.5	93.5	75	75	76.2712	-0.495364	0.19977	-2.47968	0.0131502	0.0540334	SM2011_RS23480	inositol monophosphatase	WP_003531372.1
NC_020528.1	CDS	1927984	1928868	-	130	86.5	117.5	161.5	120	223	108.493	0.296024	0.16905	1.7511	0.079928	0.209839	SM2011_RS23485	tRNA 2-thiocytidine(32) synthetase TtcA	WP_013844495.1
NC_020528.1	CDS	1929154	1930101	-	75	62	79	98	78	104	76.3335	0.0862594	0.213262	0.404476	0.685863	0.833241	SM2011_RS23490	glutaminase	WP_010969466.1
NC_020528.1	CDS	1930247	1930864	-	1136	985	1102	1818	1615	2049	924.607	0.456854	0.155338	2.94103	0.00327124	0.017837	SM2011_RS23495	30S ribosomal protein S4	WP_003533017.1
NC_020528.1	CDS	1931116	1932630	-	251	235	363	273	175	296	269.322	-0.464204	0.170892	-2.71636	0.0066005	0.0316515	SM2011_RS23500	ATP-binding protein	WP_010969467.1
NC_020528.1	CDS	1932768	1933601	-	100.5	65	103	99.5	82	91.5	91.8055	-0.22598	0.186073	-1.21447	0.224568	0.428891	SM2011_RS23505	glutamate racemase	WP_010969468.1
NC_020528.1	CDS	1933588	1934418	-	159.5	136	164	299.5	247	388.5	177.064	0.714393	0.145972	4.89403	9.87918e-07	1.79089e-05	SM2011_RS23510	RNA methyltransferase	WP_010969469.1
NC_020528.1	CDS	1934469	1936484	-	54	48	73	57	39	75	56.8753	-0.306227	0.210697	-1.4534	0.146112	0.320069	SM2011_RS23515	FUSC family protein	WP_010969470.1
NC_020528.1	CDS	1936791	1938005	+	554	481	739	1031	921	1166	571.766	0.536217	0.119078	4.50306	6.69806e-06	9.47151e-05	SM2011_RS23520	NADP-dependent isocitrate dehydrogenase	WP_010969471.1
NC_020528.1	CDS	1938115	1939131	-	144	101	179	147	131	177	153.174	-0.160467	0.155004	-1.03524	0.300556	0.51468	SM2011_RS23525	helix-turn-helix domain-containing protein	WP_010969472.1
NC_020528.1	CDS	1939285	1939851	+	11	13	14	12	13	14	9.54196	-0.212493	0.379449	-0.560006	0.575475	0.754079	SM2011_RS23530	SMI1/KNR4 family protein	WP_010969473.1
NC_020528.1	CDS	1939941	1941464	+	12	15	21	22	21	23.5	17.482	0.185805	0.339717	0.546939	0.58442	0.760949	SM2011_RS23535	DUF1254 domain-containing protein	WP_010969474.1
NC_020528.1	CDS	1941520	1942983	+	20	16	12	28	19	26.5	19.251	0.26233	0.357691	0.733398	0.463316	0.670605	SM2011_RS23540	DUF1254 domain-containing protein	WP_010969475.1
NC_020528.1	CDS	1943276	1944931	+	53	46	73	34	31	58.5	55.5735	-0.712348	0.290211	-2.45459	0.0141046	0.056923	SM2011_RS23545	SulP family inorganic anion transporter	WP_010969476.1
NC_020528.1	CDS	1944977	1947640	-	820	680	940	1102	1050	1147	769.306	0.162404	0.102524	1.58406	0.113179	0.268271	SM2011_RS23550	alanine--tRNA ligase	WP_010969477.1
NC_020528.1	CDS	1947880	1948965	-	587	452	755	1012	937	1331	634.076	0.591574	0.130545	4.53155	5.85516e-06	8.41783e-05	SM2011_RS23555	recombinase RecA	WP_010969478.1
NC_020528.1	CDS	1949299	1950258	+	66	47	107	82	72	107	73.2611	-0.0105378	0.191077	-0.0551494	0.956019	0.979039	SM2011_RS23560	carbohydrate kinase family protein	WP_010969479.1
NC_020528.1	CDS	1950397	1951329	+	80	62	82	93	103	100	63.14	0.131063	0.185728	0.705669	0.480394	0.686685	SM2011_RS23565	pseudouridine-5'-phosphate glycosidase	WP_010969480.1
NC_020528.1	CDS	1951757	1954366	-	414	308	529	378	310	391	365.842	-0.466108	0.146366	-3.18455	0.0014498	0.00915063	SM2011_RS23570	PAS domain-containing hybrid sensor histidine kinase/response regulator	WP_010969481.1
NC_020528.1	CDS	1954733	1955698	+	239	142	219	392	311	380	190.033	0.575192	0.146815	3.91782	8.9355e-05	0.000856228	SM2011_RS23575	flagellar biosynthetic protein FliO	WP_010969482.1
NC_020528.1	CDS	1955791	1956210	-	1422	1013	1921	1560	1176	2350	1723.56	-0.0544857	0.155065	-0.351373	0.725308	0.854877	SM2011_RS23580	RNA polymerase-binding protein DksA	WP_003532995.1
NC_020528.1	CDS	1956618	1957154	+	37	32	49	45	38	69	49.9026	0.0742984	0.246354	0.301593	0.762963	0.877558	SM2011_RS23585	histidine phosphatase family protein	WP_010969484.1
NC_020528.1	CDS	1957323	1958822	+	41.5	42.5	49.5	36	30	33	46.784	-0.679555	0.238041	-2.85478	0.00430665	0.0224213	SM2011_RS23590	YcjX family protein	WP_003532993.1
NC_020528.1	CDS	1958819	1959898	+	40.5	34.5	36.5	37	28	27	41.7581	-0.507349	0.248925	-2.03816	0.0415338	0.128395	SM2011_RS23595	YcjF family protein	WP_010969485.1
NC_020528.1	CDS	1960033	1960584	+	490	343	537	936	835	1090	493.881	0.780561	0.135381	5.76564	8.13477e-09	2.63024e-07	SM2011_RS23600	hypothetical protein	WP_003532990.1
NC_020528.1	CDS	1960624	1961148	-	51.5	34	64.5	44	43.5	54.5	43.9576	-0.321664	0.242028	-1.32904	0.183836	0.373962	SM2011_RS23605	2-amino-4-hydroxy-6-hydroxymethyldihydropteridine diphosphokinase	WP_010969486.1
NC_020528.1	CDS	1961135	1961506	-	76	60.5	80.5	104.5	96	186.5	72.423	0.514165	0.221769	2.31847	0.0204237	0.0756854	SM2011_RS23610	dihydroneopterin aldolase	WP_003532985.1
NC_020528.1	CDS	1961521	1962372	-	148.5	131.5	174	252.5	231.5	333	173.875	0.55182	0.14201	3.88579	0.000101997	0.000959088	SM2011_RS23615	dihydropteroate synthase	WP_010969487.1
NC_020528.1	CDS	1962569	1963204	+	78	56	112	114	117	151	108.17	0.365544	0.183951	1.98718	0.046902	0.141166	SM2011_RS23620	DUF922 domain-containing Zn-dependent protease	WP_003532981.1
NC_020528.1	CDS	1963394	1963561	-	29	28	23	28	20	23	25.184	-0.43137	0.316463	-1.3631	0.172852	0.359014	SM2011_RS36260	hypothetical protein	WP_010969489.1
NC_020528.1	CDS	1963689	1964009	-	174	104	112	160	166	247	108.489	0.243798	0.219557	1.11041	0.266823	0.480073	SM2011_RS23625	(2Fe-2S)-binding protein	WP_003532979.1
NC_020528.1	CDS	1964417	1964785	-	72	50	60	55	54	56	57.7666	-0.397253	0.241778	-1.64305	0.100373	0.247308	SM2011_RS23630	Hpt domain-containing protein	WP_003532977.1
NC_020528.1	CDS	1964858	1965097	+	9	8	9	17	11	14	7.62089	0.348463	0.429033	0.812207	0.416673		SM2011_RS35945	hypothetical protein	WP_162145871.1
NC_020528.1	CDS	1965402	1971671	+	1239	1011	1739	1499	1474	1774	1316.94	-0.00712834	0.0961516	-0.0741365	0.940902	0.974006	SM2011_RS23635	kinesin	WP_010969490.1
NC_020528.1	CDS	1972502	1973377	-	1475.5	1054	1115.5	1281.5	1088	1174	918.378	-0.324507	0.168314	-1.92799	0.0538561	0.155494	SM2011_RS23640	cytochrome c1	WP_010969491.1
NC_020528.1	CDS	1973410	1974690	-	1553.5	1121	1346	1836.5	1679.5	2256	1014.04	0.22268	0.150636	1.47827	0.139336	0.309642	SM2011_RS23645	cytochrome b N-terminal domain-containing protein	WP_003534151.1
NC_020528.1	CDS	1974705	1975283	-	762	614	745.5	976	968.5	1371	558.883	0.338891	0.151365	2.23891	0.025162	0.088725	SM2011_RS23650	ubiquinol-cytochrome c reductase iron-sulfur subunit	WP_003534144.1
NC_020528.1	CDS	1975598	1977520	-	179	109	221.5	332	323	349	171.499	0.720401	0.141623	5.08675	3.64242e-07	7.32326e-06	SM2011_RS23655	ABC transporter ATP-binding protein/permease	WP_010969492.1
NC_020528.1	CDS	1977580	1979433	-	271	198	453.5	1614	1618	2149	471.829	2.22657	0.205875	10.8151	2.91821e-27	2.30497e-24	SM2011_RS23660	ABC transporter ATP-binding protein/permease	WP_010969493.1
NC_020528.1	CDS	1979908	1980369	+	30	18	30	46	44	65	24.4639	0.672194	0.293127	2.29319	0.0218371	0.0796422	SM2011_RS23665	tRNA (cytidine(34)-2'-O)-methyltransferase	WP_010969494.1
NC_020528.1	CDS	1980422	1980994	-	9	9	10	12	11	13	12.7927	0.0610939	0.396224	0.15419	0.87746	0.944196	SM2011_RS23670	NAD(P)H-dependent oxidoreductase	WP_010969495.1
NC_020528.1	CDS	1981073	1981558	+	5	10	16	14	18	20	12.4859	0.415492	0.371749	1.11767	0.26371	0.477707	SM2011_RS23675	redox-sensitive transcriptional activator SoxR	WP_010969496.1
NC_020528.1	CDS	1981555	1982742	-	143	106	140	204	136	182	123.768	0.140758	0.156296	0.900586	0.367809	0.582028	SM2011_RS23680	MFS transporter	WP_041170152.1
NC_020528.1	CDS	1982883	1983143	-	139	107	141	99	78	152	172.042	-0.511676	0.242159	-2.11298	0.0346028	0.111817	SM2011_RS23685	hypothetical protein	WP_003534130.1
NC_020528.1	CDS	1983346	1984257	+	394	310	210	297	299	479	228.447	-0.109512	0.257566	-0.425181	0.670705	0.821335	SM2011_RS23690	oxygen-dependent coproporphyrinogen oxidase	WP_010969498.1
NC_020528.1	CDS	1984341	1984619	+	70	41	38	32	26	36	36.2816	-0.880333	0.320039	-2.7507	0.00594673	0.0289942	SM2011_RS23695	BON domain-containing protein	WP_010969499.1
NC_020528.1	CDS	1984695	1984988	-	69.5	48	80	63	27	50.5	62.1858	-0.743496	0.214655	-3.46367	0.000532852	0.00397054	SM2011_RS35950	putative addiction module antidote protein	WP_013844505.1
NC_020528.1	CDS	1984981	1985285	-	145.5	105.5	139	128	106	139.5	143.144	-0.337985	0.158236	-2.13596	0.0326825	0.107172	SM2011_RS35955	type II toxin-antitoxin system RelE/ParE family toxin
NC_020528.1	CDS	1985354	1985968	-	158	117.5	207	169	170	196	173.068	-0.112227	0.131889	-0.850922	0.394813	0.610266	SM2011_RS23710	ABC-type transport auxiliary lipoprotein family protein	WP_010969501.1
NC_020528.1	CDS	1986050	1987420	-	364	258	425	361	308	383	319.19	-0.255244	0.117102	-2.17968	0.0292812	0.0992008	SM2011_RS23715	MCE family protein	WP_003534122.1
NC_020528.1	CDS	1987511	1988320	-	180	146	251.5	235.5	150.5	158	174.846	-0.335209	0.158558	-2.11411	0.0345056	0.111622	SM2011_RS23720	ABC transporter ATP-binding protein	WP_010969503.1
NC_020528.1	CDS	1988332	1989471	-	502	422	579.5	933.5	813.5	1265	564.713	0.701836	0.120317	5.83322	5.43684e-09	1.85557e-07	SM2011_RS23725	ABC transporter permease	WP_010969504.1
NC_020528.1	CDS	1989657	1990640	+	25	23	28	33	15	28	23.0327	-0.268561	0.30413	-0.883047	0.377211	0.592499	SM2011_RS23730	dipeptide epimerase	WP_010969505.1
NC_020528.1	CDS	1990592	1991815	-	331	316	398	600	513	536	329.729	0.375688	0.132223	2.84132	0.00449271	0.0231502	SM2011_RS23735	MFS transporter	WP_010969506.1
NC_020528.1	CDS	1992064	1992909	-	27	31	32	30	32	35	28.0867	-0.167094	0.269127	-0.620873	0.534683	0.723639	SM2011_RS23740	UDP-2%2C3-diacylglucosamine diphosphatase	WP_003534112.1
NC_020528.1	CDS	1993153	1995465	+	352	238	393	490	445	560	312.03	0.336114	0.113177	2.96982	0.00297976	0.0164916	SM2011_RS23745	NADP-dependent malic enzyme	WP_003534110.1
NC_020528.1	CDS	1995671	1996408	+	379	244	517	437	366	508	478.403	-0.0482659	0.1344	-0.35912	0.719505	0.851788	SM2011_RS23750	LuxR C-terminal-related transcriptional regulator	WP_003534108.1
NC_020528.1	CDS	1996565	1997209	+	50	33	77	52	35	78	55.0186	-0.213085	0.242947	-0.877085	0.38044	0.595858	SM2011_RS23755	acyl-homoserine-lactone synthase	WP_003534106.1
NC_020528.1	CDS	1997377	1998504	+	77	59	91	84	66	81	106.712	-0.2323	0.236898	-0.98059	0.326795	0.540487	SM2011_RS23760	DUF2865 domain-containing protein	WP_010969507.1
NC_020528.1	CDS	1998528	1999211	-	25	17	54	39	36	62	33.731	0.249337	0.294938	0.845387	0.397895	0.613315	SM2011_RS23765	5%2C6-dimethylbenzimidazole synthase	WP_010969508.1
NC_020528.1	CDS	1999509	2000330	-	29	31	33	32	32	54	33.506	0.035373	0.283837	0.124624	0.900821	0.957263	SM2011_RS23770	SDR family oxidoreductase	WP_010969509.1
NC_020528.1	CDS	2000702	2001895	-	33	22	53	33	45	94	46.228	0.360355	0.325479	1.10715	0.268227	0.480722	SM2011_RS23775	phytanoyl-CoA dioxygenase family protein	WP_010969510.1
NC_020528.1	CDS	2001993	2003015	+	61	42	66	74	88	144	53.7273	0.554953	0.211544	2.62335	0.00870706	0.0390768	SM2011_RS23780	LacI family DNA-binding transcriptional regulator	WP_010969511.1
NC_020528.1	CDS	2003026	2003853	-	83.5	42.5	90	69	46.5	64.5	69.3264	-0.512981	0.193585	-2.6499	0.00805168	0.03716	SM2011_RS23785	TolB family protein	WP_010969512.1
NC_020528.1	CDS	2003856	2005538	-	404.5	274.5	461	552	461.5	603.5	348.987	0.238505	0.116449	2.04815	0.0405454	0.126296	SM2011_RS23790	NAD+ synthase	WP_010969513.1
NC_020528.1	CDS	2005807	2007726	+	223	195	266	432	399	764	273.861	0.894637	0.166118	5.38555	7.22235e-08	1.80689e-06	SM2011_RS23795	LTA synthase family protein	WP_003534093.1
NC_020528.1	CDS	2008353	2008775	+	53.5	52.5	82	92.5	71	100.5	85.5119	0.198397	0.233603	0.849292	0.395719	0.611095	SM2011_RS23800	pilus assembly protein	WP_010969515.1
NC_020528.1	CDS	2008777	2010510	+	76.5	54.5	104	47.5	36	50.5	75.4055	-1.01388	0.22693	-4.46778	7.90339e-06	0.000109245	SM2011_RS23805	pilus assembly protein TadG-related protein	WP_010969516.1
NC_020528.1	CDS	2010616	2011554	+	242	123	251	184	152	174	221.746	-0.500257	0.1885	-2.65388	0.00795715	0.0369086	SM2011_RS23810	hypothetical protein	WP_013844511.1
NC_020528.1	CDS	2011576	2011971	-	61	21	54	65	63	83	49.5894	0.362262	0.289838	1.24988	0.211344	0.410152	SM2011_RS23815	GFA family protein	WP_010969518.1
NC_020528.1	CDS	2012107	2013480	-	510	367	610	751	768	970	474.423	0.473141	0.126008	3.75485	0.000173446	0.00150311	SM2011_RS23820	3-deoxy-7-phosphoheptulonate synthase class II	WP_003535070.1
NC_020528.1	CDS	2013713	2015104	-	170	122	182	258	282	337	160.53	0.609731	0.131859	4.6241	3.76224e-06	5.8431e-05	SM2011_RS23825	glutathione-disulfide reductase	WP_010969519.1
NC_020528.1	CDS	2015309	2015851	-	225	218	221	364	326	283	256.963	0.254162	0.212981	1.19336	0.232729	0.439768	SM2011_RS23830	DUF2059 domain-containing protein	WP_003535074.1
NC_020528.1	CDS	2015963	2016658	-	709	519	850	918	724	1000	706.515	0.0756158	0.137469	0.550059	0.582279	0.759297	SM2011_RS23835	ribose-5-phosphate isomerase RpiA	WP_003535076.1
NC_020528.1	CDS	2016878	2017561	+	289	237	422	403	323	514	277.322	0.114236	0.124147	0.920161	0.357489	0.572582	SM2011_RS23840	phosphoglycolate phosphatase	WP_010969520.1
NC_020528.1	CDS	2017594	2019489	-	963	810	1015	1410	1366	1636	896.135	0.371879	0.12466	2.98314	0.00285308	0.0159514	SM2011_RS23845	murein L%2CD-transpeptidase	WP_010969521.1
NC_020528.1	CDS	2019885	2021378	+	139	153	236	393	390	536	203.026	1.02054	0.168006	6.07447	1.24397e-09	4.91279e-08	SM2011_RS23850	class II fumarate hydratase	WP_013844513.1
NC_020528.1	CDS	2021425	2022033	-	215	129	209	277	228	354	182.818	0.351381	0.159491	2.20314	0.0275851	0.0947318	SM2011_RS23855	pyridoxamine 5'-phosphate oxidase family protein	WP_003535083.1
NC_020528.1	CDS	2022130	2023047	-	90	54	74	139	159	165	124.401	0.731026	0.34236	2.13525	0.0327404	0.107177	SM2011_RS23860	alpha/beta fold hydrolase	WP_013844514.1
NC_020528.1	CDS	2023092	2023583	+	97	47	95	95	90	136	72.7645	0.156669	0.195702	0.800549	0.423393	0.63838	SM2011_RS23865	MarR family transcriptional regulator	WP_010969524.1
NC_020528.1	CDS	2023626	2024000	-	54	33	69	74	71	94	48.4703	0.344755	0.206158	1.67229	0.0944674	0.23828	SM2011_RS23870	DUF971 domain-containing protein	WP_013844515.1
NC_020528.1	CDS	2024160	2025209	+	813	479	539	515	463	729	635.982	-0.379335	0.281781	-1.34621	0.178236	0.366498	SM2011_RS23875	GTP 3'%2C8-cyclase MoaA	WP_010969526.1
NC_020528.1	CDS	2025456	2026364	+	94.5	93.5	123.5	104	75	149.5	106.886	-0.21941	0.204573	-1.07253	0.283484	0.497873	SM2011_RS23880	DMT family transporter	WP_003535093.1
NC_020528.1	CDS	2026380	2027036	+	32.5	15.5	38	37	33.5	40.5	25.7524	0.111905	0.277645	0.40305	0.686911	0.83344	SM2011_RS23885	molybdenum cofactor guanylyltransferase MobA	WP_010969527.1
NC_020528.1	CDS	2027033	2027557	+	32	22	34.5	38	22.5	37	26.2201	-0.12851	0.274249	-0.468588	0.639364	0.799741	SM2011_RS23890	molybdopterin-guanine dinucleotide biosynthesis protein B	WP_010969528.1
NC_020528.1	CDS	2027672	2029834	-	125	99	152	340	305	451	159.403	1.20245	0.241366	4.98184	6.29834e-07	1.19259e-05	SM2011_RS23895	OmpA family protein	WP_041170153.1
NC_020528.1	CDS	2030240	2031022	+	201	131	323	221	204	438	222.533	0.129099	0.214878	0.600802	0.547972	0.731997	SM2011_RS23900	ABC transporter substrate-binding protein	WP_003535100.1
NC_020528.1	CDS	2031285	2032088	+	205	139	290	268	223.5	395.5	194.841	0.215286	0.168687	1.27624	0.201869	0.400784	SM2011_RS23905	ABC transporter permease	WP_003535103.1
NC_020528.1	CDS	2032085	2032915	+	120	103	198	142	128.5	135.5	126.403	-0.284939	0.216121	-1.31843	0.187361	0.37871	SM2011_RS23910	ABC transporter permease	WP_010969531.1
NC_020528.1	CDS	2033087	2033353	+	66	51	63	111	82	153	70.9251	0.620587	0.208377	2.97818	0.00289961	0.0161125	SM2011_RS23915	usg protein	WP_003535108.1
NC_020528.1	CDS	2033494	2034198	-	52	36	64	69	75	95	51.4217	0.374914	0.208097	1.80163	0.0716029	0.193103	SM2011_RS23920	SDR family oxidoreductase	WP_003535109.1
NC_020528.1	CDS	2034318	2035043	-	45	40	42	53	31	37	41.2944	-0.334649	0.299394	-1.11776	0.263671	0.477707	SM2011_RS23925	DUF2270 domain-containing protein	WP_003535111.1
NC_020528.1	CDS	2035288	2036115	+	198	190	277	315	366.5	580	243.723	0.617681	0.168662	3.66224	0.000250019	0.00208186	SM2011_RS23930	class I SAM-dependent methyltransferase	WP_003535118.1
NC_020528.1	CDS	2036183	2037052	+	118.5	102.5	128.5	167.5	180	192.5	124.533	0.352467	0.151075	2.33305	0.0196453	0.0733416	SM2011_RS23935	NAD(P)-dependent oxidoreductase	WP_010969533.1
NC_020528.1	CDS	2037049	2037747	+	27.5	24.5	38.5	21.5	14.5	8.5	22.9705	-1.16101	0.320738	-3.61982	0.000294808	0.00238652	SM2011_RS23940	DNA alkylation repair protein	WP_010969534.1
NC_020528.1	CDS	2037792	2038280	-	213	158	219	382	316	421	205.544	0.634919	0.135643	4.6808	2.85764e-06	4.53225e-05	SM2011_RS23945	Lrp/AsnC family transcriptional regulator	WP_003535303.1
NC_020528.1	CDS	2038345	2038974	-	14	12	25.5	22.5	23.5	29	18.0751	0.247999	0.327275	0.757768	0.44859	0.659466	SM2011_RS23950	uracil-DNA glycosylase family protein	WP_010969535.1
NC_020528.1	CDS	2038967	2039686	-	77	56	96.5	93.5	86.5	103	68.5992	0.0424049	0.20865	0.203234	0.838952	0.925604	SM2011_RS23955	thermonuclease family protein	WP_013844517.1
NC_020528.1	CDS	2039836	2041371	+	627	541	610	783	646	588	575.773	-0.0956164	0.18253	-0.523839	0.60039	0.771273	SM2011_RS23960	HAMP domain-containing histidine kinase	WP_010969537.1
NC_020528.1	CDS	2041400	2041813	-	72	51	80	87	80	93	59.5656	0.088338	0.213711	0.413352	0.679349	0.8288	SM2011_RS23965	diacylglycerol kinase	WP_010969538.1
NC_020528.1	CDS	2042018	2043034	-	84	75	109	129	136	188	108.707	0.460201	0.202787	2.26938	0.0232453	0.0836196	SM2011_RS23970	nicotinate-nucleotide--dimethylbenzimidazole phosphoribosyltransferase	WP_003535313.1
NC_020528.1	CDS	2043173	2043961	+	131	87	146	147	92	149	113.036	-0.176107	0.204633	-0.860599	0.389459	0.605028	SM2011_RS23975	adenosylcobinamide-GDP ribazoletransferase	WP_013844518.1
NC_020528.1	CDS	2044008	2044229	+	51.5	40.5	65.5	51	51	69.5	54.0894	-0.14321	0.212792	-0.673004	0.500945	0.699426	SM2011_RS23980	DUF1289 domain-containing protein	WP_003535317.1
NC_020528.1	CDS	2044226	2044927	+	41.5	39.5	51.5	24	21	24.5	37.7212	-1.14362	0.283912	-4.02809	5.62313e-05	0.000587718	SM2011_RS23985	TIGR02281 family clan AA aspartic protease	WP_010969540.1
NC_020528.1	CDS	2044947	2045708	-	111.5	77	171.5	120	131	139	114.35	-0.120015	0.200434	-0.598775	0.549323	0.73327	SM2011_RS23990	ABC transporter permease	WP_003535321.1
NC_020528.1	CDS	2045705	2046631	-	118.5	96	133.5	211	178	243	117.275	0.568417	0.165664	3.43114	0.00060106	0.00441336	SM2011_RS23995	ABC transporter ATP-binding protein	WP_003535323.1
NC_020528.1	CDS	2046752	2047069	-	23	14	27	6	14	14	18.6204	-1.03406	0.341491	-3.02808	0.00246111	0.014145	SM2011_RS24000	metalloregulator ArsR/SmtB family transcription factor	WP_010969541.1
NC_020528.1	CDS	2047275	2047799	-	54	38	55	37	26	40.5	41.2048	-0.753921	0.232503	-3.24263	0.00118434	0.00771284	SM2011_RS24005	acetyltransferase	WP_010969542.1
NC_020528.1	CDS	2047792	2048082	-	275	211	290	437	394	538.5	252.273	0.532077	0.116438	4.56963	4.88594e-06	7.27462e-05	SM2011_RS24010	DUF1778 domain-containing protein	WP_010969543.1
NC_020528.1	CDS	2048222	2048857	-	5	2	2	3	4	2	3.56013	-0.164037	0.534447	-0.306928	0.758898		SM2011_RS24015	LysR substrate-binding domain-containing protein	WP_010969544.1
NC_020528.1	CDS	2048836	2049018	+	0	1.5	1	1	3	0	0.963747	0.0592211	0.520558	0.113765	0.909424		SM2011_RS35395	hypothetical protein	WP_014529448.1
NC_020528.1	CDS	2049055	2049405	+	2	2.5	4	3	7	1	3.19922	0.149666	0.542984	0.275636	0.782828		SM2011_RS24020	NAD(P)-binding domain-containing protein	WP_010969545.1
NC_020528.1	CDS	2049635	2050831	-	146	124	165	155	175	180	137.017	-0.0404445	0.183063	-0.220933	0.825145	0.915926	SM2011_RS24025	extensin family protein	WP_010969546.1
NC_020528.1	CDS	2051081	2051635	-	60	67	67	75	91	110	73.8405	0.199194	0.231718	0.859638	0.389989	0.605177	SM2011_RS24030	membrane protein	WP_010969547.1
NC_020528.1	CDS	2051869	2053683	-	183	129	224	227	214	362	189.397	0.29948	0.151295	1.97944	0.0477661	0.142679	SM2011_RS24035	methyl-accepting chemotaxis protein	WP_010969548.1
NC_020528.1	CDS	2053893	2054282	+	53	35.5	75.5	61	77	69	59.9332	0.085367	0.238519	0.357904	0.720415	0.852016	SM2011_RS24040	acyl-CoA thioesterase	WP_003535335.1
NC_020528.1	CDS	2054294	2054884	+	36	26.5	44.5	27	22	27	27.9799	-0.696296	0.275183	-2.5303	0.0113964	0.0482747	SM2011_RS24045	hypothetical protein	WP_010969549.1
NC_020528.1	CDS	2054914	2055267	-	51	51	83	93	84	92	56.7421	0.268926	0.210924	1.27499	0.202312	0.400871	SM2011_RS24050	DMT family protein	WP_003535339.1
NC_020528.1	CDS	2055482	2058439	+	258	249	373	359	307	412	307.155	0.0159645	0.12672	0.125983	0.899746	0.956672	SM2011_RS24055	excinuclease ABC subunit UvrB	WP_003535341.1
NC_020528.1	CDS	2058738	2059274	+	7	4	8	5	9	10	7.97241	0.0538191	0.440082	0.122293	0.902667		SM2011_RS35960	hypothetical protein	WP_015445615.1
NC_020528.1	CDS	2059554	2060171	-	274	224	321	350	319	406	314.331	0.114963	0.118948	0.966495	0.333797	0.546783	SM2011_RS24065	J domain-containing protein	WP_010969551.1
NC_020528.1	CDS	2061002	2061214	+	3527	2497	3635	4926	4033	4766	3469.16	0.230906	0.17308	1.3341	0.182171	0.371806	SM2011_RS24070	cold-shock protein	WP_003535347.1
NC_020528.1	CDS	2061342	2062499	-	359	302	352	436	374	473	323.518	0.0504893	0.116131	0.43476	0.663737	0.8166	SM2011_RS24075	tRNA dihydrouridine(20/20a) synthase DusA	WP_015241224.1
NC_020528.1	CDS	2062868	2063620	+	10	3	7	6	6	5	7.67514	-0.373972	0.45526	-0.821448	0.411391		SM2011_RS24080	membrane protein	WP_010969553.1
NC_020528.1	CDS	2063780	2064028	-	25	26	35	54	33	39	30.2082	0.255088	0.293402	0.869414	0.384621	0.600556	SM2011_RS24085	hypothetical protein	WP_003536840.1
NC_020528.1	CDS	2064463	2064699	+	6	7	5	8	7	13	9.86042	0.26394	0.424657	0.621537	0.534246	0.723639	SM2011_RS24090	DUF982 domain-containing protein	WP_003536844.1
NC_020528.1	CDS	2065143	2065352	+	533	421	517	714	661	566	382.319	0.127476	0.22072	0.577545	0.563572	0.74462	SM2011_RS24095	hypothetical protein	WP_003536846.1
NC_020528.1	CDS	2065539	2066225	+	83	43	115	80.5	79.5	119	77.1622	-0.032765	0.217241	-0.150824	0.880115	0.945803	SM2011_RS24100	fumarylacetoacetate hydrolase family protein	WP_003536848.1
NC_020528.1	CDS	2066277	2066807	+	32	30	54	18.5	20.5	35	37.2146	-0.880702	0.262372	-3.35668	0.000788829	0.00554185	SM2011_RS24105	gamma carbonic anhydrase family protein	WP_010969554.1
NC_020528.1	CDS	2066817	2067212	-	24.5	17	25	27	26	36	25.0305	0.143378	0.283781	0.505243	0.613388	0.779101	SM2011_RS24110	transcriptional repressor	WP_003536852.1
NC_020528.1	CDS	2067212	2068039	-	55	35.5	55	55	62	62.5	51.5978	0.0287451	0.214775	0.133838	0.893531	0.953674	SM2011_RS24115	zinc ABC transporter permease subunit ZnuB	WP_010969555.1
NC_020528.1	CDS	2068032	2068940	-	187.5	138.5	206	286	224	216.5	153.482	0.183067	0.227246	0.805591	0.420479	0.635037	SM2011_RS24120	ATP-binding cassette domain-containing protein	WP_013844580.1
NC_020528.1	CDS	2069085	2070107	+	45	29	38	55	51	66	35.9977	0.323691	0.258414	1.2526	0.21035	0.408796	SM2011_RS24125	zinc ABC transporter substrate-binding protein ZnuA	WP_010969557.1
NC_020528.1	CDS	2070501	2070881	-	118	109	153	191	219	316	134.088	0.616992	0.23446	2.63154	0.00849991	0.0384898	SM2011_RS24130	RcnB family protein	WP_010969558.1
NC_020528.1	CDS	2071010	2072635	-	85	59	143	102	112	171	88.7068	0.167785	0.214365	0.782706	0.4338	0.647887	SM2011_RS24135	glycoside hydrolase family 43 protein	WP_010969559.1
NC_020528.1	CDS	2072986	2073561	+	122.5	93.5	258.5	234	227	580.5	170.933	0.818238	0.264145	3.09769	0.00195036	0.0117853	SM2011_RS24140	TRAP transporter small permease subunit	WP_010969560.1
NC_020528.1	CDS	2073558	2075351	+	180.5	160.5	456.5	268	222	366.5	219.215	-0.117734	0.239605	-0.491369	0.623166	0.786834	SM2011_RS24145	TRAP transporter large permease subunit	WP_010969561.1
NC_020528.1	CDS	2075504	2076676	+	102.417	88.3333	127.917	92.1667	94.1167	106.667	103.542	-0.378043	0.182613	-2.07019	0.0384345	0.121085	SM2011_RS24150	IS481-like element ISRm20 family transposase	WP_010968459.1
NC_020528.1	CDS	2077026	2078132	-	214	160	518	211	224	542	239.225	-0.106209	0.270531	-0.392594	0.694619	0.837147	SM2011_RS24155	TRAP transporter substrate-binding protein	WP_010969563.1
NC_020528.1	CDS	2078424	2079452	-	103	69	119	236	274	362	110.417	1.28735	0.17354	7.41816	1.18758e-13	1.13209e-11	SM2011_RS24160	L-glyceraldehyde 3-phosphate reductase	WP_010969564.1
NC_020528.1	CDS	2079745	2080878	-	15.5	13	28	24	23	30	16.8178	0.163107	0.314445	0.518713	0.603961	0.773856	SM2011_RS24165	Gfo/Idh/MocA family oxidoreductase	WP_010969565.1
NC_020528.1	CDS	2080895	2081656	-	5.5	2	11	18.5	12	18.5	7.6577	0.862912	0.475339	1.81536	0.0694681		SM2011_RS24170	sugar phosphate isomerase/epimerase	WP_010969566.1
NC_020528.1	CDS	2081713	2084187	-	15	16	29	21.5	17	21.5	18.4658	-0.21734	0.326009	-0.666669	0.504984	0.702227	SM2011_RS24175	glycoside hydrolase family 2 protein	WP_013844583.1
NC_020528.1	CDS	2084280	2085365	-	11.5	11.5	26.5	18	11	16	12.7965	-0.343541	0.404979	-0.848293	0.396275	0.6115	SM2011_RS24180	ABC transporter ATP-binding protein	WP_010969568.1
NC_020528.1	CDS	2085372	2086313	-	21	12.5	21.5	17	12.5	13	14.8742	-0.573879	0.354234	-1.62006	0.10522	0.255607	SM2011_RS24185	carbohydrate ABC transporter permease	WP_003536825.1
NC_020528.1	CDS	2086306	2087214	-	9.5	7	23	12	13.5	20	11.5003	-0.0360976	0.369683	-0.0976446	0.922214	0.964985	SM2011_RS24190	sugar ABC transporter permease	WP_003536826.1
NC_020528.1	CDS	2087407	2088642	-	40	43	54	42	28	60	39.4819	-0.355843	0.295647	-1.20361	0.228742	0.433716	SM2011_RS24195	ABC transporter substrate-binding protein	WP_003536827.1
NC_020528.1	CDS	2089127	2090188	+	94	66	96	147	123	174	87.1368	0.505924	0.165112	3.06413	0.00218303	0.0128131	SM2011_RS24200	LacI family transcriptional regulator	WP_014529376.1
NC_020528.1	CDS	2090296	2090562	-	127	95	163	88	70	78	122.695	-0.947083	0.156797	-6.0402	1.53923e-09	5.86925e-08	SM2011_RS24205	hypothetical protein	WP_013844584.1
NC_020528.1	CDS	2090667	2092097	-	314	318	322	307	324	411	281.912	-0.17512	0.138494	-1.26446	0.206065	0.404593	SM2011_RS24210	NADP-dependent phosphogluconate dehydrogenase	WP_010969572.1
NC_020528.1	CDS	2092533	2093951	+	196	162	220	257	182	243	155.383	-0.0427339	0.182427	-0.234252	0.814789	0.910463	SM2011_RS24215	sodium:alanine symporter family protein	WP_010969573.1
NC_020528.1	CDS	2094033	2094923	+	213	140	265	261	239	334	181.619	0.168082	0.145498	1.15522	0.248002	0.457983	SM2011_RS24220	helix-turn-helix domain-containing protein	WP_010969574.1
NC_020528.1	CDS	2095056	2095499	+	84.5	63.5	77.5	86	89.5	108	71.3029	0.0458108	0.211219	0.216887	0.828296	0.918502	SM2011_RS24225	polyketide cyclase	WP_010969575.1
NC_020528.1	CDS	2095483	2095836	+	16.5	12.5	13.5	12	15.5	15	11.0929	-0.208615	0.372596	-0.559897	0.57555	0.754079	SM2011_RS24230	VOC family protein	WP_010969576.1
NC_020528.1	CDS	2096073	2096996	-	164.5	125.5	173	128	87.5	75	133.874	-0.891813	0.224372	-3.97471	7.04646e-05	0.00070198	SM2011_RS24235	lipid A biosynthesis lauroyl acyltransferase	WP_013844587.1
NC_020528.1	CDS	2097008	2098036	-	238.5	201.5	248	248	245.5	222	196.644	-0.208042	0.178123	-1.16797	0.24282	0.452189	SM2011_RS24240	zinc-binding dehydrogenase	WP_010969578.1
NC_020528.1	CDS	2098273	2099556	-	436	355	427	492.5	368.5	359.5	349.59	-0.269263	0.163511	-1.64676	0.0996073	0.246276	SM2011_RS24245	beta-ketoacyl-ACP synthase	WP_003530769.1
NC_020528.1	CDS	2099569	2100771	-	418.5	308.5	372	578.5	474	551.5	355.595	0.257251	0.159321	1.61467	0.106382	0.257862	SM2011_RS24250	beta-ketoacyl-ACP synthase	WP_010969579.1
NC_020528.1	CDS	2100774	2101250	-	258.5	184.5	226	422	334.5	387	220.799	0.480691	0.17898	2.68573	0.00723718	0.0342187	SM2011_RS24255	beta-hydroxyacyl-ACP dehydratase	WP_010969580.1
NC_020528.1	CDS	2101422	2101709	-	894	678	1018	1385	1174	1782	928.897	0.45697	0.113278	4.03407	5.48198e-05	0.000577331	SM2011_RS24260	acyl carrier protein	WP_010969581.1
NC_020528.1	CDS	2101860	2102843	-	144	103.5	189	110.5	68.5	76.5	104.908	-1.00601	0.189319	-5.31383	1.07343e-07	2.48326e-06	SM2011_RS24265	adenosylcobinamide-phosphate synthase CbiB	WP_010969582.1
NC_020528.1	CDS	2102843	2103844	-	138	106	186	123.5	88.5	85	114.968	-0.765534	0.177244	-4.3191	1.56665e-05	0.000195531	SM2011_RS24270	threonine-phosphate decarboxylase CobD	WP_010969583.1
NC_020528.1	CDS	2103847	2105136	-	312	277.5	387	392.5	283.5	328.5	297.352	-0.230435	0.162565	-1.4175	0.156337	0.334905	SM2011_RS24275	cobyrinate a%2Cc-diamide synthase	WP_010969584.1
NC_020528.1	CDS	2105133	2105972	-	121	77	172	109.5	107.5	153	105.978	-0.241904	0.180333	-1.34143	0.17978	0.36897	SM2011_RS24280	uroporphyrinogen-III C-methyltransferase	WP_010969585.1
NC_020528.1	CDS	2106106	2106534	-	118	65	137	142	137	167	90.2892	0.222418	0.170803	1.30219	0.192852	0.387175	SM2011_RS24285	cobalamin biosynthesis protein	WP_010969586.1
NC_020528.1	CDS	2106862	2107647	+	158	127	222	293	236	315	143.726	0.461149	0.17041	2.70612	0.00680752	0.0325032	SM2011_RS24290	TSUP family transporter	WP_026029710.1
NC_020528.1	CDS	2107673	2109454	-	37.5	32	51.5	34	26	38	37.3774	-0.548508	0.276977	-1.98034	0.0476653	0.142532	SM2011_RS24295	ABC transporter ATP-binding protein	WP_010969588.1
NC_020528.1	CDS	2109524	2110468	-	31.5	31.5	53	27.5	31.5	56.5	36.0227	-0.275467	0.265579	-1.03723	0.299628	0.513848	SM2011_RS24300	acetamidase/formamidase family protein	WP_003530745.1
NC_020528.1	CDS	2110458	2112074	-	63	39	85	70.5	55.5	97	55.2058	-0.00786623	0.254369	-0.0309245	0.97533	0.989105	SM2011_RS24305	ABC transporter substrate-binding protein	WP_010969590.1
NC_020528.1	CDS	2112116	2113036	-	36.5	25.5	38.5	25	18	21	26.7111	-0.827627	0.322805	-2.56386	0.0103515	0.0448185	SM2011_RS24310	ABC transporter permease	WP_010969591.1
NC_020528.1	CDS	2113036	2113932	-	111	105	134.5	90.5	90.5	115.5	119.232	-0.511226	0.188677	-2.70953	0.00673792	0.0322266	SM2011_RS24315	ABC transporter permease	WP_010969592.1
NC_020528.1	CDS	2113913	2114527	-	14	7.5	25.5	12	2	8.5	12.8387	-1.13119	0.405459	-2.78991	0.00527229	0.0261487	SM2011_RS24320	ANTAR domain-containing response regulator	WP_010969593.1
NC_020528.1	CDS	2114524	2115690	-	71.5	40.5	85	50.5	35.5	57.5	48.6936	-0.681468	0.2316	-2.94243	0.0032565	0.0178093	SM2011_RS24325	transporter substrate-binding domain-containing protein	WP_010969594.1
NC_020528.1	CDS	2115887	2116531	-	82.5	61.5	142.5	68.5	60	99	80.6431	-0.570011	0.199956	-2.85069	0.00436248	0.0226268	SM2011_RS24330	cob(I)yrinic acid a%2Cc-diamide adenosyltransferase	WP_003530731.1
NC_020528.1	CDS	2116542	2120369	-	385.5	305.5	556.5	292.5	252	318	389.055	-0.782294	0.121273	-6.45068	1.11348e-10	5.44819e-09	SM2011_RS24335	cobaltochelatase subunit CobN	WP_015445621.1
NC_020528.1	CDS	2120442	2121506	-	218.5	131.5	246	248	207	329	179.485	0.124409	0.138597	0.897631	0.369382	0.583685	SM2011_RS24340	cobalamin biosynthesis protein CobW	WP_010969596.1
NC_020528.1	CDS	2121510	2122037	-	133.5	90.5	161	129	94	164	116.844	-0.261196	0.160438	-1.62801	0.103522	0.252591	SM2011_RS24345	bifunctional adenosylcobinamide kinase/adenosylcobinamide-phosphate guanylyltransferase	WP_003530724.1
NC_020528.1	CDS	2122803	2123711	+	19	8	16	15	19	28	13.9361	0.232901	0.359103	0.648563	0.516621	0.7109	SM2011_RS24355	FecR domain-containing protein	WP_013844592.1
NC_020528.1	CDS	2123724	2125901	-	131	90	147	98	67	98	157.59	-0.722767	0.221896	-3.25723	0.00112505	0.00739644	SM2011_RS24360	adenylate cyclase CyaD2	WP_010969598.1
NC_020528.1	CDS	2126026	2126841	-	50	37	85	57	67	71	64.6173	-0.0645931	0.202603	-0.318816	0.749866	0.869395	SM2011_RS24365	alpha/beta hydrolase	WP_003530716.1
NC_020528.1	CDS	2126934	2128388	-	103	92	134	139	110	173	131.73	0.0741646	0.160711	0.461477	0.644457	0.802523	SM2011_RS24370	cobyric acid synthase	WP_010969599.1
NC_020528.1	CDS	2128633	2128776	+	46	35	94	118	116	348	69.6321	1.33572	0.318495	4.19384	2.74268e-05	0.000317449	SM2011_RS36265	hypothetical protein	WP_010969600.1
NC_020528.1	CDS	2129240	2130238	+	139	97	163	121	97	148	133.604	-0.388201	0.165997	-2.3386	0.0193562	0.0726054	SM2011_RS24375	ABC transporter substrate-binding protein	WP_010969601.1
NC_020528.1	CDS	2130458	2131504	+	76	52	215	84	85	228	105.482	-0.0188433	0.333726	-0.0564634	0.954973	0.978791	SM2011_RS24380	glycine betaine/L-proline ABC transporter ATP-binding protein	WP_003530709.1
NC_020528.1	CDS	2131706	2131963	+	187	144	216	262	239	306	218.085	0.284421	0.121213	2.34646	0.0189529	0.0713831	SM2011_RS24385	type II toxin-antitoxin system ParD family antitoxin	WP_013844596.1
NC_020528.1	CDS	2132073	2132306	+	36	27	43	32	25	32	31.8314	-0.490263	0.264686	-1.85225	0.0639902	0.177969	SM2011_RS33755	type II toxin-antitoxin system RelE/ParE family toxin	WP_010969604.1
NC_020528.1	CDS	2132372	2132779	-	7	7	14	14	12	10	9.84009	0.0957101	0.397506	0.240777	0.809728	0.907927	SM2011_RS24390	4-oxalocrotonate tautomerase family protein	WP_010969605.1
NC_020528.1	CDS	2132880	2133728	+	78	53	68	89	86	130	91.1351	0.320648	0.178177	1.7996	0.0719235	0.193794	SM2011_RS24395	LysR substrate-binding domain-containing protein	WP_010969606.1
NC_020528.1	CDS	2133804	2134817	+	786	621	1026	1413	1222	1566	681.567	0.499431	0.235896	2.11716	0.0342461	0.111119	SM2011_RS24400	betaine--homocysteine S-methyltransferase	WP_003530700.1
NC_020528.1	CDS	2135152	2136294	-	64	39.5	80.5	50	54	64	69.9946	-0.365669	0.236915	-1.54346	0.122718	0.284147	SM2011_RS24405	pyridoxal phosphate-dependent aminotransferase	WP_010969607.1
NC_020528.1	CDS	2136333	2136971	-	53	30.5	47.5	38	49	45	57.3564	-0.225301	0.284129	-0.792951	0.427806	0.643143	SM2011_RS24410	PAS domain-containing protein	WP_010969608.1
NC_020528.1	CDS	2137036	2137788	-	52	34	58	33	32	67	47.7292	-0.387596	0.258562	-1.49905	0.133862	0.30209	SM2011_RS24415	phosphodiester glycosidase family protein	WP_010969609.1
NC_020528.1	CDS	2137862	2138566	-	50	39	77	38	54	68	43.46	-0.29671	0.233447	-1.27099	0.203732	0.401581	SM2011_RS24420	4Fe-4S dicluster domain-containing protein	WP_010969610.1
[truncated: 4,264 more rows]

## Sheet: b) upregulated DEGs
Sequence name	Start	End	Strand	log2FoldChange	pvalue	padj	locus_tag	Position TSS ANNOgesic	Position TSS manual	TSS class	Description (top 30)	aa (top 30)
NC_020560.1	1448333	1448584	-	4.03704	6.24123e-43	3.45078e-39	SM2011_RS13250	no TSS	no TSS*	n. a.	DUF11271	83
NC_020528.1	797331	797777	+	3.45237	7.61911e-15	8.79817e-13	SM2011_RS17980	797280	797280	gTSS	phaP1, phasin PhaP1	148
NC_020528.1	1142973	1143146	-	2.76081	1.54244e-16	2.36894e-14	SM2011_RS36240	1143184	1143183	gTSS	HP	57
NC_020528.1	828914	829180	-	2.55898	7.53068e-25	4.16371e-22	SM2011_RS18160	no TSS	829229	gTSS	HP	88
NC_020528.1	1449318	1449386	+	2.39604	4.636e-40	8.54416e-37	SM2011_RS21095	1449285	1449285	gTSS	prfB, peptide chain release factor 2	376
NC_020560.1	133283	133558	-	2.38306	4.04514e-27	2.7957e-24	SM2011_RS07185	133598	133597	gTSS	TA module	91
NC_020528.1	2153356	2153556	+	2.29936	5.3016e-27	3.25695e-24	SM2011_RS24515	2153233	2153233	gTSS	DUF11272	66
NC_020528.1	3256637	3257560	+	2.28061	1.78126e-12	1.26264e-10	SM2011_RS29675	3256585	3256583	gTSS	rocF, arginase	307
NC_020528.1	1977580	1979433	-	2.22657	2.91821e-27	2.30497e-24	SM2011_RS23660	no TSS	no TSS*	n. a.	ABC transporter ATP-binding protein	617
NC_020528.1	71294	71968	-	2.03963	2.91237e-39	4.02563e-36	SM2011_RS14625	no TSS	72022	gTSS	L,D transpeptidase	224
NC_020528.1	257007	257144	+	2.03757	1.89393e-15	2.37989e-13	SM2011_RS33250	256985	256982	gTSS	DUF11273	45
NC_020528.1	1033181	1033594	-	1.95834	5.50964e-17	9.23115e-15	SM2011_RS19100	1033667	1033665	gTSS	HP	137
NC_020528.1	1666444	1666587	-	1.89073	1.18977e-19	2.86011e-17	SM2011_RS33625	1666649	1666648	gTSS	DUF11274	66
NC_020560.1	1165809	1167623	-	1.88571	1.29463e-29	1.193e-26	SM2011_RS11895	no TSS	no TSS*	n. a.	ABC transporter ATP-binding protein	604
NC_020528.1	1474606	1475076	+	1.88497	1.07107e-17	1.97398e-15	SM2011_RS21220	no TSS	no TSS	n. a.	rpsG, 30S ribosomal protein S7	156
NC_020528.1	1474177	1474548	+	1.84654	2.09117e-19	4.62484e-17	SM2011_RS21215	no TSS	no TSS*	n. a.	rpsL, 30S ribosomal protein S12	123
NC_020528.1	3013768	3014136	+	1.81909	7.40165e-42	2.04619e-38	SM2011_RS28640	no TSS	3013704	gTSS	omp10, outer membrane lipoprotein Omp10	122
NC_020528.1	2658441	2658980	-	1.81372	4.27393e-13	3.52695e-11	SM2011_RS26920	no TSS	2659049	gTSS	peroxiredoxin	179
NC_020528.1	1127477	1127653	-	1.80932	6.3656e-14	6.51767e-12	SM2011_RS36230	no TSS	1127681	gTSS	HP	58
NC_020528.1	360167	360328	-	1.77353	3.48016e-23	1.48014e-20	SM2011_RS36180	360389	360412	gTSS	HP	53
NC_020528.1	1127284	1127439	-	1.76445	3.50929e-06	5.46559e-05	SM2011_RS36225	no TSS	no TSS	n. a.	HP	51
NC_020528.1	843042	843338	+	1.71072	2.75019e-05	0.000317449	SM2011_RS18225	842903	842916	gTSS	DUF11275	98
NC_020528.1	1666070	1666111	-	1.69444	1.34085e-08	4.0959e-07	SM2011_RS36905	1666186	1666186	gTSS	pseudogene, DUF11276 (SM2011_RS33620)	47
NC_020560.1	1280852	1281355	-	1.68813	1.57116e-21	5.79131e-19	SM2011_RS12380	no TSS	no TSS	n. a.	uraD, 2-oxo-4-hydroxy-4-carboxy-5-ureidoimidazoline decarboxylase	167
NC_020528.1	1183433	1184173	-	1.61086	5.75731e-14	6.00607e-12	SM2011_RS19850	no TSS	1184203	gTSS	L,D-transpeptidase	246
NC_020528.1	1322711	1323172	+	1.58515	4.4653e-18	8.81737e-16	SM2011_RS20495	1322666	1322665	gTSS	ribH, 6,7-dimethyl-8-ribityllumazine synthase	153
NC_020527.1	291300	291539	-	1.52139	3.21631e-12	2.16866e-10	SM2011_RS01485	no TSS	291562	gTSS	HP	79
NC_020528.1	1582451	1583038	-	1.49721	9.43471e-13	7.04925e-11	SM2011_RS21810	1583121	1583057	gTSS	nucleoside deaminase	195
NC_020528.1	2231476	2232123	-	1.49146	1.53799e-08	4.5965e-07	SM2011_RS24920	2232159	2232158	gTSS	TetR/AcrR family transcriptional regulator C-terminal domain-containing protein	215
NC_020528.1	1052741	1053400	-	1.48776	1.20124e-07	2.75589e-06	SM2011_RS19195	1053485	1053484	gTSS	glutathione S-transferase family protein	219
NC_020560.1	1415500	1416567	+	1.48547	7.43969e-07	1.38966e-05	SM2011_RS13095	1415470	1415469	gTSS
NC_020528.1	3442933	3443565	+	1.48359	7.7434e-12	4.92106e-10	SM2011_RS30485	no TSS	no TSS	n. a.
NC_020560.1	339420	340376	+	1.47628	1.13757e-24	5.71782e-22	SM2011_RS08195	339355	339354	gTSS
NC_020527.1	1278225	1279037	+	1.46501	1.57063e-05	0.000195586	SM2011_RS06265	1278094	1278093	gTSS
NC_020528.1	2823807	2824352	+	1.45654	1.89975e-06	3.19263e-05	SM2011_RS27700	2823769	2823768	gTSS
NC_020527.1	1213066	1213267	+	1.44828	5.63082e-09	1.89834e-07	SM2011_RS36660	1212961	no TSS	gTSS
NC_020527.1	223526	223840	-	1.44411	6.7388e-10	2.82264e-08	SM2011_RS01125	223878	223878	gTSS
NC_020528.1	573836	574081	+	1.44095	1.23446e-09	4.9103e-08	SM2011_RS35195	573806	573810	gTSS
NC_020528.1	2143946	2144413	-	1.41095	1.04802e-14	1.1589e-12	SM2011_RS24455	no TSS	2144436	gTSS
NC_020528.1	1104687	1104938	+	1.39437	1.29612e-09	5.08244e-08	SM2011_RS19485	1104659	1104658	gTSS
NC_020528.1	3175118	3176230	+	1.37771	0.000800261	0.00558667	SM2011_RS29345	no TSS	3175088	gTSS
NC_020528.1	1915507	1916271	+	1.37695	9.92341e-20	2.49393e-17	SM2011_RS23420	1915393	1915392	gTSS
NC_020527.1	1113704	1114798	-	1.37281	1.223e-08	3.78968e-07	SM2011_RS05415	1114863	1114862	gTSS
NC_020528.1	1430605	1430859	-	1.37199	1.81976e-08	5.29551e-07	SM2011_RS21005	no TSS	1431024	gTSS
NC_020560.1	77869	79356	-	1.37128	5.869e-08	1.49538e-06	SM2011_RS06930	79484	79484	gTSS
NC_020527.1	880287	881684	+	1.36866	5.3131e-18	1.01297e-15	SM2011_RS04360	880248	880245	gTSS
NC_020528.1	337027	337713	-	1.36741	1.36123e-09	5.30016e-08	SM2011_RS15860	337738	337737	gTSS
NC_020528.1	1107201	1107647	+	1.36347	2.59545e-21	8.44132e-19	SM2011_RS19500	no TSS	1107145	gTSS
NC_020528.1	1598845	1599198	+	1.35727	6.5431e-10	2.76159e-08	SM2011_RS21895	1598811	1598809	gTSS
NC_020528.1	3552089	3552736	-	1.35362	7.1114e-09	2.34041e-07	SM2011_RS31030	3552773	3552773	gTSS
NC_020528.1	604546	605181	-	1.34613	8.72287e-11	4.38443e-09	SM2011_RS17070	605202	605201	gTSS
NC_020528.1	3349500	3351326	-	1.34204	1.49873e-12	1.09033e-10	SM2011_RS30120	3351383	3351382	gTSS
NC_020528.1	3132658	3134115	+	1.33846	5.56276e-16	7.88628e-14	SM2011_RS29150	3132527	3132526	gTSS
NC_020528.1	2128633	2128776	+	1.33572	2.74268e-05	0.000317449	SM2011_RS36265	2128587	2128586	gTSS
NC_020560.1	584684	584905	-	1.32691	1.57738e-06	2.72541e-05	SM2011_RS09385	584929	584928	gTSS
NC_020528.1	684060	684323	+	1.31921	5.10293e-08	1.31228e-06	SM2011_RS33385	684060	684059	gTSS
NC_020528.1	1411963	1412130	-	1.31274	5.16358e-13	4.1376e-11	SM2011_RS20920	no TSS	1412193	gTSS
NC_020560.1	1286269	1287780	+	1.30829	1.47357e-08	4.42793e-07	SM2011_RS12410	no TSS	no TSS	n. a.
NC_020528.1	1824145	1824450	+	1.30325	5.04446e-09	1.74318e-07	SM2011_RS22940	1824089	1824053/1824087	iTSS
NC_020528.1	2885214	2885489	-	1.30141	3.35468e-10	1.54395e-08	SM2011_RS28030	no TSS	2885510	gTSS
NC_020527.1	546549	546818	-	1.28905	3.10184e-12	2.11729e-10	SM2011_RS02700	546837	546838	gTSS
NC_020527.1	143138	145231	-	1.28813	1.37078e-07	3.0809e-06	SM2011_RS00715	no TSS	145287	gTSS
NC_020528.1	2078424	2079452	-	1.28735	1.18758e-13	1.13209e-11	SM2011_RS24160	2079479	2079478	gTSS
NC_020528.1	836214	837716	+	1.2853	1.92566e-13	1.7745e-11	SM2011_RS18195	836123	836122	gTSS
NC_020528.1	1266688	1267200	-	1.28396	2.18456e-08	6.19406e-07	SM2011_RS20235	1267217	1267219	gTSS
NC_020528.1	3174039	3174485	+	1.28212	0.000416164	0.00322717	SM2011_RS29335	3173907	3173996	gTSS
NC_020527.1	1060822	1061814	+	1.27889	0.000192283	0.00164571	SM2011_RS05145	no TSS	no TSS	n. a.
NC_020560.1	1172865	1173545	-	1.2715	6.89913e-12	4.4355e-10	SM2011_RS11920	1173601	1173611	gTSS
NC_020528.1	684320	684637	+	1.25166	1.24187e-05	0.000158942	SM2011_RS17450	no TSS	no TSS	n. a.
NC_020528.1	534725	535960	+	1.25056	1.66468e-06	2.84954e-05	SM2011_RS16775	no TSS	534624	gTSS
NC_020528.1	1214961	1215902	+	1.2376	2.3543e-10	1.12215e-08	SM2011_RS20010	1214868	1214867	gTSS
NC_020528.1	3172598	3173959	-	1.21629	2.95456e-07	6.06891e-06	SM2011_RS29330	3173990	3173989	gTSS
NC_020560.1	1447287	1448036	-	1.21459	8.56921e-14	8.46057e-12	SM2011_RS13245	1448053	1448053	gTSS
NC_020528.1	2027672	2029834	-	1.20245	6.29834e-07	1.19259e-05	SM2011_RS23895	2029999	2029998	gTSS
NC_020528.1	3288731	3289834	+	1.19379	0.00104335	0.00697545	SM2011_RS29830	no TSS	3288701	gTSS
NC_020528.1	2323831	2324547	-	1.1923	7.79726e-15	8.79817e-13	SM2011_RS25380	2324581	2324580	gTSS
NC_020528.1	318505	318708	+	1.18923	2.60318e-13	2.2846e-11	SM2011_RS15765	318408	318407	gTSS
NC_020528.1	361678	361965	-	1.18004	1.37575e-16	2.1733e-14	SM2011_RS16000	361997	361999	gTSS
NC_020528.1	986491	987309	+	1.16904	1.40822e-08	4.25467e-07	SM2011_RS18890	986387	986386	gTSS
NC_020528.1	1484008	1484376	+	1.16869	1.13163e-15	1.52605e-13	SM2011_RS21290	1483892	1483890	iTSS
NC_020528.1	1479026	1479712	+	1.16114	9.201e-08	2.19277e-06	SM2011_RS21240	no TSS	no TSS	n. a.
NC_020528.1	1475106	1477205	+	1.16112	3.41679e-09	1.2188e-07	SM2011_RS21225	no TSS	no TSS	n. a.
NC_020528.1	3551740	3551925	-	1.16044	5.52124e-09	1.87282e-07	SM2011_RS31025	3552005	3552005	gTSS
NC_020528.1	1607759	1608526	+	1.15861	5.16197e-16	7.51066e-14	SM2011_RS21945	1607644	1607642	gTSS
NC_020560.1	1532452	1532616	+	1.14489	6.16054e-05	0.000634295	SM2011_RS36170	no TSS	1532422	gTSS
NC_020528.1	1065363	1066244	+	1.14457	2.08418e-11	1.26631e-09	SM2011_RS19265	1065307	1065306	gTSS
NC_020528.1	857764	858459	-	1.14335	4.18862e-21	1.21889e-18	SM2011_RS18295	858494	858493	gTSS
NC_020560.1	758138	758596	-	1.13657	2.15897e-08	6.15306e-07	SM2011_RS10135	758630	758632	gTSS
NC_020560.1	1369365	1369757	-	1.13532	1.25277e-07	2.86151e-06	SM2011_RS12835	1369827	1369826	gTSS
NC_020528.1	843617	843913	+	1.13126	8.15392e-08	2.01264e-06	SM2011_RS18230	843617	843615	gTSS
NC_020528.1	1236721	1237674	-	1.12812	2.57502e-12	1.77966e-10	SM2011_RS20105	no TSS	no TSS	n. a.
NC_020528.1	661818	662372	-	1.12783	6.75521e-05	0.000676622	SM2011_RS17325	662399	662398	gTSS
NC_020528.1	3500798	3502033	-	1.12056	8.41014e-08	2.03946e-06	SM2011_RS30775	3502162	3502161	gTSS
NC_020528.1	3358135	3359364	+	1.10759	6.62398e-07	1.24149e-05	SM2011_RS30160	3358087	3358086	gTSS
NC_020528.1	3109086	3109784	-	1.10052	4.88224e-07	9.5049e-06	SM2011_RS29045	3109807	3109806	gTSS
NC_020560.1	400976	402001	-	1.0937	0.000595297	0.00437686	SM2011_RS08480	402108	402107	gTSS
NC_020560.1	1446374	1447189	-	1.09144	1.48386e-11	9.21829e-10	SM2011_RS13240	no TSS	no TSS	n. a.
NC_020528.1	2375592	2376359	-	1.08592	2.41507e-06	3.93892e-05	SM2011_RS25590	2376389	2376388	gTSS
NC_020528.1	3359440	3359604	+	1.08531	0.000359241	0.00283344	SM2011_RS30165	no TSS	no TSS	n. a.
NC_020528.1	1478595	1478903	+	1.08289	1.99119e-06	3.32607e-05	SM2011_RS21235	no TSS	no TSS	n. a.
NC_020528.1	467774	469666	-	1.07854	2.50933e-07	5.27531e-06	SM2011_RS16495	469774	469773	gTSS
NC_020528.1	1794504	1796330	-	1.07346	4.82677e-12	3.13967e-10	SM2011_RS22800	1796498	1796497	gTSS
NC_020527.1	202072	204054	+	1.06714	1.85693e-05	0.000227648	SM2011_RS01035	202068	202067	gTSS
NC_020528.1	1367898	1370087	+	1.06708	5.57664e-05	0.000585832	SM2011_RS20720	no TSS	no TSS	n. a.
NC_020528.1	3527160	3527495	+	1.06692	3.08852e-08	8.41204e-07	SM2011_RS30910	no TSS	no TSS	n. a.
NC_020528.1	1522152	1523654	-	1.06671	6.21599e-13	4.84059e-11	SM2011_RS21525	1523697	1523697	gTSS
NC_020528.1	829369	829824	-	1.06296	0.000958469	0.00653437	SM2011_RS33420	829856	829855	gTSS
NC_020528.1	2922730	2923098	-	1.0626	2.8962e-09	1.05349e-07	SM2011_RS28230	2923135	2923134	gTSS
NC_020560.1	629244	630281	-	1.06155	4.53401e-05	0.00048962	SM2011_RS09585	630315	630314	gTSS
NC_020528.1	3257738	3258217	+	1.05961	1.82996e-08	5.2973e-07	SM2011_RS29680	3257640	3257637	gTSS
NC_020528.1	3443562	3444149	+	1.0556	9.16436e-08	2.19277e-06	SM2011_RS30490	no TSS	no TSS	n. a.
NC_020527.1	912064	912339	+	1.04528	1.79469e-05	0.000221492	SM2011_RS04485	912064	912063	gTSS
NC_020528.1	1350751	1351215	-	1.04217	7.75224e-15	8.79817e-13	SM2011_RS20645	1350939	1351319	gTSS
NC_020528.1	479478	480131	-	1.03904	6.25049e-11	3.20994e-09	SM2011_RS16555	480152	480151	gTSS
NC_020528.1	2497876	2498232	-	1.03635	0.000164225	0.00144127	SM2011_RS26140	2498273	2498272	gTSS
NC_020528.1	1673331	1674470	-	1.03389	0.000341414	0.00272	SM2011_RS22210	no TSS	1674697	gTSS
NC_020528.1	2156354	2156626	-	1.02712	0.000347689	0.00275412	SM2011_RS24535	2156626	2156626	gTSS
NC_020528.1	3560838	3561635	-	1.02326	5.03019e-06	7.43635e-05	SM2011_RS31070	3561653	3561653	gTSS
NC_020528.1	2019885	2021378	+	1.02054	1.24397e-09	4.91279e-08	SM2011_RS23850	2019908	2019907	gTSS
NC_020528.1	3174508	3174987	-	1.01709	0.000272177	0.00223938	SM2011_RS29340	3175051	3175050	gTSS
NC_020528.1	3495595	3496812	-	1.01672	4.90976e-16	7.33677e-14	SM2011_RS30750	3496874	3496872	gTSS
NC_020528.1	1752672	1753016	+	1.01341	1.20033e-06	2.12034e-05	SM2011_RS22580	1752520	1752498	gTSS
NC_020528.1	2950132	2950851	-	1.01217	6.27009e-11	3.20994e-09	SM2011_RS28345	2951038	2951037	gTSS
NC_020528.1	2529120	2529407	-	1.01122	1.0387e-06	1.87679e-05	SM2011_RS26300	2529452	2529451	gTSS
NC_020527.1	573047	573526	+	1.00987	0.000334588	0.00267332	SM2011_RS02850	no TSS	no TSS	n. a.
NC_020528.1	1314452	1314964	+	1.00886	2.2748e-08	6.38444e-07	SM2011_RS20450	1314402	1314401	gTSS
NC_020560.1	935356	936624	-	1.00668	1.23092e-09	4.9103e-08	SM2011_RS10885	no TSS	936675	gTSS
n.a.: not applicable
								ANNOgestic	Manual
							With TSS	87 (n=127 )	105 (n=127 )
							iTSS	2 (n=87)	2 (n=105)
							With TSS	0.69	0.83
							iTSS proportion	0.023	0.019

## Sheet: c) downregulated DEGs
Sequence name	Start	End	Strand	log2FoldChange	pvalue	padj	locus_tag	Position TSS ANNOgesic	Position TSS manual	TSS class
NC_020528.1	638319	639122	-	-1.00275	1.2126e-05	0.000156281	SM2011_RS17230	no TSS	no TSS	n. a.
NC_020528.1	2329748	2331421	-	-1.00416	1.69456e-12	1.21678e-10	SM2011_RS25405	no TSS	no TSS	n. a.
NC_020528.1	2101860	2102843	-	-1.00601	1.07343e-07	2.48326e-06	SM2011_RS24265	2102943	2102942	iTSS
NC_020528.1	2526873	2527214	-	-1.00751	4.29855e-06	6.51143e-05	SM2011_RS26285	2527395	2527394	iTSS
NC_020528.1	2580906	2582129	-	-1.00935	1.77122e-07	3.85554e-06	SM2011_RS26540	2582177	2582176	iTSS
NC_020528.1	2008777	2010510	+	-1.01388	7.90339e-06	0.000109245	SM2011_RS23805	no TSS	no TSS	n. a.
NC_020528.1	681196	681672	+	-1.01451	8.79638e-05	0.000844361	SM2011_RS17420	no TSS	no TSS	n. a.
NC_020527.1	798862	800052	-	-1.01612	0.000471011	0.00358708	SM2011_RS03990	no TSS	no TSS	n. a.
NC_020528.1	3554684	3555739	+	-1.01661	0.000166135	0.00145467	SM2011_RS31045	no TSS	no TSS	n. a.
NC_020527.1	90706	91236	+	-1.01665	0.00128787	0.00829914	SM2011_RS00460	no TSS	no TSS	n. a.
NC_020560.1	1246629	1248965	+	-1.01697	2.47844e-07	5.2352e-06	SM2011_RS12245	no TSS	no TSS	n. a.
NC_020528.1	2774430	2775332	-	-1.01744	0.000837087	0.00579982	SM2011_RS27495	no TSS	2775351	gTSS
NC_020528.1	3521369	3523015	-	-1.01859	4.1446e-11	2.3225e-09	SM2011_RS30890	no TSS	no TSS	n. a.
NC_020528.1	2889835	2890233	-	-1.01941	4.42036e-07	8.72864e-06	SM2011_RS28060	no TSS	no TSS	n. a.
NC_020528.1	1414135	1414590	-	-1.02026	0.000367696	0.00289188	SM2011_RS20935	no TSS	no TSS	n. a.
NC_020528.1	786533	787354	+	-1.02616	4.39589e-08	1.15737e-06	SM2011_RS17950	no TSS	no TSS	n. a.
NC_020527.1	797060	798373	-	-1.03549	2.8811e-07	5.98856e-06	SM2011_RS03980	no TSS	no TSS	n. a.
NC_020528.1	2233696	2235639	+	-1.03671	2.34401e-05	0.000277517	SM2011_RS24930	no TSS	no TSS	n. a.
NC_020528.1	1203978	1204586	-	-1.03768	8.20744e-05	0.000800334	SM2011_RS19940	no TSS	no TSS	n. a.
NC_020560.1	885498	885926	+	-1.03768	4.04396e-05	0.000441879	SM2011_RS10665	no TSS	no TSS	n. a.
NC_020528.1	2562782	2563609	+	-1.0381	1.87277e-07	4.04474e-06	SM2011_RS26470	no TSS	no TSS	n. a.
NC_020528.1	2346508	2347899	-	-1.04182	1.66284e-13	1.55827e-11	SM2011_RS25470	no TSS	no TSS	n. a.
NC_020528.1	1902985	1903542	+	-1.04412	0.000669011	0.00480385	SM2011_RS23350	no TSS	no TSS	n. a.
NC_020528.1	167623	168633	+	-1.04946	9.54896e-07	1.74564e-05	SM2011_RS15065	no TSS	no TSS	n. a.
NC_020528.1	896983	898329	+	-1.05714	4.82261e-11	2.56386e-09	SM2011_RS18480	no TSS	no TSS	n. a.
NC_020528.1	1702699	1703730	+	-1.0589	9.37928e-08	2.21616e-06	SM2011_RS22315	no TSS	1701664	gTSS
NC_020527.1	832068	833603	+	-1.06117	0.000506062	0.00380165	SM2011_RS04145	no TSS	no TSS	n. a.
NC_020560.1	454908	456314	+	-1.06206	1.10633e-05	0.000143927	SM2011_RS08725	454789	454788	iTSS
NC_020528.1	72733	73317	-	-1.06366	0.000277481	0.00227536	SM2011_RS14635	no TSS	73478	gTSS
NC_020528.1	2585464	2587380	-	-1.06366	1.62138e-15	2.13444e-13	SM2011_RS26560	no TSS	no TSS	n. a.
NC_020528.1	581566	582351	+	-1.07009	3.74436e-11	2.15652e-09	SM2011_RS16970	581414	581413	gTSS
NC_020528.1	1310359	1311264	-	-1.072	5.6107e-13	4.43166e-11	SM2011_RS20425	no TSS	1311295	iTSS
NC_020528.1	1000919	1001380	+	-1.07424	2.78728e-05	0.00032106	SM2011_RS18970	no TSS	no TSS	n. a.
NC_020560.1	891691	892428	+	-1.08332	0.00147753	0.00930439	SM2011_RS10695	891500	891412	iTSS
NC_020560.1	1625551	1626480	+	-1.08692	9.90618e-05	0.000937864	SM2011_RS14060	1625415	1625414	iTSS
NC_020528.1	392097	392702	-	-1.0886	4.83457e-05	0.000516029	SM2011_RS16155	no TSS	no TSS	n. a.
NC_020560.1	1435618	1436766	-	-1.09218	6.16251e-08	1.56296e-06	SM2011_RS13185	no TSS	1436953	iTSS
NC_020560.1	1169228	1170235	-	-1.09468	2.72497e-05	0.000317187	SM2011_RS11905	no TSS	no TSS	n. a.
NC_020560.1	1570901	1572850	+	-1.09638	4.13384e-08	1.09359e-06	SM2011_RS13810	no TSS	no TSS	n. a.
NC_020528.1	2256114	2257343	-	-1.09872	0.000138734	0.00126161	SM2011_RS25045	no TSS	no TSS	n. a.
NC_020528.1	3161158	3162231	+	-1.09898	3.40386e-05	0.000382519	SM2011_RS29280	no TSS	no TSS	n. a.
NC_020528.1	1869704	1870423	+	-1.10475	0.000114444	0.0010599	SM2011_RS23190	no TSS	no TSS	n. a.
NC_020528.1	760398	761540	+	-1.11157	4.36616e-06	6.57779e-05	SM2011_RS17850	no TSS	no TSS	n. a.
NC_020528.1	151907	152704	+	-1.11176	4.91817e-08	1.27068e-06	SM2011_RS14985	no TSS	no TSS	n. a.
NC_020560.1	431084	431965	+	-1.12172	0.00117605	0.00768602	SM2011_RS08610	no TSS	no TSS	n. a.
NC_020528.1	924502	925407	-	-1.12619	9.42188e-09	2.97678e-07	SM2011_RS18615	no TSS	no TSS	n. a.
NC_020528.1	1735642	1736478	-	-1.12883	8.30785e-09	2.65515e-07	SM2011_RS22480	no TSS	no TSS	n. a.
NC_020528.1	3484343	3485350	-	-1.13439	0.000139076	0.00126265	SM2011_RS30690	no TSS	no TSS	n. a.
NC_020528.1	1319910	1320530	+	-1.13594	2.74731e-08	7.59494e-07	SM2011_RS20475	no TSS	no TSS	n. a.
NC_020560.1	26206	27342	-	-1.13961	2.48078e-07	5.2352e-06	SM2011_RS06690	no TSS	no TSS	n. a.
NC_020528.1	2778291	2779025	+	-1.1405	0.00135434	0.00867688	SM2011_RS27515	no TSS	no TSS	n. a.
NC_020528.1	2044226	2044927	+	-1.14362	5.62313e-05	0.000587718	SM2011_RS23985	no TSS	no TSS	n. a.
NC_020528.1	1090246	1090617	+	-1.14382	2.92848e-05	0.000335925	SM2011_RS19390	no TSS	no TSS	n. a.
NC_020528.1	918706	919191	+	-1.14963	6.55652e-14	6.59109e-12	SM2011_RS18585	918528	918527	iTSS
NC_020528.1	737752	738936	+	-1.15147	2.91833e-10	1.36693e-08	SM2011_RS17735	no TSS	no TSS	n. a.
NC_020528.1	2037049	2037747	+	-1.16101	0.000294808	0.00238652	SM2011_RS23940	no TSS	no TSS	n. a.
NC_020528.1	753003	753569	+	-1.16446	1.66615e-09	6.30968e-08	SM2011_RS17820	no TSS	no TSS	n. a.
NC_020560.1	835893	837068	+	-1.16536	1.92076e-09	7.17559e-08	SM2011_RS10470	no TSS	no TSS	n. a.
NC_020528.1	2662693	2663112	-	-1.16574	0.000138145	0.00125833	SM2011_RS26950	no TSS	no TSS	n. a.
NC_020528.1	1725521	1726306	-	-1.16607	1.86869e-17	3.2608e-15	SM2011_RS22410	no TSS	no TSS	n. a.
NC_020528.1	2439909	2441540	+	-1.1675	5.70652e-05	0.000595309	SM2011_RS25870	no TSS	no TSS	n. a.
NC_020528.1	2391711	2392484	-	-1.17086	1.673e-08	4.92022e-07	SM2011_RS25660	2392518	2392517	gTSS
NC_020528.1	1375844	1376242	+	-1.17191	7.47216e-06	0.000103543	SM2011_RS20740	1375786	137575	gTSS
NC_020528.1	7622	8188	+	-1.17368	6.08314e-06	8.66848e-05	SM2011_RS14360	no TSS	no TSS	n. a.
NC_020528.1	437820	438323	+	-1.17769	7.14935e-08	1.79676e-06	SM2011_RS16365	no TSS	no TSS	n. a.
NC_020528.1	2147776	2148114	+	-1.18127	5.64233e-06	8.18805e-05	SM2011_RS24480	no TSS	no TSS	n. a.
NC_020528.1	3146303	3146650	+	-1.18293	8.7538e-05	0.000843201	SM2011_RS29190	no TSS	no TSS	n. a.
NC_020528.1	2779729	2780619	+	-1.18323	7.34421e-06	0.000102541	SM2011_RS27525	no TSS	no TSS	n. a.
NC_020528.1	3432570	3433007	+	-1.18867	6.48645e-07	1.21985e-05	SM2011_RS30440	3432425	3432424	iTSS
NC_020528.1	538707	539648	+	-1.19036	5.75886e-06	8.3135e-05	SM2011_RS16795	no TSS	no TSS	n. a.
NC_020528.1	2617168	2618118	+	-1.19364	0.000630522	0.00456901	SM2011_RS26735	no TSS	no TSS	n. a.
NC_020527.1	834651	835571	+	-1.19604	2.42046e-05	0.000285346	SM2011_RS04155	no TSS	no TSS	n. a.
NC_020528.1	2390055	2391602	-	-1.20142	1.9763e-07	4.25174e-06	SM2011_RS25655	2391790	2391789	iTSS
NC_020560.1	899127	900599	-	-1.20908	1.3137e-07	2.97683e-06	SM2011_RS10735	no TSS	no TSS	n. a.
NC_020528.1	1372294	1375755	+	-1.20937	1.39711e-10	6.77601e-09	SM2011_RS20735	no TSS	no TSS	n. a.
NC_020528.1	2582133	2583422	-	-1.2123	2.25807e-07	4.8204e-06	SM2011_RS26545	no TSS	2583608	gTSS
NC_020528.1	3280432	3281916	+	-1.223	0.000152943	0.00136521	SM2011_RS29785	3280383	3280382	gTSS
NC_020528.1	2872337	2872777	+	-1.2245	0.00034705	0.002753	SM2011_RS27960	no TSS	no TSS	n. a.
NC_020528.1	1831301	1832149	-	-1.23062	0.00103064	0.00692129	SM2011_RS22980	no TSS	no TSS	n. a.
NC_020528.1	1619048	1619935	+	-1.23674	1.8713e-09	7.03837e-08	SM2011_RS22000	no TSS	1618991	iTSS
NC_020528.1	635272	636597	-	-1.2405	2.68166e-09	9.81915e-08	SM2011_RS17220	no TSS	no TSS	n. a.
NC_020528.1	1871288	1872076	+	-1.24409	3.03189e-06	4.77587e-05	SM2011_RS23200	no TSS	no TSS	n. a.
NC_020527.1	1335073	1336017	+	-1.24859	7.36931e-06	0.000102632	SM2011_RS06505	no TSS	no TSS	n. a.
NC_020528.1	2662039	2662689	-	-1.24977	5.62289e-05	0.000587718	SM2011_RS26945	no TSS	2662852	iTSS
NC_020528.1	2305888	2306298	+	-1.25308	0.000151173	0.00135688	SM2011_RS25290	no TSS	no TSS	n. a.
NC_020528.1	3344453	3345211	+	-1.25457	3.73064e-09	1.3138e-07	SM2011_RS30090	no TSS	3344011	iTSS
NC_020528.1	2619232	2620020	+	-1.25588	0.000826662	0.0057492	SM2011_RS26745	no TSS	no TSS	n. a.
NC_020528.1	2614267	2615193	-	-1.25663	0.000136064	0.00124142	SM2011_RS26715	no TSS	no TSS	n. a.
NC_020528.1	3074182	3076170	+	-1.25702	7.64061e-10	3.15261e-08	SM2011_RS28875	no TSS	3073999	iTSS
NC_020528.1	2648862	2649731	+	-1.25737	0.000101212	0.000954947	SM2011_RS26880	no TSS	2648762	iTSS
NC_020528.1	2702407	2703342	+	-1.27299	6.37239e-05	0.000645292	SM2011_RS27160	no TSS	no TSS	n. a.
NC_020560.1	22345	23337	-	-1.2743	6.45704e-05	0.000652669	SM2011_RS06675	no TSS	no TSS	n. a.
NC_020528.1	1089773	1090249	+	-1.27434	2.57705e-08	7.17429e-07	SM2011_RS19385	no TSS	no TSS	n. a.
NC_020528.1	2782339	2783652	+	-1.27624	2.58599e-05	0.000302922	SM2011_RS27540	no TSS	no TSS	n. a.
NC_020560.1	1491807	1492448	+	-1.27904	3.87651e-05	0.00042442	SM2011_RS13445	no TSS	no TSS	n. a.
NC_020528.1	168641	169624	+	-1.28082	1.0571e-10	5.2655e-09	SM2011_RS15070	no TSS	no TSS	n. a.
NC_020528.1	977017	977622	-	-1.28637	8.51386e-07	1.56911e-05	SM2011_RS18845	no TSS	no TSS	n. a.
NC_020560.1	766876	767430	+	-1.28881	7.99169e-06	0.00011019	SM2011_RS10180	no TSS	no TSS	n. a.
NC_020528.1	2703347	2704180	+	-1.29496	0.000232084	0.00195311	SM2011_RS27165	no TSS	no TSS	n. a.
NC_020528.1	1612000	1612833	+	-1.30165	8.85432e-14	8.58869e-12	SM2011_RS21970	no TSS	no TSS	n. a.
NC_020560.1	855809	857101	+	-1.30596	7.14463e-05	0.000709204	SM2011_RS10555	855645	855915	gTSS
NC_020528.1	940094	942466	-	-1.31165	2.3466e-13	2.09263e-11	SM2011_RS18690	942473	942473	iTSS
NC_020560.1	21392	22348	-	-1.31397	0.000242547	0.00202574	SM2011_RS06670	no TSS	no TSS	n. a.
NC_020528.1	750686	751438	+	-1.32837	1.9898e-08	5.70032e-07	SM2011_RS17800	750594	750593	iTSS
NC_020528.1	2439089	2439916	+	-1.33653	4.06455e-06	6.24247e-05	SM2011_RS25865	no TSS	no TSS	n. a.
NC_020528.1	1355727	1356068	+	-1.3396	2.93188e-07	6.04865e-06	SM2011_RS20675	no TSS	1355393	iTSS
NC_020527.1	1332511	1334037	+	-1.34198	9.47654e-08	2.22246e-06	SM2011_RS06495	no TSS	no TSS	n.a.
NC_020528.1	2956480	2957406	+	-1.34206	3.87745e-08	1.0407e-06	SM2011_RS28370	no TSS	no TSS	n. a.
NC_020560.1	296738	299251	-	-1.34407	1.88724e-17	3.2608e-15	SM2011_RS08000	no TSS	299398	iTSS
NC_020528.1	2584947	2585351	-	-1.34865	2.98207e-13	2.5366e-11	SM2011_RS26555	no TSS	no TSS	n. a.
NC_020560.1	23337	24842	-	-1.34885	0.000141517	0.0012827	SM2011_RS06680	no TSS	no TSS	n. a.
NC_020528.1	1419893	1421044	-	-1.35121	2.94203e-10	1.36693e-08	SM2011_RS20950	no TSS	no TSS	n. a.
NC_020528.1	997916	998683	+	-1.35546	6.88078e-05	0.000687954	SM2011_RS18955	no TSS	no TSS	n. a.
NC_020528.1	2604990	2605922	-	-1.35979	4.21239e-13	3.52695e-11	SM2011_RS26645	no TSS	no TSS	n. a.
NC_020528.1	1168357	1168776	+	-1.36157	2.86482e-06	4.53225e-05	SM2011_RS19765	no TSS	no TSS	n.a.
NC_020528.1	2955608	2956483	+	-1.36972	9.40919e-06	0.00012627	SM2011_RS28365	2955517	2955516	iTSS
NC_020560.1	1422864	1425023	-	-1.37053	5.04914e-10	2.16409e-08	SM2011_RS13125	no TSS	no TSS	n. a.
NC_020528.1	177744	178877	-	-1.37478	5.64374e-15	6.78354e-13	SM2011_RS15110	no TSS	no TSS	n. a.
NC_020560.1	1577840	1578604	-	-1.38132	0.000792283	0.00555905	SM2011_RS13840	no TSS	no TSS	n. a.
NC_020528.1	432454	434061	+	-1.39872	4.927e-21	1.36207e-18	SM2011_RS16335	no TSS	432431	iTSS
NC_020528.1	770927	772213	-	-1.39961	6.82374e-11	3.46132e-09	SM2011_RS17890	no TSS	no TSS	n. a.
NC_020528.1	722681	724084	+	-1.40318	2.58217e-08	7.17429e-07	SM2011_RS17650	no TSS	no TSS	n. a.
NC_020528.1	2377492	2378445	+	-1.40816	3.19062e-05	0.000361922	SM2011_RS25600	no TSS	no TSS	n. a.
NC_020528.1	2603396	2604163	-	-1.4084	7.03793e-13	5.35265e-11	SM2011_RS26635	no TSS	no TSS	n. a.
NC_020528.1	434058	434447	+	-1.41106	2.26822e-05	0.000270279	SM2011_RS16340	no TSS	no TSS	n. a.
NC_020528.1	3471332	3471520	+	-1.41301	1.40565e-05	0.00017744	SM2011_RS30635	no TSS	3471207	iTSS
NC_020560.1	958223	959971	-	-1.41827	0.000462853	0.00354448	SM2011_RS10975	no TSS	no TSS	n. a.
NC_020528.1	213277	214161	-	-1.41946	1.6313e-06	2.80229e-05	SM2011_RS15260	no TSS	no TSS	n. a.
NC_020528.1	2604160	2604993	-	-1.42351	3.42257e-10	1.5511e-08	SM2011_RS26640	no TSS	no TSS	n. a.
NC_020528.1	1114618	1116015	+	-1.43165	2.98857e-09	1.07999e-07	SM2011_RS19535	no TSS	no TSS	n. a.
NC_020528.1	366500	366868	+	-1.46306	5.85574e-05	0.000607437	SM2011_RS16030	no TSS	no TSS	n. a.
NC_020560.1	1630019	1631401	+	-1.47736	1.46308e-07	3.22285e-06	SM2011_RS14075	no TSS	no TSS	n. a.
NC_020528.1	176107	177735	-	-1.47797	1.0708e-16	1.74131e-14	SM2011_RS15105	no TSS	no TSS	n. a.
NC_020560.1	431974	432822	+	-1.48886	0.000519966	0.00389552	SM2011_RS08615	no TSS	no TSS	n. a.
NC_020528.1	1619932	1621101	+	-1.49306	4.44577e-11	2.43272e-09	SM2011_RS22005	no TSS	no TSS	n. a.
NC_020528.1	3261478	3261711	-	-1.49628	4.25646e-05	0.000462357	SM2011_RS29700	no TSS	no TSS	n. a.
NC_020528.1	1088211	1089776	+	-1.50411	3.94499e-12	2.59665e-10	SM2011_RS19380	no TSS	no TSS	n. a.
NC_020527.1	1334027	1335076	+	-1.50415	2.70777e-07	5.64954e-06	SM2011_RS06500	no TSS	no TSS	n. a.
NC_020528.1	3152070	3153302	-	-1.51186	1.02994e-12	7.59271e-11	SM2011_RS29230	no TSS	no TSS	n. a.
NC_020528.1	889667	890377	+	-1.51808	1.95956e-14	2.08354e-12	SM2011_RS18445	889542	899534/889541	iTSS
NC_020560.1	180811	181980	+	-1.52416	8.53318e-05	0.000829173	SM2011_RS07395	no TSS	no TSS	n. a.
NC_020528.1	1724640	1725524	-	-1.53662	4.65901e-15	5.72437e-13	SM2011_RS22405	no TSS	1727685	iTSS
NC_020528.1	2779018	2779725	+	-1.543	8.44694e-06	0.000115316	SM2011_RS27520	no TSS	no TSS	n. a.
NC_020528.1	1336678	1337922	-	-1.5544	4.18325e-11	2.3225e-09	SM2011_RS20580	no TSS	no TSS	n. a.
NC_020528.1	175137	176096	-	-1.55693	5.95889e-23	2.35334e-20	SM2011_RS15100	no TSS	176096	gTSS
NC_020560.1	872780	874921	-	-1.58595	3.30092e-07	6.68527e-06	SM2011_RS10635	no TSS	no TSS	n. a.
NC_020528.1	1703727	1704749	+	-1.5945	4.9294e-10	2.12927e-08	SM2011_RS22320	no TSS	no TSS	n. a.
NC_020528.1	3506428	3509019	+	-1.62111	2.92193e-18	5.98347e-16	SM2011_RS30810	no TSS	3506304	iTSS
NC_020528.1	3067284	3069494	+	-1.62821	2.27914e-18	4.84667e-16	SM2011_RS28855	no TSS	no TSS	n. a.
NC_020528.1	1893048	1893455	+	-1.64423	1.07182e-10	5.29114e-09	SM2011_RS23290	no TSS	no TSS	n. a.
NC_020528.1	2150240	2150902	+	-1.66253	3.37804e-11	2.0083e-09	SM2011_RS24490	no TSS	no TSS	n. a.
NC_020527.1	54626	55561	+	-1.66414	0.000460317	0.00353485	SM2011_RS00280	54500	54502	iTSS
NC_020528.1	751443	751856	+	-1.6785	1.39839e-05	0.000176927	SM2011_RS17805	no TSS	no TSS	n. a.
NC_020528.1	3449109	3449591	+	-1.67865	3.48083e-10	1.56468e-08	SM2011_RS30520	3448958	3448957	gTSS
NC_020528.1	1896507	1897769	-	-1.68752	2.16294e-06	3.56982e-05	SM2011_RS23315	no TSS	no TSS	n. a.
NC_020528.1	1202484	1203488	-	-1.69127	4.87794e-08	1.2662e-06	SM2011_RS19930	no TSS	no TSS	n. a.
NC_020528.1	3146619	3148262	+	-1.72174	1.81926e-15	2.33923e-13	SM2011_RS29195	no TSS	no TSS	n. a.
NC_020560.1	1578601	1579602	-	-1.74088	4.59168e-06	6.88005e-05	SM2011_RS13845	no TSS	no TSS	n. a.
NC_020528.1	1019415	1022876	+	-1.75499	1.56698e-32	1.73276e-29	SM2011_RS19055	no TSS	no TSS	n. a.
NC_020528.1	664608	667805	-	-1.79561	1.89993e-21	6.56543e-19	SM2011_RS17345	no TSS	no TSS	n. a.
NC_020528.1	1099692	1100237	-	-1.81	7.06716e-13	5.35265e-11	SM2011_RS19455	no TSS	no TSS	n. a.
NC_020528.1	1501577	1501954	-	-1.82953	4.64424e-07	9.0735e-06	SM2011_RS21410	no TSS	no TSS	n. a.
NC_020528.1	618696	619700	-	-1.85038	0.000797886	0.0055842	SM2011_RS17145	no TSS	no TSS	n. a.
NC_020528.1	1412225	1413409	-	-1.87568	2.47681e-12	1.73346e-10	SM2011_RS20925	no TSS	no TSS	n. a.
NC_020528.1	1804342	1805562	+	-1.88433	1.41847e-23	6.53558e-21	SM2011_RS22835	no TSS	no TSS	n. a.
NC_020528.1	1335437	1336681	-	-1.91253	2.115e-11	1.27107e-09	SM2011_RS20575	no TSS	1336700	iTSS
NC_020528.1	724081	724632	+	-1.98656	1.85174e-19	4.26595e-17	SM2011_RS17655	no TSS	no TSS	n. a.
NC_020528.1	1090617	1090967	+	-1.98844	4.61271e-13	3.75054e-11	SM2011_RS19395	no TSS	1090554	iTSS
NC_020528.1	2457590	2458723	+	-1.99724	4.00748e-08	1.06526e-06	SM2011_RS25940	no TSS	no TSS	n. a.
NC_020528.1	1248256	1249080	-	-1.99726	3.0065e-20	7.91569e-18	SM2011_RS20165	no TSS	no TSS	n. a.
n.a.: not applicable
									ANNOgestic	Manual
								With TSS	19 (n=170 )	40 (n=170 )
								iTSS	13 (n=19)	29 (n = 40)
								With TSS	0.11	0.23
								iTSS proportion	0.68	0.72
