# Supplementary material for: Early posttranscriptional response to tetracycline exposure in a gram-negative soil bacterium reveals unexpected attenuation mechanism of a DUF1127 gene
Source: RNA Biol. 2025 Jun 18;22(1):1–16. doi: 10.1080/15476286.2025.2521887 (PMC12218461; doi:10.1080/15476286.2025.2521887)
Supplement: Table S4_R1.xlsx [file KRNB_A_2521887_SM7977.xlsx]

## Sheet: CP004138.1_TSS
ANNOgesic transcription start site mapping in Sinorhizobium meliloti 2011 grown semiaerobically in TY medium
SuperPos	SuperStrand	mapCount	detCount	Genome	detected	enriched	stepHeight	stepFactor	enrichmentFactor	classCount	Pos	Strand	Locus_tag	sRNA/asRNA	Product	UTRlength	GeneLength	Primary	Secondary	Internal	Antisense	Automated	Manual	Putative sRNA	Putative asRNA	Comment	Sequence -50 nt upstream + TSS (51nt)	contigPos	contigID
313	+	1	1	WT_00_min_Tc	1	1	30.49	>100	12.61	1	313	+	orphan		orphan	NA	NA	0	0	0	0	1	0	0	0		TGCTCGACCGCCGCGGTGGAACTCGACGGTTCACTTGGCGTTCTCTCACAG	313	CP004138.1|CP004138.1
1002	+	1	1	WT_00_min_Tc	1	1	862.26	>100	7.92	1	1002	+	SM2011_a6000		ncRNA	0	251	1	0	0	0	1	0	0	0		CCGAGAAATTACAGTTTGCGGGAGCCGGCCGACTTAAGGTAAGGTTTGTGA	1002	CP004138.1|CP004138.1
1049	-	1	1	WT_00_min_Tc	1	1	8.13	>100	8.9	1	1049	-	SM2011_a6000		ncRNA	NA	251	0	0	0	1	1	0	0	1		TATCAGCACGATAGCTTCCATAAGGCCGTAAAATGTGTTTTTCTTCAATTA	1049	CP004138.1|CP004138.1
1342	+	1	1	WT_00_min_Tc	1	1	828.7	2.7	4.21	1	1342	+	SM2011_a6001		protein_coding	0	626	1	0	0	0	1	0	0	0		GATATCACTCCACCTTGACTTGCTGGTGTCGAGGCCTAGACTCCATTGTTG	1342	CP004138.1|CP004138.1
1550	-	1	1	WT_00_min_Tc	1	1	213.22	71	2.85	2	1550	-	SM2011_a6002		ncRNA	0	51	1	0	0	0	1	0	0	1		TCGGCAGCCTCACCCTTGCGGAGGTCGCCCTTCGAATAGATGATGACGCCA	1550	CP004138.1|CP004138.1
1550	-	1	1	WT_00_min_Tc	1	1	213.22	71	2.85	2	1550	-	SM2011_a6001		protein_coding	NA	626	0	0	0	1	1	0	0	1		TCGGCAGCCTCACCCTTGCGGAGGTCGCCCTTCGAATAGATGATGACGCCA	1550	CP004138.1|CP004138.1
1749	+	1	1	WT_00_min_Tc	1	1	14.27	6.33	5.28	2	1749	+	SM2011_a0002		protein_coding	231	2478	1	0	0	0	1	0	0	0		GTCTCCAGTATCCGATGCACCGCAAGCCGGGCTCGGATAAGTTCGAGCGTA	1749	CP004138.1|CP004138.1
1749	+	1	1	WT_00_min_Tc	1	1	14.27	6.33	5.28	2	1749	+	SM2011_a6001		protein_coding	NA	626	0	0	1	0	1	0	0	0		GTCTCCAGTATCCGATGCACCGCAAGCCGGGCTCGGATAAGTTCGAGCGTA	1749	CP004138.1|CP004138.1
2231	-	1	1	WT_00_min_Tc	1	1	38.62	4.5	5.13	1	2231	-	SM2011_a0002		protein_coding	NA	2478	0	0	0	1	1	0	0	1		TAGTCCCACTGCACCTTGTCGTTGTCGATGCAATACTTCATCACCCCGTTG	2231	CP004138.1|CP004138.1
2289	+	1	1	WT_00_min_Tc	1	1	137.55	17.92	2.42	1	2289	+	SM2011_a0002		protein_coding	NA	2478	0	0	1	0	1	0	0	0		TGATGAAGTATTGCATCGACAACGACAAGGTGCAGTGGGACTATATGAAGG	2289	CP004138.1|CP004138.1
2406	+	1	1	WT_00_min_Tc	1	1	48.11	17.67	11.43	1	2406	+	SM2011_a0002		protein_coding	NA	2478	0	0	1	0	1	0	0	0		ACGACGCGGAAAAGCGCGACTATGACAAGTCGACGTGGGACTATGTCCTCG	2406	CP004138.1|CP004138.1
2810	-	1	1	WT_00_min_Tc	1	1	6.5	2.5	2.44	1	2810	-	SM2011_a0002		protein_coding	NA	2478	0	0	0	1	1	0	0	1		TGCCCTGGACGCAATGGTTTGAACTGGCGTGTCGACATATAGGTCGTGAAA	2810	CP004138.1|CP004138.1
2868	-	1	1	WT_00_min_Tc	1	1	10.27	>100	5.28	1	2868	-	SM2011_a0002		protein_coding	NA	2478	0	0	0	1	1	0	0	1		CCACATAGCCTTCTGGAAGGAGACCATGAACTTCCTGTAGTTCTGCCAGTA	2868	CP004138.1|CP004138.1
2971	+	1	1	WT_00_min_Tc	1	1	60.31	40	2.94	1	2971	+	SM2011_a0002		protein_coding	NA	2478	0	0	1	0	1	0	0	0		GGATGCCGCCCGGATCGACAACGACTGGGCTTTCAATTACCTCTCCAAGCT	2971	CP004138.1|CP004138.1
3735	+	1	1	WT_00_min_Tc	1	1	11.56	>100	13.02	1	3735	+	SM2011_a0002		protein_coding	NA	2478	0	0	1	0	1	0	0	0		GCTGGTCATTCGCCTGGCCGCTTAATCGCCGCACGCTCTACAATCGTGCTT	3735	CP004138.1|CP004138.1
5942	-	1	1	WT_00_min_Tc	1	1	21.68	8.67	9.65	2	5942	-	SM2011_a6004		ncRNA	1	66	1	0	0	0	1	0	0	1		GTCCAGAAGGCCGCATAGACATGAACGATGAAGACGCAGATGATCAGCACC	5942	CP004138.1|CP004138.1
5942	-	1	1	WT_00_min_Tc	1	1	21.68	8.67	9.65	2	5942	-	SM2011_a0007		protein_coding	NA	687	0	0	0	1	1	0	0	1		GTCCAGAAGGCCGCATAGACATGAACGATGAAGACGCAGATGATCAGCACC	5942	CP004138.1|CP004138.1
6115	+	1	1	WT_00_min_Tc	1	1	262.37	34	4.75	1	6115	+	SM2011_a0009		protein_coding	0	955	1	0	0	0	1	0	0	0		GCTCAAGGAACTGGCTGGACGCGGCCGGATCGATCCTGCAGAATAACCGGA	6115	CP004138.1|CP004138.1
6559	+	1	1	WT_00_min_Tc	1	1	10.84	3.67	10.17	1	6559	+	SM2011_a0009		protein_coding	NA	955	0	0	1	0	1	0	0	0		GCCGCAGAAGCGCTTGCACAGGTCCGGACGGCGGATGAGGAAATGCTGACC	6559	CP004138.1|CP004138.1
6933	-	1	1	WT_00_min_Tc	1	1	6.85	>100	>100	1	6933	-	SM2011_a0009		protein_coding	NA	955	0	0	0	1	1	0	0	1		CATCGGCGACGACGTCGAGCGAAGGGTTCTTGTTCTGGTAGAGGATCTTCA	6933	CP004138.1|CP004138.1
8127	+	1	1	WT_00_min_Tc	1	1	17.12	4.4	27.7	2	8127	+	SM2011_a0013		protein_coding	256	873	1	0	0	0	1	0	0	0		TGAAGCTCTATCGCGATCCGGATCGGCTGGCTTCGCGCCTGCCGACACTTT	8127	CP004138.1|CP004138.1
8127	+	1	1	WT_00_min_Tc	1	1	17.12	4.4	27.7	2	8127	+	SM2011_a0011		protein_coding	NA	1401	0	0	1	0	1	0	0	0		TGAAGCTCTATCGCGATCCGGATCGGCTGGCTTCGCGCCTGCCGACACTTT	8127	CP004138.1|CP004138.1
9438	-	1	1	WT_00_min_Tc	1	1	24.57	>100	4.07	1	9438	-	SM2011_a0015		protein_coding	NA	2001	0	0	0	1	1	0	0	1		CATGGCATAGTCGATGCCGCCCGCCCCCGCGAGCATGGTATGAATGAAGCG	9438	CP004138.1|CP004138.1
10433	-	1	1	WT_00_min_Tc	1	1	7.45	13	4.82	1	10433	-	SM2011_a0015		protein_coding	NA	2001	0	0	0	1	1	0	0	1		TTCTGCAGTTCCGCCTCCGATAGGGCCCGGTCGCGTGCAAAGACGTCAAGA	10433	CP004138.1|CP004138.1
11195	+	1	1	WT_00_min_Tc	1	1	12.55	>100	11.87	2	11195	+	SM2011_a0017		protein_coding	90	779	0	1	0	0	1	0	0	0		CCGCACAGGCTCGATCTTTACGAAGGACCTGTTCCTGAGGCAGATGAGGGA	11195	CP004138.1|CP004138.1
11195	+	1	1	WT_00_min_Tc	1	1	12.55	>100	11.87	2	11195	+	SM2011_a0015		protein_coding	NA	2001	0	0	1	0	1	0	0	0		CCGCACAGGCTCGATCTTTACGAAGGACCTGTTCCTGAGGCAGATGAGGGA	11195	CP004138.1|CP004138.1
11285	+	1	1	WT_00_min_Tc	1	1	59.99	12.86	6.1	1	11285	+	SM2011_a0017		protein_coding	0	779	1	0	0	0	1	0	0	0		TATCGCGCCGGCTCTTGAACATCCCTTTCAATACTTAGAAGGTCTGATCCG	11285	CP004138.1|CP004138.1
11294	-	1	1	WT_00_min_Tc	1	1	26.74	>100	10.31	1	11294	-	SM2011_a0015		protein_coding	NA	2001	0	0	0	1	1	0	0	1		GATGAACTTTTGCGCTTCCAATTTCTTCTGGCAGGGACGAAACCTCGCACA	11294	CP004138.1|CP004138.1
11294	-	1	1	WT_00_min_Tc	1	1	26.74	>100	10.31	1	11294	-	SM2011_a0017		protein_coding	NA	779	0	0	0	1	1	0	0	1		GATGAACTTTTGCGCTTCCAATTTCTTCTGGCAGGGACGAAACCTCGCACA	11294	CP004138.1|CP004138.1
11377	-	1	1	WT_00_min_Tc	1	1	8.13	5	5.57	1	11377	-	SM2011_a0017		protein_coding	NA	779	0	0	0	1	1	0	0	1		CGCTAAAATTGCGCATTGCATAAGCCCCGCCTTCGTTGGATTTGATCTAAG	11377	CP004138.1|CP004138.1
11583	-	1	1	WT_00_min_Tc	1	1	274.46	>100	12.21	2	11583	-	SM2011_a6005		ncRNA	0	106	1	0	0	0	1	0	0	1		ATTTGCGCCTGGCGCTTTCCAATGCGCGTGGTTCCGGATAGGTGGTTCCTA	11583	CP004138.1|CP004138.1
11583	-	1	1	WT_00_min_Tc	1	1	274.46	>100	12.21	2	11583	-	SM2011_a0017		protein_coding	NA	779	0	0	0	1	1	0	0	1		ATTTGCGCCTGGCGCTTTCCAATGCGCGTGGTTCCGGATAGGTGGTTCCTA	11583	CP004138.1|CP004138.1
12008	-	1	1	WT_00_min_Tc	1	1	60.98	5.5	6.8	1	12008	-	SM2011_a0017		protein_coding	NA	779	0	0	0	1	1	0	0	1		CCTTCCCATCCAACACAATCTTCAACGTTCTGATGATATCGGCCGCGTCCA	12008	CP004138.1|CP004138.1
12159	-	1	1	WT_00_min_Tc	1	1	19.65	5.83	6.51	1	12159	-	SM2011_a0017		protein_coding	NA	779	0	0	0	1	1	0	0	1		CGTCGTCTATTGCCGTTGCAGAACAGCCCAAGAATGCGCAATTTGCGGTTT	12159	CP004138.1|CP004138.1
12536	-	1	1	WT_00_min_Tc	1	1	35.24	>100	3.71	1	12536	-	SM2011_a5000		protein_coding	NA	358	0	0	1	0	1	0	0	0		TAAGGGCTAAAAGCCTTGGCCCCCATTGAAGGAGCATGCAATGTCCTCCAA	12536	CP004138.1|CP004138.1
12616	-	1	1	WT_00_min_Tc	1	1	244.3	14.11	3.22	1	12616	-	SM2011_a5000		protein_coding	0	358	1	0	0	0	1	0	0	0		CCGCTCTAGAGGGCGTTGCCAACCGTAAGCCGAAGGCGCAAGGTCCAACCT	12616	CP004138.1|CP004138.1
13900	-	1	1	WT_00_min_Tc	1	1	7.95	4.67	5.7	1	13900	-	orphan		orphan	NA	NA	0	0	0	0	1	0	0	0		CGTGCGATCCCTGTCTTGCGACGCTCGTCCTTAATCTGTCCTAAGGGATGG	13900	CP004138.1|CP004138.1
13980	-	1	1	WT_00_min_Tc	1	1	11.52	2.5	6.6	1	13980	-	orphan		orphan	NA	NA	0	0	0	0	1	0	0	0		ACATCTCGTGGGTTGTTGGCTTCATGGCCAAAACACCTTCAAAGAAAGCCA	13980	CP004138.1|CP004138.1
14113	+	1	1	WT_00_min_Tc	1	1	388.13	3.28	12.07	1	14113	+	SM2011_a6007		protein_coding	0	539	1	0	0	0	1	0	0	0		CGTTAATTTTGCGTCTCGCAATCGCCATTCTTCGGTATACAATGCTCGTTG	14113	CP004138.1|CP004138.1
14868	-	1	1	WT_00_min_Tc	1	1	291.37	>100	4.87	1	14868	-	SM2011_a0021		protein_coding	0	419	1	0	0	0	1	0	0	0		CAGCTATCGGAAGATTGCAAAAGAGCCTCGTTCGGAGCAAACATCATCGTG	14868	CP004138.1|CP004138.1
14968	+	1	1	WT_00_min_Tc	1	1	20.24	24	>100	2	14968	+	SM2011_a6008		ncRNA	120	181	0	1	0	0	1	0	0	1		GTGCCGCAATCCCCGGTATGCGCAGCATCTCTTCTGCGGCATATCTCGGTA	14968	CP004138.1|CP004138.1
14968	+	1	1	WT_00_min_Tc	1	1	20.24	24	>100	2	14968	+	SM2011_a0021		protein_coding	NA	419	0	0	0	1	1	0	0	1		GTGCCGCAATCCCCGGTATGCGCAGCATCTCTTCTGCGGCATATCTCGGTA	14968	CP004138.1|CP004138.1
15088	+	1	1	WT_00_min_Tc	1	1	77.92	>100	3.21	1	15088	+	SM2011_a6008		ncRNA	0	181	1	0	0	0	1	0	0	0		ACCTTCAAAACAGTCTAGACTGAAGCGTGCAATTGCATGATTATACAAGCG	15088	CP004138.1|CP004138.1
15281	-	1	1	WT_00_min_Tc	1	1	33.88	2.11	11.75	1	15281	-	SM2011_a6008		ncRNA	NA	181	0	0	0	1	1	0	0	1		TTTGCTCAGGCAACGCGTAGTCGTCTCTGTCTTGCATCGATCAATTCCTAA	15281	CP004138.1|CP004138.1
15322	-	1	1	WT_00_min_Tc	1	1	23.85	>100	5.94	1	15322	-	SM2011_a6008		ncRNA	NA	181	0	0	0	1	1	0	0	1		CTTTGGAGTGTCTGATCCCGTTTTCTCGTCGGATGAGGCACTTTGCTCAGG	15322	CP004138.1|CP004138.1
15458	-	1	1	WT_00_min_Tc	1	1	13.12	>100	5.06	1	15458	-	orphan		orphan	NA	NA	0	0	0	0	1	0	0	0		GCTGACAGGCACGTACAGCAGCGGCATCCTATTTATGCGACAACCACCTTC	15458	CP004138.1|CP004138.1
15633	+	1	1	WT_00_min_Tc	1	1	1731.03	94.12	2.63	1	15633	+	SM2011_a6009		ncRNA	0	82	1	0	0	0	1	0	0	0		TGCCGTAGCGCAGATTGACGACGAGGTCGGTCGTGCTGTAGTGGACAGGAG	15633	CP004138.1|CP004138.1
16331	-	1	1	WT_00_min_Tc	1	1	8.67	>100	3.66	1	16331	-	SM2011_a0025		protein_coding	NA	1109	0	0	1	0	1	0	0	0		TTCTGCCCGGAGGAGAGCTGCGACAGGGGTTCCTGATGTATCCTGCCGCCG	16331	CP004138.1|CP004138.1
17359	-	1	1	WT_00_min_Tc	1	1	313.73	3.48	24.12	1	17359	-	SM2011_a0025		protein_coding	0	1109	1	0	0	0	1	0	0	0		GAATCGTCAATTCTGTTTCCAAGCGTCGAGCATGGTAGTAATTTTGTCAGA	17359	CP004138.1|CP004138.1
17917	-	1	1	WT_00_min_Tc	1	1	19.65	13.5	8.66	2	17917	-	SM2011_a0026		protein_coding	65	429	1	0	0	0	1	0	0	0		GGCTGGCGCATTGGTTGAAAAGGTCCGCCTCGCGGGTTACCCGCTTGCGGG	17917	CP004138.1|CP004138.1
17917	-	1	1	WT_00_min_Tc	1	1	19.65	13.5	8.66	2	17917	-	SM2011_a0028		protein_coding	NA	1226	0	0	1	0	1	0	0	0		GGCTGGCGCATTGGTTGAAAAGGTCCGCCTCGCGGGTTACCCGCTTGCGGG	17917	CP004138.1|CP004138.1
18142	+	1	1	WT_00_min_Tc	1	1	7.45	>100	4.08	1	18142	+	SM2011_a0028		protein_coding	NA	1226	0	0	0	1	1	0	0	1		CCGAGGCACCGGTGATGAAGCCCTGTTCGGCAAGCATGTAAGCTTGGGACA	18142	CP004138.1|CP004138.1
18400	-	1	1	WT_00_min_Tc	1	1	9.4	4.25	9.36	1	18400	-	SM2011_a0028		protein_coding	NA	1226	0	0	1	0	1	0	0	0		CCTCTGTCATCCGAGCGAGGTTCGCCGCAATGGCGGCGTAAAAGCCGGAGA	18400	CP004138.1|CP004138.1
18566	-	1	1	WT_00_min_Tc	1	1	53.64	14.43	3.35	1	18566	-	SM2011_a0028		protein_coding	NA	1226	0	0	1	0	1	0	0	0		TCCTGGCATTGGCTATTGTCGGAATGCCTATCAACAAGCTAGATTCGACAA	18566	CP004138.1|CP004138.1
18737	-	1	1	WT_00_min_Tc	1	1	9.49	>100	2.97	1	18737	-	SM2011_a0028		protein_coding	NA	1226	0	0	1	0	1	0	0	0		TGGTCGGCAACGACATGGCCGATGACGCCGCCGTATGGCAGGTAGACGACA	18737	CP004138.1|CP004138.1
18754	+	1	1	WT_00_min_Tc	1	1	15.41	14.5	>100	1	18754	+	SM2011_a0028		protein_coding	NA	1226	0	0	0	1	1	0	0	1		TGAAGAAATCGGTGGTGGCAATAACGCAGGTGTTGTCGTCTACCTGCCATA	18754	CP004138.1|CP004138.1
19090	-	1	1	WT_00_min_Tc	1	1	326.69	>100	25.02	1	19090	-	SM2011_a0028		protein_coding	0	1226	1	0	0	0	1	0	0	0		GGAGTCGAAGCACCATGGACGTACTGCGCCACAGCTATTAGGCTCGTCGGA	19090	CP004138.1|CP004138.1
19482	-	1	1	WT_00_min_Tc	1	1	19.65	2.61	6.98	2	19482	-	SM2011_a0031		protein_coding	46	228	1	0	0	0	1	0	0	0		TCAATGGCGACGGCCTTGCAGATTTCCAAATCAGGGTGATGAATCTGTCGG	19482	CP004138.1|CP004138.1
19482	-	1	1	WT_00_min_Tc	1	1	19.65	2.61	6.98	2	19482	-	SM2011_a0034		protein_coding	NA	1656	0	0	1	0	1	0	0	0		TCAATGGCGACGGCCTTGCAGATTTCCAAATCAGGGTGATGAATCTGTCGG	19482	CP004138.1|CP004138.1
19872	+	1	1	WT_00_min_Tc	1	1	8.67	>100	>100	1	19872	+	SM2011_a0034		protein_coding	NA	1656	0	0	0	1	1	0	0	1		CATGTCGTTACCTGCTAGGCCGTTCAGGAGGTTTGCGCGATTGTCTCCGCG	19872	CP004138.1|CP004138.1
20420	+	1	1	WT_00_min_Tc	1	1	13.73	20	11.87	1	20420	+	SM2011_a0034		protein_coding	NA	1656	0	0	0	1	1	0	0	1		TAAGCAGGATCTTGTTGCCGCCAGGAGCACCCTGACCCATACCATTGACGA	20420	CP004138.1|CP004138.1
20501	+	1	1	WT_00_min_Tc	1	1	6.85	2.33	13.36	1	20501	+	SM2011_a0034		protein_coding	NA	1656	0	0	0	1	1	0	0	1		ATGTCGTATTTTCGCTGTGGGTGGTAAAATCCGCGCCGTACATATGCTGCA	20501	CP004138.1|CP004138.1
20522	+	1	1	WT_00_min_Tc	1	1	129.38	10.94	6.69	1	20522	+	SM2011_a0034		protein_coding	NA	1656	0	0	0	1	1	0	0	1		TGGTAAAATCCGCGCCGTACATATGCTGCAAGGCAGCGATATCGTACATCA	20522	CP004138.1|CP004138.1
21001	+	1	1	WT_00_min_Tc	1	1	10.84	>100	6.1	1	21001	+	SM2011_a0034		protein_coding	NA	1656	0	0	0	1	1	0	0	1		AAGCCCTTGAGCGGCTCGCCATTGCCATAACCGGCGCTGTAGAATGAAGCG	21001	CP004138.1|CP004138.1
21178	-	1	1	WT_00_min_Tc	1	1	105.71	14	11.33	1	21178	-	SM2011_a0034		protein_coding	70	1656	1	0	0	0	1	0	0	0		ACCGTCAGGCCGAATTAAGGTGTTAACCGAGACGAGCTATAAGCGCACCTG	21178	CP004138.1|CP004138.1
21216	+	1	1	WT_00_min_Tc	1	1	16.94	26	>100	1	21216	+	SM2011_a0036		protein_coding	189	1653	0	1	0	0	1	0	0	0		AGGTCTGAGCCGCAGGTGCGCTTATAGCTCGTCTCGGTTAACACCTTAATT	21216	CP004138.1|CP004138.1
21296	-	1	1	WT_00_min_Tc	1	1	9.49	>100	4.62	1	21296	-	SM2011_a0034		protein_coding	188	1656	0	1	0	0	1	0	0	0		CGGCGAGGCTGTGTCCTCCTAACTAGCCGACGCATGGTACACACCCGCTCA	21296	CP004138.1|CP004138.1
21405	+	1	1	WT_00_min_Tc	1	1	208.88	20.91	3.37	1	21405	+	SM2011_a0036		protein_coding	0	1653	1	0	0	0	1	0	0	0		ATGCGTCCGGTTGCGTGACAGCTACGCCAACCCGTGGCATAGGGGTACCCG	21405	CP004138.1|CP004138.1
21465	-	1	1	WT_00_min_Tc	1	1	12.2	3	20.03	1	21465	-	SM2011_a0036		protein_coding	NA	1653	0	0	0	1	1	0	0	1		CTTTTCGCCGCGGTTCAACGCTGCAGAGGCTTCGATGTAGAGTATGCGGTG	21465	CP004138.1|CP004138.1
22166	-	1	1	WT_00_min_Tc	1	1	143.83	7.86	8.84	2	22166	-	SM2011_a6010		ncRNA	0	91	1	0	0	0	1	0	0	1		CGCTCGAACTGGGCTTGCTGTTGTCTCGCGTTCAGCGCACGCTGCTCATCA	22166	CP004138.1|CP004138.1
22166	-	1	1	WT_00_min_Tc	1	1	143.83	7.86	8.84	2	22166	-	SM2011_a0036		protein_coding	NA	1653	0	0	0	1	1	0	0	1		CGCTCGAACTGGGCTTGCTGTTGTCTCGCGTTCAGCGCACGCTGCTCATCA	22166	CP004138.1|CP004138.1
22503	+	1	1	WT_00_min_Tc	1	1	114.51	4.94	3.16	1	22503	+	SM2011_a0036		protein_coding	NA	1653	0	0	1	0	1	0	0	0		GCCTCGATTTCATGGTGCGCCGGCGCGAACGCTGGTGCATCATGGGCATCA	22503	CP004138.1|CP004138.1
23147	+	1	1	WT_00_min_Tc	1	1	9.4	2.44	17.9	1	23147	+	orphan		orphan	NA	NA	0	0	0	0	1	0	0	0		ATTGCGCCGTGCGAAGGCGGGGCGCCTTCGCGCGAGACCACTCACTCGACA	23147	CP004138.1|CP004138.1
23474	-	1	1	WT_00_min_Tc	1	1	13.55	>100	2.47	2	23474	-	SM2011_a6011		ncRNA	150	40	1	0	0	0	1	0	0	0		TCTGCCGGAGCAGCCTCCATTTCTTTATGATTGCCATGCAGTGTGGCTGCA	23474	CP004138.1|CP004138.1
23474	-	1	1	WT_00_min_Tc	1	1	13.55	>100	2.47	2	23474	-	SM2011_a0039		protein_coding	NA	900	0	0	1	0	1	0	0	0		TCTGCCGGAGCAGCCTCCATTTCTTTATGATTGCCATGCAGTGTGGCTGCA	23474	CP004138.1|CP004138.1
23883	+	1	1	WT_00_min_Tc	1	1	18.3	>100	20.78	1	23883	+	SM2011_a0039		protein_coding	NA	900	0	0	0	1	1	0	0	1		AATCAATCCGGCCCTGTCCTCCAACACGCCGGTGCGGATAGAGAGATCAAA	23883	CP004138.1|CP004138.1
23895	-	1	1	WT_00_min_Tc	1	1	10.84	>100	9.65	1	23895	-	SM2011_a0039		protein_coding	NA	900	0	0	1	0	1	0	0	0		ACCCGGCGCTGGAACTTGACCTCTCGTTCAACGACCGCATCATCGACCTTG	23895	CP004138.1|CP004138.1
24564	+	1	1	WT_00_min_Tc	1	1	8.81	7.5	>100	1	24564	+	SM2011_a0041		protein_coding	NA	990	0	0	1	0	1	0	0	0		GCCTCAACCGGGCCGAGGCTTTGCTCCGCTCGGGTGCCTATATCGAGACGG	24564	CP004138.1|CP004138.1
25849	-	1	1	WT_00_min_Tc	1	1	243.57	>100	19.88	2	25849	-	SM2011_a7001		ncRNA	0	89	1	0	0	0	1	0	0	0		CGCACGACCCGCGCTTGCCGGCAATCGCCGCTACGTTCTAAGCTCCAGTTG	25849	CP004138.1|CP004138.1
25849	-	1	1	WT_00_min_Tc	1	1	243.57	>100	19.88	2	25849	-	SM2011_a0045		protein_coding	NA	756	0	0	1	0	1	0	0	0		CGCACGACCCGCGCTTGCCGGCAATCGCCGCTACGTTCTAAGCTCCAGTTG	25849	CP004138.1|CP004138.1
25872	+	1	1	WT_00_min_Tc	1	1	7.23	>100	>100	1	25872	+	SM2011_a7001		ncRNA	NA	89	0	0	0	1	1	0	0	1		AGTACATGCTTGCCCGTGACCGTTGATCAACTGGAGCTTAGAACGTAGCGG	25872	CP004138.1|CP004138.1
25872	+	1	1	WT_00_min_Tc	1	1	7.23	>100	>100	1	25872	+	SM2011_a0045		protein_coding	NA	756	0	0	0	1	1	0	0	1		AGTACATGCTTGCCCGTGACCGTTGATCAACTGGAGCTTAGAACGTAGCGG	25872	CP004138.1|CP004138.1
26254	-	1	1	WT_00_min_Tc	1	1	119.26	55.67	>100	1	26254	-	SM2011_a0045		protein_coding	NA	756	0	0	1	0	1	0	0	0		TACGCTCCGGCGCGGCGACAAATCCTATGATCTGGTGCAATATCACTTCCA	26254	CP004138.1|CP004138.1
26274	+	1	1	WT_00_min_Tc	1	1	21.68	>100	>100	1	26274	+	SM2011_a0045		protein_coding	NA	756	0	0	0	1	1	0	0	1		TTGCCGTCGACAAAATGCTCGCTCGGCGAATGGAAGTGATATTGCACCAGA	26274	CP004138.1|CP004138.1
26381	-	1	1	WT_00_min_Tc	1	1	11.52	4.25	12.21	1	26381	-	SM2011_a0045		protein_coding	NA	756	0	0	1	0	1	0	0	0		CGCAGCAATCGCCGATTGACATCCGCGGCGCGGTCAAGGCCGATATTCCGG	26381	CP004138.1|CP004138.1
26460	+	1	1	WT_00_min_Tc	1	1	14.91	7.67	10.39	2	26460	+	SM2011_a5015		protein_coding	257	438	0	1	0	0	1	0	0	1		ATGTCAATCGGCGATTGCTGCGAGCCGGCCGAACAGGCACTGTTCTCCTTG	26460	CP004138.1|CP004138.1
26460	+	1	1	WT_00_min_Tc	1	1	14.91	7.67	10.39	2	26460	+	SM2011_a0045		protein_coding	NA	756	0	0	0	1	1	0	0	1		ATGTCAATCGGCGATTGCTGCGAGCCGGCCGAACAGGCACTGTTCTCCTTG	26460	CP004138.1|CP004138.1
26589	-	1	1	WT_00_min_Tc	1	1	19.97	3.06	6.55	1	26589	-	SM2011_a0045		protein_coding	NA	756	0	0	1	0	1	0	0	0		CCTGCGAGTGCATCTGCTCGTGATCATTCGAAAGGTTTATGAATGGAGAGG	26589	CP004138.1|CP004138.1
26636	-	1	1	WT_00_min_Tc	1	1	14.91	5.4	21.16	2	26636	-	SM2011_a0045		protein_coding	33	756	1	0	0	0	1	0	0	1		GTCGTCACCCTGACAGTTGTTGGACAGCTAATGGGGCACATCCAGTTCCTG	26636	CP004138.1|CP004138.1
26636	-	1	1	WT_00_min_Tc	1	1	14.91	5.4	21.16	2	26636	-	SM2011_a5015		protein_coding	NA	438	0	0	0	1	1	0	0	1		GTCGTCACCCTGACAGTTGTTGGACAGCTAATGGGGCACATCCAGTTCCTG	26636	CP004138.1|CP004138.1
26717	+	1	1	WT_00_min_Tc	1	1	52.17	>100	7.12	1	26717	+	SM2011_a5015		protein_coding	0	438	1	0	0	0	1	0	0	0		ACAACTGTCAGGGTGACGACATTTTGGAAAGCGATGCGTAAAATGACCTTG	26717	CP004138.1|CP004138.1
27809	+	1	1	WT_00_min_Tc	1	1	21.11	29	5.9	1	27809	+	SM2011_a6012		protein_coding	NA	156	0	0	1	0	1	0	0	0		GCTTCAAATGCGGCCTGGATGACTATGTGGAAATCAAATATCTCTGCCTCG	27809	CP004138.1|CP004138.1
28419	-	1	1	WT_00_min_Tc	1	1	26.02	>100	>100	1	28419	-	SM2011_a0056		protein_coding	NA	1248	0	0	1	0	1	0	0	0		CGGTTCTCCCGAACCTCGTCTTCCACGCGGATGCGCATTATCACCAACTCA	28419	CP004138.1|CP004138.1
28422	+	1	1	WT_00_min_Tc	1	1	59.34	6.83	4	1	28422	+	SM2011_a0056		protein_coding	NA	1248	0	0	0	1	1	0	0	1		AGTGCCGTTCTCGTAGCGCATCGGGCCGCCGACGATGATATCGTCCGTGAG	28422	CP004138.1|CP004138.1
28689	-	1	1	WT_00_min_Tc	1	1	13.55	>100	5.15	1	28689	-	SM2011_a0056		protein_coding	NA	1248	0	0	1	0	1	0	0	0		ACCCCACCTGGGGGTTGAACGGCATGCGGCGGGTGCGCGAGAACACGACCA	28689	CP004138.1|CP004138.1
29142	-	1	1	WT_00_min_Tc	1	1	24.39	>100	6.86	1	29142	-	SM2011_a0056		protein_coding	NA	1248	0	0	1	0	1	0	0	0		ATCTCCGCTTCATGATCTGCAACCCGACCGCCAGCCTCTATAACAACCGCA	29142	CP004138.1|CP004138.1
29769	+	1	1	WT_00_min_Tc	1	1	8.13	>100	8.9	2	29769	+	SM2011_a6013		ncRNA	0	92	1	0	0	0	1	0	0	1		GGCCGCGGCCGCAATCGTTTCGCAATGGACCCAATGATATTTGTCGAGGTC	29769	CP004138.1|CP004138.1
29769	+	1	1	WT_00_min_Tc	1	1	8.13	>100	8.9	2	29769	+	SM2011_a0058		protein_coding	NA	1197	0	0	0	1	1	0	0	1		GGCCGCGGCCGCAATCGTTTCGCAATGGACCCAATGATATTTGTCGAGGTC	29769	CP004138.1|CP004138.1
30428	-	1	1	WT_00_min_Tc	1	1	50.82	7.33	6.46	1	30428	-	SM2011_a0058		protein_coding	NA	1197	0	0	1	0	1	0	0	0		CGAGCGTCCGGACTTCGCGGAAGCGGCCGCCCATGGTGTAAGATACCTCGA	30428	CP004138.1|CP004138.1
31052	-	1	1	WT_00_min_Tc	1	1	7.42	>100	5.72	1	31052	-	SM2011_a0059		protein_coding	NA	786	0	0	1	0	1	0	0	0		GCGGCGGCGCGATCGTCGCCATCTCTTCCGTGCAAGCCTATGCTTCGCAGA	31052	CP004138.1|CP004138.1
32172	+	1	1	WT_00_min_Tc	1	1	18.07	>100	10.17	1	32172	+	SM2011_a0060		protein_coding	NA	1018	0	0	0	1	1	0	0	1		CGTTGAGGCGATTTTCCGGCAGATCCGGCTCCGGCATGGCAAACTCCTCGA	32172	CP004138.1|CP004138.1
32508	-	1	1	WT_00_min_Tc	1	1	85.29	7.61	4.07	2	32508	-	SM2011_a0060		protein_coding	1	1018	1	0	0	0	1	0	0	1		TCGCCATTGTTGCTCACTTGACGCTTTCCGGAATCTTGCATACAAGAATGC	32508	CP004138.1|CP004138.1
32508	-	1	1	WT_00_min_Tc	1	1	85.29	7.61	4.07	2	32508	-	SM2011_a0062		protein_coding	NA	731	0	0	0	1	1	0	0	1		TCGCCATTGTTGCTCACTTGACGCTTTCCGGAATCTTGCATACAAGAATGC	32508	CP004138.1|CP004138.1
32595	+	1	1	WT_00_min_Tc	1	1	93.96	>100	4.25	2	32595	+	SM2011_a0062		protein_coding	0	731	1	0	0	0	1	0	0	1		AGCAACAATGGCGAGTAGCAAACGGAACCCCGTCAGCGTATTCTGCCCGCA	32595	CP004138.1|CP004138.1
32595	+	1	1	WT_00_min_Tc	1	1	93.96	>100	4.25	2	32595	+	SM2011_a0060		protein_coding	NA	1018	0	0	0	1	1	0	0	1		AGCAACAATGGCGAGTAGCAAACGGAACCCCGTCAGCGTATTCTGCCCGCA	32595	CP004138.1|CP004138.1
33121	+	1	1	WT_00_min_Tc	1	1	8.13	7	>100	1	33121	+	SM2011_a0062		protein_coding	NA	731	0	0	1	0	1	0	0	0		GACGGAGTCTGGGCCTTCATCTCGGATGCCAAGAAGCATATGGACCGGGTC	33121	CP004138.1|CP004138.1
33422	+	1	1	WT_00_min_Tc	1	1	715.54	40.86	3.19	1	33422	+	SM2011_a0063		protein_coding	0	768	1	0	0	0	1	0	0	0		TTTTGCAATTCGGCATTGACAACAACCGAAGGCAAATCTATGCACAGGTTA	33422	CP004138.1|CP004138.1
34126	-	1	1	WT_00_min_Tc	1	1	21.68	14.5	10.02	2	34126	-	SM2011_a6014		ncRNA	0	49	1	0	0	0	1	0	0	1		GCCGCCAAAAGCGCCTTTACCGTCAGATCGAAATGCTCGACCATCGCCTCC	34126	CP004138.1|CP004138.1
34126	-	1	1	WT_00_min_Tc	1	1	21.68	14.5	10.02	2	34126	-	SM2011_a0063		protein_coding	NA	768	0	0	0	1	1	0	0	1		GCCGCCAAAAGCGCCTTTACCGTCAGATCGAAATGCTCGACCATCGCCTCC	34126	CP004138.1|CP004138.1
34126	-	1	1	WT_00_min_Tc	1	1	21.68	14.5	10.02	2	34126	-	SM2011_a0064		protein_coding	NA	1209	0	0	0	1	1	0	0	1		GCCGCCAAAAGCGCCTTTACCGTCAGATCGAAATGCTCGACCATCGCCTCC	34126	CP004138.1|CP004138.1
34309	+	1	1	WT_00_min_Tc	1	1	6.78	3.5	2.6	1	34309	+	SM2011_a0064		protein_coding	NA	1209	0	0	1	0	1	0	0	0		ACACGGACGAGGGGCTTGTCGGACTTGGCGAGACCTTCTTCATGGCGCAGA	34309	CP004138.1|CP004138.1
34318	+	1	1	WT_00_min_Tc	1	1	22.41	3.38	6.41	1	34318	+	SM2011_a0064		protein_coding	NA	1209	0	0	1	0	1	0	0	0		AGGGGCTTGTCGGACTTGGCGAGACCTTCTTCATGGCGCAGACCGTGGAGA	34318	CP004138.1|CP004138.1
34824	-	1	1	WT_00_min_Tc	1	1	7.42	>100	6.68	1	34824	-	SM2011_a0064		protein_coding	NA	1209	0	0	0	1	1	0	0	1		ATGGCGGGCGTCAGTTGCCACATGGAGTGGAACTCGACCATGATGTCGATG	34824	CP004138.1|CP004138.1
35251	-	1	1	WT_00_min_Tc	1	1	8.13	>100	>100	1	35251	-	SM2011_a0064		protein_coding	NA	1209	0	0	0	1	1	0	0	1		GGTGATCATGCCGTTCGTCACAGTGGGCAACTGCGTCGTAAGGTCGGCGTA	35251	CP004138.1|CP004138.1
35263	+	1	1	WT_00_min_Tc	1	1	9.49	8.5	2.82	2	35263	+	SM2011_a0065		protein_coding	194	709	0	1	0	0	1	0	0	0		TCGTCCAGGAAAGCGTGCGTGCCTATTACAAGACCTGGTACGCCGACCTTA	35263	CP004138.1|CP004138.1
35263	+	1	1	WT_00_min_Tc	1	1	9.49	8.5	2.82	2	35263	+	SM2011_a0064		protein_coding	NA	1209	0	0	1	0	1	0	0	0		TCGTCCAGGAAAGCGTGCGTGCCTATTACAAGACCTGGTACGCCGACCTTA	35263	CP004138.1|CP004138.1
35427	+	1	1	WT_00_min_Tc	1	1	46.08	>100	4.12	1	35427	+	SM2011_a0065		protein_coding	30	709	1	0	0	0	1	0	0	0		TCCCAGATCGAGGATTGAAGTTCGACTGACTTGTATGGTAGTAGGCCAATA	35427	CP004138.1|CP004138.1
36467	-	1	1	WT_00_min_Tc	1	1	16.55	>100	>100	1	36467	-	SM2011_a0067		protein_coding	NA	1003	0	0	0	1	1	0	0	1		CCGGCGTCGACGGCTTCCTTGATCACGTTGTCATAGGCATTGTTGTCGACG	36467	CP004138.1|CP004138.1
36495	+	1	1	WT_00_min_Tc	1	1	13.69	7.67	6.82	1	36495	+	SM2011_a0067		protein_coding	NA	1003	0	0	1	0	1	0	0	0		CGGACGCGATCTTCGTCGCGATCGTCGACAACAATGCCTATGACAACGTGA	36495	CP004138.1|CP004138.1
37325	-	1	1	WT_00_min_Tc	1	1	24.54	3.15	10.39	1	37325	-	SM2011_a0070		protein_coding	NA	1127	0	0	0	1	1	0	0	1		GATTTTCAGAAACCGCTTCATGGGCTGTCACTCATGGTTCGGCGTCGTGCC	37325	CP004138.1|CP004138.1
38284	-	1	1	WT_00_min_Tc	1	1	10.16	>100	2.64	1	38284	-	SM2011_a0070		protein_coding	NA	1127	0	0	0	1	1	0	0	1		TTGTGCGCCTCCACCTTGATCTTGCGGGACATCTTGCCCATCCAGGCATTG	38284	CP004138.1|CP004138.1
38284	-	1	1	WT_00_min_Tc	1	1	10.16	>100	2.64	1	38284	-	SM2011_a0072		protein_coding	NA	732	0	0	0	1	1	0	0	1		TTGTGCGCCTCCACCTTGATCTTGCGGGACATCTTGCCCATCCAGGCATTG	38284	CP004138.1|CP004138.1
38390	+	1	1	WT_00_min_Tc	1	1	32.52	14.67	6.92	1	38390	+	SM2011_a0072		protein_coding	NA	732	0	0	1	0	1	0	0	0		CACACCGATCATCGAATGCCGCAACCTTCAGAAATGGTATAGCGGCGTGCA	38390	CP004138.1|CP004138.1
38676	-	1	1	WT_00_min_Tc	1	1	58.27	>100	12.91	2	38676	-	SM2011_a6015		ncRNA	0	120	1	0	0	0	1	0	0	1		ATGGCCTGGATGCTTTCGACACGCATGCGCTTCTGGTCCATGATGCCGACG	38676	CP004138.1|CP004138.1
38676	-	1	1	WT_00_min_Tc	1	1	58.27	>100	12.91	2	38676	-	SM2011_a0072		protein_coding	NA	732	0	0	0	1	1	0	0	1		ATGGCCTGGATGCTTTCGACACGCATGCGCTTCTGGTCCATGATGCCGACG	38676	CP004138.1|CP004138.1
39064	-	1	1	WT_00_min_Tc	1	1	7.23	>100	>100	1	39064	-	SM2011_a0072		protein_coding	NA	732	0	0	0	1	1	0	0	1		GCGCCGGTAATGAGGATGGTCTTTCCGGAAAGCTCTGTCATCGTTACCTCA	39064	CP004138.1|CP004138.1
39064	-	1	1	WT_00_min_Tc	1	1	7.23	>100	>100	1	39064	-	SM2011_a0074		protein_coding	NA	759	0	0	0	1	1	0	0	1		GCGCCGGTAATGAGGATGGTCTTTCCGGAAAGCTCTGTCATCGTTACCTCA	39064	CP004138.1|CP004138.1
40097	+	1	1	WT_00_min_Tc	1	1	9.49	>100	11.13	1	40097	+	SM2011_a0077		protein_coding	NA	888	0	0	1	0	1	0	0	0		AACCTTTCATGCCCTGCCGCGGAACGTGGAAACGGAGCTATACCCGATCCA	40097	CP004138.1|CP004138.1
40386	-	1	1	WT_00_min_Tc	1	1	7.95	>100	>100	1	40386	-	SM2011_a0077		protein_coding	NA	888	0	0	0	1	1	0	0	1		AATGGCTTCGGCCTGTTGAAATCCAAATCCGCTTGTGCGGCTATGGCATCA	40386	CP004138.1|CP004138.1
40588	-	1	1	WT_00_min_Tc	1	1	15.18	>100	3.46	2	40588	-	SM2011_a6016		ncRNA	0	59	1	0	0	0	1	0	0	1		CTTGCCGGGCAGATTGAACGCATCGACAGGGTGCGTTACCGGCTCGAAGCA	40588	CP004138.1|CP004138.1
40588	-	1	1	WT_00_min_Tc	1	1	15.18	>100	3.46	2	40588	-	SM2011_a0077		protein_coding	NA	888	0	0	0	1	1	0	0	1		CTTGCCGGGCAGATTGAACGCATCGACAGGGTGCGTTACCGGCTCGAAGCA	40588	CP004138.1|CP004138.1
40932	-	1	1	WT_00_min_Tc	1	1	20.24	6.83	7.91	1	40932	-	SM2011_a0078		protein_coding	NA	1050	0	0	0	1	1	0	0	1		TCTTTCGTTCTTGGGAGGACATTGACTACCGATCGGAACAGAATGCGTGGA	40932	CP004138.1|CP004138.1
40935	+	1	1	WT_00_min_Tc	1	1	182.86	44.8	11.83	1	40935	+	SM2011_a0078		protein_coding	NA	1050	0	0	1	0	1	0	0	0		CACTTTTCCTGGAATTGCTCTAGCGATTGACCGTCGACTATAATCCCTCCA	40935	CP004138.1|CP004138.1
41462	+	1	1	WT_00_min_Tc	1	1	6.5	5.5	4.48	1	41462	+	SM2011_a0078		protein_coding	NA	1050	0	0	1	0	1	0	0	0		TCGTCCAGGTATTGCGCCACATTTCCGTCGATATGGACTATGTCGGCGTGG	41462	CP004138.1|CP004138.1
41931	-	1	1	WT_00_min_Tc	1	1	7.42	>100	>100	1	41931	-	SM2011_a0078		protein_coding	NA	1050	0	0	0	1	1	0	0	1		AGGCGGGCCGGCCGCAGGACTGCCGAACGCTCAGCGTCGTATCGTTCACCA	41931	CP004138.1|CP004138.1
42046	+	1	1	WT_00_min_Tc	1	1	153.49	>100	4.92	1	42046	+	SM2011_a0079		protein_coding	0	731	1	0	0	0	1	0	0	0		CTGCCGTCATTTGCGGTTGACGCATGTCAGGAAACATTTTAGATCGATCTA	42046	CP004138.1|CP004138.1
42465	+	1	1	WT_00_min_Tc	1	1	8.67	>100	5.7	1	42465	+	SM2011_a0079		protein_coding	NA	731	0	0	1	0	1	0	0	0		ACGGTACGGAGATCATCCGCGCCGGGATCGAATCCATTCATAAGGGGCAGG	42465	CP004138.1|CP004138.1
42525	+	1	1	WT_00_min_Tc	1	1	80.95	16	6.84	2	42525	+	SM2011_a0081		protein_coding	262	657	1	0	0	0	1	0	0	0		GCTGGGCGCTTGGGCTGTCGAGGCCCCAGATTTTCCGCTATGTCGTCATGA	42525	CP004138.1|CP004138.1
42525	+	1	1	WT_00_min_Tc	1	1	80.95	16	6.84	2	42525	+	SM2011_a0079		protein_coding	NA	731	0	0	1	0	1	0	0	0		GCTGGGCGCTTGGGCTGTCGAGGCCCCAGATTTTCCGCTATGTCGTCATGA	42525	CP004138.1|CP004138.1
42563	-	1	1	WT_00_min_Tc	1	1	7.45	>100	>100	1	42563	-	SM2011_a0079		protein_coding	NA	731	0	0	0	1	1	0	0	1		GCTGAGATGACCGACACGACGCTGGTATTCAGCATCAGGTATATGAACTGA	42563	CP004138.1|CP004138.1
43001	-	1	1	WT_00_min_Tc	1	1	10.16	2.12	5.54	1	43001	-	SM2011_a0081		protein_coding	NA	657	0	0	0	1	1	0	0	1		CGGCAATCCAGGGATTGATCGCAAAGCCGAAGATGTTCATGCCGAAGAATA	43001	CP004138.1|CP004138.1
43012	+	1	1	WT_00_min_Tc	1	1	11.56	>100	4.34	1	43012	+	SM2011_a0081		protein_coding	NA	657	0	0	1	0	1	0	0	0		TCTTCCAGGGGACGCCGCTTCTGATGCAGCTCTTTCTGGTATTCTTCGGCA	43012	CP004138.1|CP004138.1
43379	+	1	1	WT_00_min_Tc	1	1	6.5	>100	3.69	2	43379	+	SM2011_a0082		protein_coding	40	870	1	0	0	0	1	0	0	0		CAGTCCGTTCCTGGTGTTCGGTACCGTCGCCGCCGTCTATTTTCTGCTTTG	43379	CP004138.1|CP004138.1
43379	+	1	1	WT_00_min_Tc	1	1	6.5	>100	3.69	2	43379	+	SM2011_a0081		protein_coding	NA	657	0	0	1	0	1	0	0	0		CAGTCCGTTCCTGGTGTTCGGTACCGTCGCCGCCGTCTATTTTCTGCTTTG	43379	CP004138.1|CP004138.1
44173	-	1	1	WT_00_min_Tc	1	1	6.85	>100	>100	1	44173	-	SM2011_a0082		protein_coding	NA	870	0	0	0	1	1	0	0	1		GCTGTCCGTCCGCCTTGACCTTGTCGAGGAAGCCGTTGACGAACTTCAACA	44173	CP004138.1|CP004138.1
44404	+	1	1	WT_00_min_Tc	1	1	28.91	4.08	19.35	1	44404	+	SM2011_a0083		protein_coding	NA	780	0	0	1	0	1	0	0	0		GGACCCGGCCGTCCGCATGGAGGGCGTAAACAAGTGGTATGACGCCTTTCA	44404	CP004138.1|CP004138.1
44908	-	1	1	WT_00_min_Tc	1	1	12.87	8.5	7.73	1	44908	-	SM2011_a0083		protein_coding	NA	780	0	0	0	1	1	0	0	1		GTGCGAAGCCCATCTCATGCGTGACGCAAAGCATGGTCATGCCTTCGTTGG	44908	CP004138.1|CP004138.1
45127	-	1	1	WT_00_min_Tc	1	1	7.23	7	>100	1	45127	-	SM2011_a0083		protein_coding	NA	780	0	0	0	1	1	0	0	1		CGCTGCAGTTCGTCCATGACGAACGGCATCATCGGCTCTACGAGCAATAGA	45127	CP004138.1|CP004138.1
45127	-	1	1	WT_00_min_Tc	1	1	7.23	7	>100	1	45127	-	SM2011_a0085		protein_coding	NA	954	0	0	0	1	1	0	0	1		CGCTGCAGTTCGTCCATGACGAACGGCATCATCGGCTCTACGAGCAATAGA	45127	CP004138.1|CP004138.1
45807	+	1	1	WT_00_min_Tc	1	1	108.99	66	5.04	2	45807	+	SM2011_a0087		protein_coding	264	333	1	0	0	0	1	0	0	0		GTCCCTTCTTCAGGCGCTCGGTCCCGAGGGTATCGTGGTAAACGTCGCGCG	45807	CP004138.1|CP004138.1
45807	+	1	1	WT_00_min_Tc	1	1	108.99	66	5.04	2	45807	+	SM2011_a0085		protein_coding	NA	954	0	0	1	0	1	0	0	0		GTCCCTTCTTCAGGCGCTCGGTCCCGAGGGTATCGTGGTAAACGTCGCGCG	45807	CP004138.1|CP004138.1
45907	-	1	1	WT_00_min_Tc	1	1	7.99	>100	9.65	1	45907	-	SM2011_a0085		protein_coding	NA	954	0	0	0	1	1	0	0	1		CTGCCCTGATGCGGCATGAGCACCGTATTCGGCGTGGTATGGAATTCGCTG	45907	CP004138.1|CP004138.1
46423	-	1	1	WT_00_min_Tc	1	1	19.4	2.79	2.91	1	46423	-	SM2011_a0087		protein_coding	NA	333	0	0	0	1	1	0	0	1		CGTGGGCCGTGTCCATCGCCTTAAAACTGGGCAGGTGCTACGGATTGGCGG	46423	CP004138.1|CP004138.1
46472	-	1	1	WT_00_min_Tc	1	1	13.01	19	2.35	1	46472	-	SM2011_a0087		protein_coding	NA	333	0	0	0	1	1	0	0	1		ATCGATCGACCGCTTGCAACCTGCGCAACCCTTGCCGCAATGTCATGAGCG	46472	CP004138.1|CP004138.1
47003	-	1	1	WT_00_min_Tc	1	1	54.21	48.5	11.13	2	47003	-	SM2011_a6018		ncRNA	0	65	1	0	0	0	1	0	0	1		CCGGCAAGCCAGTTTACGCCCAGCGCGGTCCAGTTGGGATAGGGTGGAGTG	47003	CP004138.1|CP004138.1
47003	-	1	1	WT_00_min_Tc	1	1	54.21	48.5	11.13	2	47003	-	SM2011_a0089		protein_coding	NA	480	0	0	0	1	1	0	0	1		CCGGCAAGCCAGTTTACGCCCAGCGCGGTCCAGTTGGGATAGGGTGGAGTG	47003	CP004138.1|CP004138.1
47049	+	1	1	WT_00_min_Tc	1	1	11.56	20	2.08	3	47049	+	SM2011_a0091		protein_coding	158	716	0	1	0	0	1	0	0	1		TCGGCACTCCACCCTATCCCAACTGGACCGCGCTGGGCGTAAACTGGCTTG	47049	CP004138.1|CP004138.1
47049	+	1	1	WT_00_min_Tc	1	1	11.56	20	2.08	3	47049	+	SM2011_a0089		protein_coding	NA	480	0	0	1	0	1	0	0	1		TCGGCACTCCACCCTATCCCAACTGGACCGCGCTGGGCGTAAACTGGCTTG	47049	CP004138.1|CP004138.1
47049	+	1	1	WT_00_min_Tc	1	1	11.56	20	2.08	3	47049	+	SM2011_a6018		ncRNA	NA	65	0	0	0	1	1	0	0	1		TCGGCACTCCACCCTATCCCAACTGGACCGCGCTGGGCGTAAACTGGCTTG	47049	CP004138.1|CP004138.1
47113	+	1	1	WT_00_min_Tc	1	1	32.52	2.97	4.93	1	47113	+	SM2011_a0091		protein_coding	94	716	1	0	0	0	1	0	0	0		CGAGATCAAAGTCATCGCGCGCATTCCCGAGGCGGCATAGGATTTCTTCCA	47113	CP004138.1|CP004138.1
47605	-	1	1	WT_00_min_Tc	1	1	15.9	2.33	>100	1	47605	-	SM2011_a0091		protein_coding	NA	716	0	0	0	1	1	0	0	1		AGATCTGTAGGTGTTGTCGAACGGACGATAGCTGCGATAGCGTCTCGCACA	47605	CP004138.1|CP004138.1
47774	-	1	1	WT_00_min_Tc	1	1	35.91	16.33	2.17	2	47774	-	SM2011_a6019		ncRNA	0	72	1	0	0	0	1	0	0	1		CTTGCGTCAGTCGGATTGCCTCGCCATCACCGGCCGAGTATTCCATCTGCG	47774	CP004138.1|CP004138.1
47774	-	1	1	WT_00_min_Tc	1	1	35.91	16.33	2.17	2	47774	-	SM2011_a0091		protein_coding	NA	716	0	0	0	1	1	0	0	1		CTTGCGTCAGTCGGATTGCCTCGCCATCACCGGCCGAGTATTCCATCTGCG	47774	CP004138.1|CP004138.1
47850	-	1	1	WT_00_min_Tc	1	1	7.95	12	4.08	2	47850	-	SM2011_a6019		ncRNA	76	72	0	1	0	0	1	0	0	1		CCGCCGCTGTAAGGCTGGTAACTGTTGTCTTCCGGGCGGTAGGAGCGGTAG	47850	CP004138.1|CP004138.1
47850	-	1	1	WT_00_min_Tc	1	1	7.95	12	4.08	2	47850	-	SM2011_a0091		protein_coding	NA	716	0	0	0	1	1	0	0	1		CCGCCGCTGTAAGGCTGGTAACTGTTGTCTTCCGGGCGGTAGGAGCGGTAG	47850	CP004138.1|CP004138.1
48052	+	1	1	WT_00_min_Tc	1	1	19.65	13	8.41	1	48052	+	SM2011_a0093		protein_coding	0	984	1	0	0	0	1	0	0	0		CTGCCCGAATTGAATTGGTCAGCAGCGGCAAGTCGTTCCTATGTTCCGCCA	48052	CP004138.1|CP004138.1
48053	-	1	1	WT_00_min_Tc	1	1	8.56	4.75	25.06	1	48053	-	SM2011_a6020		ncRNA	NA	47	0	0	0	1	1	0	0	1		TGCCGCATGTTTTTTCTTTCATCGGGTCCGATGAAAGGAGACATGCAGTCA	48053	CP004138.1|CP004138.1
48053	-	1	1	WT_00_min_Tc	1	1	8.56	4.75	25.06	1	48053	-	SM2011_a0093		protein_coding	NA	984	0	0	0	1	1	0	0	1		TGCCGCATGTTTTTTCTTTCATCGGGTCCGATGAAAGGAGACATGCAGTCA	48053	CP004138.1|CP004138.1
48463	+	1	1	WT_00_min_Tc	1	1	34.81	>100	>100	1	48463	+	SM2011_a0093		protein_coding	NA	984	0	0	1	0	1	0	0	0		AATTGATCGCCCGCAACGCCTTGCTGGACGGCACGGTCTATCTGCAGGTCT	48463	CP004138.1|CP004138.1
49986	+	1	1	WT_00_min_Tc	1	1	12.2	3	24.49	1	49986	+	SM2011_a0095		protein_coding	NA	1038	0	0	1	0	1	0	0	0		CTGCCACAGCGTTCACCACGCAGGAGCGGCTCGCCGACGGCCACATCGACA	49986	CP004138.1|CP004138.1
53447	+	1	1	WT_00_min_Tc	1	1	84.56	>100	8	1	53447	+	SM2011_a0104		protein_coding	NA	1641	0	0	1	0	1	0	0	0		GGCTGAAGAAGATCGATGACCACACGCTCGAGATCACCTATACCGGCACGA	53447	CP004138.1|CP004138.1
53557	-	1	1	WT_00_min_Tc	1	1	18.79	>100	5.11	1	53557	-	SM2011_a0104		protein_coding	NA	1641	0	0	0	1	1	0	0	1		TACTTGTCGAATTTTTCCACGACGACCTGCGAACCGGGTACGTGCTCCTTG	53557	CP004138.1|CP004138.1
53801	+	1	1	WT_00_min_Tc	1	1	23.85	>100	26.86	1	53801	+	SM2011_a0104		protein_coding	NA	1641	0	0	1	0	1	0	0	0		AGGGGCTGAAAGATCACCTCCTGGAAGTCGCCGAGGTCTATACCCGCAATA	53801	CP004138.1|CP004138.1
54401	-	1	1	WT_00_min_Tc	1	1	15.58	4.2	6.31	1	54401	-	SM2011_a0104		protein_coding	NA	1641	0	0	0	1	1	0	0	1		GTGGATCCACGGCTGGTAGGCCATCACCGCCTTGTTGTAGTTGAAGAACCA	54401	CP004138.1|CP004138.1
54500	+	1	1	WT_00_min_Tc	1	1	8.56	4	>100	2	54500	+	SM2011_a0105		protein_coding	126	936	1	0	0	0	1	0	0	0		ACGGCCTCGTTCCGAACGCGACGGAACTGGCCATCCAGCCCTATGACGAAA	54500	CP004138.1|CP004138.1
54500	+	1	1	WT_00_min_Tc	1	1	8.56	4	>100	2	54500	+	SM2011_a0104		protein_coding	NA	1641	0	0	1	0	1	0	0	0		ACGGCCTCGTTCCGAACGCGACGGAACTGGCCATCCAGCCCTATGACGAAA	54500	CP004138.1|CP004138.1
54651	-	1	1	WT_00_min_Tc	1	1	57.1	2.27	28.69	1	54651	-	SM2011_a0104		protein_coding	NA	1641	0	0	0	1	1	0	0	1		TGACGAATATAAGCAACGCAACGACCACGACCGTGGGTATGATCTGCAGGA	54651	CP004138.1|CP004138.1
54651	-	1	1	WT_00_min_Tc	1	1	57.1	2.27	28.69	1	54651	-	SM2011_a0105		protein_coding	NA	936	0	0	0	1	1	0	0	1		TGACGAATATAAGCAACGCAACGACCACGACCGTGGGTATGATCTGCAGGA	54651	CP004138.1|CP004138.1
54682	-	1	1	WT_00_min_Tc	1	1	8.67	>100	>100	1	54682	-	SM2011_a0104		protein_coding	NA	1641	0	0	0	1	1	0	0	1		GCGGCGAAGGTTCCCGGTACGACGCTGAAGATGACGAATATAAGCAACGCA	54682	CP004138.1|CP004138.1
54682	-	1	1	WT_00_min_Tc	1	1	8.67	>100	>100	1	54682	-	SM2011_a0105		protein_coding	NA	936	0	0	0	1	1	0	0	1		GCGGCGAAGGTTCCCGGTACGACGCTGAAGATGACGAATATAAGCAACGCA	54682	CP004138.1|CP004138.1
54808	-	1	1	WT_00_min_Tc	1	1	7.23	11	>100	1	54808	-	SM2011_a0105		protein_coding	NA	936	0	0	0	1	1	0	0	1		AATTGCGCAAGGTCCGTGACATAGGTCACGAAGCGCTCCATCAACGGCTTG	54808	CP004138.1|CP004138.1
55516	-	1	1	WT_00_min_Tc	1	1	17.69	8.75	3.08	2	55516	-	SM2011_a6021		ncRNA	0	66	1	0	0	0	1	0	0	1		TCCCGTCACTCCTGCTTGATGCGCGGATCGATCGCGGCATAGATCAGATCG	55516	CP004138.1|CP004138.1
55516	-	1	1	WT_00_min_Tc	1	1	17.69	8.75	3.08	2	55516	-	SM2011_a0105		protein_coding	NA	936	0	0	0	1	1	0	0	1		TCCCGTCACTCCTGCTTGATGCGCGGATCGATCGCGGCATAGATCAGATCG	55516	CP004138.1|CP004138.1
55516	-	1	1	WT_00_min_Tc	1	1	17.69	8.75	3.08	2	55516	-	SM2011_a0106		protein_coding	NA	822	0	0	0	1	1	0	0	1		TCCCGTCACTCCTGCTTGATGCGCGGATCGATCGCGGCATAGATCAGATCG	55516	CP004138.1|CP004138.1
56571	-	1	1	WT_00_min_Tc	1	1	13.55	>100	>100	1	56571	-	SM2011_a0108		protein_coding	NA	915	0	0	0	1	1	0	0	1		CAGCAGGTTCTGGCCCTTGAACAGGATCTCGCCGCCGGATACGGCGAGCGG	56571	CP004138.1|CP004138.1
56900	+	1	1	WT_00_min_Tc	1	1	7.95	>100	5.94	1	56900	+	SM2011_a0108		protein_coding	NA	915	0	0	1	0	1	0	0	0		CAGATGTCGGGGGGCTTGCGCCAGCGCGTAATGATCGCCATGGCGCTCGCC	56900	CP004138.1|CP004138.1
58223	-	1	1	WT_00_min_Tc	1	1	79.28	43.33	9.13	1	58223	-	SM2011_a0110		protein_coding	NA	963	0	0	0	1	1	0	0	1		TCTCCTGGAATTGCTCTAGACGGCTGGCACCAATCTCATACGATGGCCAGG	58223	CP004138.1|CP004138.1
58223	-	1	1	WT_00_min_Tc	1	1	79.28	43.33	9.13	1	58223	-	SM2011_a5001		protein_coding	NA	315	0	0	0	1	1	0	0	1		TCTCCTGGAATTGCTCTAGACGGCTGGCACCAATCTCATACGATGGCCAGG	58223	CP004138.1|CP004138.1
58486	+	1	1	WT_00_min_Tc	1	1	817.86	13.32	2.06	2	58486	+	SM2011_a7002		ncRNA	0	38	1	0	0	0	1	0	0	0		ATCGCGTATTGCCGTTCGACATTGGAGCTGCGCGCTGCTATGCCAAGCTTG	58486	CP004138.1|CP004138.1
58486	+	1	1	WT_00_min_Tc	1	1	817.86	13.32	2.06	2	58486	+	SM2011_a5001		protein_coding	NA	315	0	0	1	0	1	0	0	0		ATCGCGTATTGCCGTTCGACATTGGAGCTGCGCGCTGCTATGCCAAGCTTG	58486	CP004138.1|CP004138.1
58800	-	1	1	WT_00_min_Tc	1	1	30.36	>100	4.06	1	58800	-	SM2011_a0112		protein_coding	NA	627	0	0	1	0	1	0	0	0		GGGAACGGTAGAGCATTTCCAAGACCTTCCAATCGGGCAATATTAGCAGCA	58800	CP004138.1|CP004138.1
58818	+	1	1	WT_00_min_Tc	1	1	36.14	>100	4.29	1	58818	+	SM2011_a0112		protein_coding	NA	627	0	0	0	1	1	0	0	1		GCGCCCACCGGCTGCTGCCTCACCGCGTCTATTGCTGCTAATATTGCCCGA	58818	CP004138.1|CP004138.1
59261	+	1	1	WT_00_min_Tc	1	1	26.02	11.33	8.41	2	59261	+	SM2011_a6023		ncRNA	86	80	0	1	0	0	1	0	0	1		GTCATGGATACTCCTCCCGCTTGCACGGTGAGATTGCGTATATTGAGGGCT	59261	CP004138.1|CP004138.1
59261	+	1	1	WT_00_min_Tc	1	1	26.02	11.33	8.41	2	59261	+	SM2011_a0112		protein_coding	NA	627	0	0	0	1	1	0	0	1		GTCATGGATACTCCTCCCGCTTGCACGGTGAGATTGCGTATATTGAGGGCT	59261	CP004138.1|CP004138.1
59346	+	1	1	WT_00_min_Tc	1	1	400	>100	3.25	2	59346	+	SM2011_a6023		ncRNA	1	80	1	0	0	0	1	0	0	1		GGCGATGCGAGGGGGCTGGACCTGATGCAATTTCAGGTTCACAGAAGCTTG	59346	CP004138.1|CP004138.1
59346	+	1	1	WT_00_min_Tc	1	1	400	>100	3.25	2	59346	+	SM2011_a0112		protein_coding	NA	627	0	0	0	1	1	0	0	1		GGCGATGCGAGGGGGCTGGACCTGATGCAATTTCAGGTTCACAGAAGCTTG	59346	CP004138.1|CP004138.1
59439	-	1	1	WT_00_min_Tc	1	1	12.29	3.6	>100	1	59439	-	SM2011_a6023		ncRNA	NA	80	0	0	0	1	1	0	0	1		GATATGGCGAGAAGCTGCCCAGCTCCTTCGCCGTTCGCTAATGAGGACGCG	59439	CP004138.1|CP004138.1
59527	-	1	1	WT_00_min_Tc	1	1	11.41	2.82	40.89	1	59527	-	SM2011_a0113		protein_coding	NA	2644	0	0	0	1	1	0	0	1		CTCGCGCATTTTCGGACCGGCAGCGTCATCCAAGGAGTACCGTTGATCGCA	59527	CP004138.1|CP004138.1
59623	+	1	1	WT_00_min_Tc	1	1	54.21	6.77	8.16	1	59623	+	SM2011_a0113		protein_coding	0	2644	1	0	0	0	1	0	0	0		GCGAGTCAAAAAATGGCGGGAACAAAACCGCGTCTGGTACGTTCATGCACG	59623	CP004138.1|CP004138.1
59739	+	1	1	WT_00_min_Tc	1	1	30.49	46	5.29	1	59739	+	SM2011_a0113		protein_coding	NA	2644	0	0	1	0	1	0	0	0		AGATTCAATCGATCCCTTGAAGAGCCGCGAGAGCCCTGTTTACATGTCGAA	59739	CP004138.1|CP004138.1
59833	+	1	1	WT_00_min_Tc	1	1	7.95	2.71	2.09	1	59833	+	SM2011_a0113		protein_coding	NA	2644	0	0	1	0	1	0	0	0		GAAGCGCTGATTACGTCAGCTCCAACTGCGCTTGATGCTATACCGGGAGCC	59833	CP004138.1|CP004138.1
59850	+	1	1	WT_00_min_Tc	1	1	477.71	22.36	8.17	1	59850	+	SM2011_a0113		protein_coding	NA	2644	0	0	1	0	1	0	0	0		AGCTCCAACTGCGCTTGATGCTATACCGGGAGCCGTTTATGTCTGTGATCA	59850	CP004138.1|CP004138.1
59903	-	1	1	WT_00_min_Tc	1	1	34.69	>100	17.07	1	59903	-	SM2011_a0113		protein_coding	NA	2644	0	0	0	1	1	0	0	1		AAGACGCTGGGAACCACAAAATCGCTCTCGCGGTGCGCTAAGCGACGGCTG	59903	CP004138.1|CP004138.1
60529	+	1	1	WT_00_min_Tc	1	1	31.85	11.25	3.71	1	60529	+	SM2011_a0113		protein_coding	NA	2644	0	0	1	0	1	0	0	0		GATGGGAAATTCGTCAATACGCGGTGCTTCACGACCGATATAACGAGCCTG	60529	CP004138.1|CP004138.1
61346	-	1	1	WT_00_min_Tc	1	1	37.95	39	10.58	2	61346	-	SM2011_a6025		ncRNA	0	55	1	0	0	0	1	0	0	1		AGTCTGGATAATGCCTTGCGTGTCCTTGCTTACGATCGCATCATCCGAGAA	61346	CP004138.1|CP004138.1
61346	-	1	1	WT_00_min_Tc	1	1	37.95	39	10.58	2	61346	-	SM2011_a0113		protein_coding	NA	2644	0	0	0	1	1	0	0	1		AGTCTGGATAATGCCTTGCGTGTCCTTGCTTACGATCGCATCATCCGAGAA	61346	CP004138.1|CP004138.1
62077	-	1	1	WT_00_min_Tc	1	1	57.1	6.64	7.57	1	62077	-	SM2011_a0113		protein_coding	NA	2644	0	0	0	1	1	0	0	1		GGACCACCAATCTCCTCCCATTGTAAATGCAGGTGAGATACGCTCTCAATA	62077	CP004138.1|CP004138.1
62092	-	1	1	WT_00_min_Tc	1	1	8.81	>100	>100	1	62092	-	SM2011_a0113		protein_coding	NA	2644	0	0	0	1	1	0	0	1		GGGACCATGACAGATGGACCACCAATCTCCTCCCATTGTAAATGCAGGTGA	62092	CP004138.1|CP004138.1
62135	+	1	1	WT_00_min_Tc	1	1	13.12	4.29	2.33	2	62135	+	SM2011_a0114		protein_coding	159	363	1	0	0	0	1	0	0	0		GCGTATCTCACCTGCATTTACAATGGGAGGAGATTGGTGGTCCATCTGTCA	62135	CP004138.1|CP004138.1
62135	+	1	1	WT_00_min_Tc	1	1	13.12	4.29	2.33	2	62135	+	SM2011_a0113		protein_coding	NA	2644	0	0	1	0	1	0	0	0		GCGTATCTCACCTGCATTTACAATGGGAGGAGATTGGTGGTCCATCTGTCA	62135	CP004138.1|CP004138.1
62356	-	1	1	WT_00_min_Tc	1	1	13.73	>100	19.79	2	62356	-	SM2011_a6026		ncRNA	NA	130	0	0	1	0	1	0	0	1		CGAGAGGCTGTAGCGGCGACCTCATGCCCGAGTTCGCATAGTGTATCTTCA	62356	CP004138.1|CP004138.1
62356	-	1	1	WT_00_min_Tc	1	1	13.73	>100	19.79	2	62356	-	SM2011_a0113		protein_coding	NA	2644	0	0	0	1	1	0	0	1		CGAGAGGCTGTAGCGGCGACCTCATGCCCGAGTTCGCATAGTGTATCTTCA	62356	CP004138.1|CP004138.1
62356	-	1	1	WT_00_min_Tc	1	1	13.73	>100	19.79	2	62356	-	SM2011_a0114		protein_coding	NA	363	0	0	0	1	1	0	0	1		CGAGAGGCTGTAGCGGCGACCTCATGCCCGAGTTCGCATAGTGTATCTTCA	62356	CP004138.1|CP004138.1
62374	+	1	1	WT_00_min_Tc	1	1	12.87	10.5	5.15	2	62374	+	SM2011_a0114		protein_coding	NA	363	0	0	1	0	1	0	0	1		GTCGAAGACGAATCCATGATCGCCATGCTGATTGAAGATACACTATGCGAA	62374	CP004138.1|CP004138.1
62374	+	1	1	WT_00_min_Tc	1	1	12.87	10.5	5.15	2	62374	+	SM2011_a6026		ncRNA	NA	130	0	0	0	1	1	0	0	1		GTCGAAGACGAATCCATGATCGCCATGCTGATTGAAGATACACTATGCGAA	62374	CP004138.1|CP004138.1
62435	-	1	1	WT_00_min_Tc	1	1	11.56	>100	4.45	2	62435	-	SM2011_a6026		ncRNA	0	130	1	0	0	0	1	0	0	1		GGGCTCCCCGTCCAGGTTGACGTCGATGATGGCGATGTCAAACTGCCCTTT	62435	CP004138.1|CP004138.1
62435	-	1	1	WT_00_min_Tc	1	1	11.56	>100	4.45	2	62435	-	SM2011_a0114		protein_coding	NA	363	0	0	0	1	1	0	0	1		GGGCTCCCCGTCCAGGTTGACGTCGATGATGGCGATGTCAAACTGCCCTTT	62435	CP004138.1|CP004138.1
62562	-	1	1	WT_00_min_Tc	1	1	8.13	>100	2.97	2	62562	-	SM2011_a6026		ncRNA	127	130	0	1	0	0	1	0	0	1		TGTCCAAAAACGGCTTCGTCAGCAAGGGGATGTTCGAATACCTTGTATCCA	62562	CP004138.1|CP004138.1
62562	-	1	1	WT_00_min_Tc	1	1	8.13	>100	2.97	2	62562	-	SM2011_a0114		protein_coding	NA	363	0	0	0	1	1	0	0	1		TGTCCAAAAACGGCTTCGTCAGCAAGGGGATGTTCGAATACCTTGTATCCA	62562	CP004138.1|CP004138.1
62853	-	1	1	WT_00_min_Tc	1	1	19.4	2.62	10.02	1	62853	-	orphan		orphan	NA	NA	0	0	0	0	1	0	0	0		CCGCAGCGGCATCAACGTCGAGGGCTACGACATAGTTTATCCAAACCGACG	62853	CP004138.1|CP004138.1
63206	-	1	1	WT_00_min_Tc	1	1	33.88	2.25	3.34	1	63206	-	SM2011_a0116		protein_coding	NA	985	0	0	0	1	1	0	0	1		CATCCGGTTTGCCGGTACGCGGAACGCCGAGTATCTGATAGGGATCATCAG	63206	CP004138.1|CP004138.1
63213	-	1	1	WT_00_min_Tc	1	1	10.12	15	12.21	1	63213	-	SM2011_a0116		protein_coding	NA	985	0	0	0	1	1	0	0	1		CGGATCTCATCCGGTTTGCCGGTACGCGGAACGCCGAGTATCTGATAGGGA	63213	CP004138.1|CP004138.1
64478	+	1	1	WT_00_min_Tc	1	1	10.84	2.08	6.68	1	64478	+	SM2011_a0118		protein_coding	175	556	1	0	0	0	1	0	0	0		TTGTCGCCTATTGGCCAGCAACATTAGCTACGACATCGTAATTTGTTATCG	64478	CP004138.1|CP004138.1
64572	-	1	1	WT_00_min_Tc	1	1	14.91	9	4.2	1	64572	-	SM2011_a0118		protein_coding	NA	556	0	0	0	1	1	0	0	1		ATATATTAGTCATTTTGAATTATCGGGAAGTCGACGAATCTTCCCTTTGGC	64572	CP004138.1|CP004138.1
64772	-	1	1	WT_00_min_Tc	1	1	8.81	14	10.39	1	64772	-	SM2011_a0118		protein_coding	NA	556	0	0	0	1	1	0	0	1		GTGTGTGGCAGTCGTTGCAGCCGCCCATTGTGACGAGATATTCCCCTCGCG	64772	CP004138.1|CP004138.1
64805	+	1	1	WT_00_min_Tc	1	1	12.2	2.15	3.46	1	64805	+	SM2011_a0118		protein_coding	NA	556	0	0	1	0	1	0	0	0		CGACGATCCCGCAATTGCGCGAGGGGAATATCTCGTCACAATGGGCGGCTG	64805	CP004138.1|CP004138.1
64890	+	1	1	WT_00_min_Tc	1	1	10.84	2.14	4.4	1	64890	+	SM2011_a0118		protein_coding	NA	556	0	0	1	0	1	0	0	0		AAGCCGGACAGCTCACGCTTTCTCGGCGGGTCGGATGTAGGCTTCGAAATT	64890	CP004138.1|CP004138.1
65414	+	1	1	WT_00_min_Tc	1	1	28.19	5.88	14.51	2	65414	+	SM2011_a6028		ncRNA	8	55	1	0	0	0	1	0	0	1		TCCGCGCCTCGCGGTTGCCTCTCACTTGTCCTTTAGCCATCGATGCGATCC	65414	CP004138.1|CP004138.1
65414	+	1	1	WT_00_min_Tc	1	1	28.19	5.88	14.51	2	65414	+	SM2011_a6027		protein_coding	NA	366	0	0	0	1	1	0	0	1		TCCGCGCCTCGCGGTTGCCTCTCACTTGTCCTTTAGCCATCGATGCGATCC	65414	CP004138.1|CP004138.1
65414	+	1	1	WT_00_min_Tc	1	1	28.19	5.88	14.51	2	65414	+	SM2011_a0121		protein_coding	NA	182	0	0	0	1	1	0	0	1		TCCGCGCCTCGCGGTTGCCTCTCACTTGTCCTTTAGCCATCGATGCGATCC	65414	CP004138.1|CP004138.1
65477	-	1	1	WT_00_min_Tc	1	1	182.86	8.91	5.52	2	65477	-	SM2011_a6027		protein_coding	0	366	1	0	0	0	1	0	0	1		CGCCTCAAGCGGCTGATGACGACCGGCTCATTTGAGAGCATATTGGACGCC	65477	CP004138.1|CP004138.1
65477	-	1	1	WT_00_min_Tc	1	1	182.86	8.91	5.52	2	65477	-	SM2011_a6028		ncRNA	NA	55	0	0	0	1	1	0	0	1		CGCCTCAAGCGGCTGATGACGACCGGCTCATTTGAGAGCATATTGGACGCC	65477	CP004138.1|CP004138.1
65598	+	1	1	WT_00_min_Tc	1	1	52.04	13.8	3.34	1	65598	+	SM2011_a0121		protein_coding	NA	182	0	0	0	1	1	0	0	1		GTGCCCGATTTCTTGTTCTCTTCCTTCGCGGCTTCGCTTATTTGCTTGGTA	65598	CP004138.1|CP004138.1
67694	+	1	1	WT_00_min_Tc	1	1	9.4	>100	10.58	2	67694	+	SM2011_a6029		ncRNA	0	57	1	0	0	0	1	0	0	1		AGTTCGATTTCCTTGGCGACAGAGACGCCGTCTTTGGTAATGCGTGGAGCG	67694	CP004138.1|CP004138.1
67694	+	1	1	WT_00_min_Tc	1	1	9.4	>100	10.58	2	67694	+	SM2011_a0124		protein_coding	NA	1635	0	0	0	1	1	0	0	1		AGTTCGATTTCCTTGGCGACAGAGACGCCGTCTTTGGTAATGCGTGGAGCG	67694	CP004138.1|CP004138.1
67754	+	1	1	WT_00_min_Tc	1	1	8.67	2.36	>100	2	67754	+	SM2011_a6030		ncRNA	0	58	1	0	0	0	1	0	0	1		TTGTCGATAACGACATTGCGGCCCTTTGGGCCGAGTGTCACCTTGACGGCA	67754	CP004138.1|CP004138.1
67754	+	1	1	WT_00_min_Tc	1	1	8.67	2.36	>100	2	67754	+	SM2011_a0124		protein_coding	NA	1635	0	0	0	1	1	0	0	1		TTGTCGATAACGACATTGCGGCCCTTTGGGCCGAGTGTCACCTTGACGGCA	67754	CP004138.1|CP004138.1
68228	+	1	1	WT_00_min_Tc	1	1	6.5	>100	7.32	2	68228	+	SM2011_a6031		ncRNA	179	62	0	1	0	0	1	0	0	1		GCGGGCGGAATGTCATGGGATTCTTTCTGCGGCCAGCGTATAGGGCGGCTG	68228	CP004138.1|CP004138.1
68228	+	1	1	WT_00_min_Tc	1	1	6.5	>100	7.32	2	68228	+	SM2011_a0125		protein_coding	NA	354	0	0	0	1	1	0	0	1		GCGGGCGGAATGTCATGGGATTCTTTCTGCGGCCAGCGTATAGGGCGGCTG	68228	CP004138.1|CP004138.1
68229	-	1	1	WT_00_min_Tc	1	1	2215.74	>100	4.85	1	68229	-	SM2011_a0125		protein_coding	0	354	1	0	0	0	1	0	0	0		ATTTCTTGGCACCTCTATTAATCGCGCGCTGGCGATGCTATTTAGGAGTTG	68229	CP004138.1|CP004138.1
68407	+	1	1	WT_00_min_Tc	1	1	284.77	7.68	4.33	2	68407	+	SM2011_a6031		ncRNA	0	62	1	0	0	0	1	0	0	1		TTTGACATACCTGAATTTCCTTTTTACGCCGGATAGGAGACTGTGACGTTA	68407	CP004138.1|CP004138.1
68407	+	1	1	WT_00_min_Tc	1	1	284.77	7.68	4.33	2	68407	+	SM2011_a6032		ncRNA	NA	343	0	0	0	1	1	0	0	1		TTTGACATACCTGAATTTCCTTTTTACGCCGGATAGGAGACTGTGACGTTA	68407	CP004138.1|CP004138.1
68634	+	1	1	WT_00_min_Tc	1	1	6.78	5.5	4.22	2	68634	+	SM2011_a0126		protein_coding	NA	246	0	0	1	0	1	0	0	1		CGGCATGAATTCGATTGTCGAAGGTCAGAAGCTCGGCTTTGAGCTCGAGCG	68634	CP004138.1|CP004138.1
68634	+	1	1	WT_00_min_Tc	1	1	6.78	5.5	4.22	2	68634	+	SM2011_a6032		ncRNA	NA	343	0	0	0	1	1	0	0	1		CGGCATGAATTCGATTGTCGAAGGTCAGAAGCTCGGCTTTGAGCTCGAGCG	68634	CP004138.1|CP004138.1
68786	-	1	1	WT_00_min_Tc	1	1	10.84	4.75	3.09	2	68786	-	SM2011_a6033		ncRNA	0	20	1	0	0	0	1	0	0	1		TTCGGCAAAGCCGTTGTCGCTCGGGTGTCTCAATCGTTATTCCTTCGAATC	68786	CP004138.1|CP004138.1
68786	-	1	1	WT_00_min_Tc	1	1	10.84	4.75	3.09	2	68786	-	SM2011_a0126		protein_coding	NA	246	0	0	0	1	1	0	0	1		TTCGGCAAAGCCGTTGTCGCTCGGGTGTCTCAATCGTTATTCCTTCGAATC	68786	CP004138.1|CP004138.1
68786	-	1	1	WT_00_min_Tc	1	1	10.84	4.75	3.09	2	68786	-	SM2011_a0128		protein_coding	NA	381	0	0	0	1	1	0	0	1		TTCGGCAAAGCCGTTGTCGCTCGGGTGTCTCAATCGTTATTCCTTCGAATC	68786	CP004138.1|CP004138.1
69278	+	1	1	WT_00_min_Tc	1	1	6.5	>100	7.32	1	69278	+	SM2011_a0130		protein_coding	NA	1068	0	0	1	0	1	0	0	0		TGGCGGAGGATCGCGGGGCGAGCGAAAAACGGACCGGTTATAATGAGCGCA	69278	CP004138.1|CP004138.1
70348	+	1	1	WT_00_min_Tc	1	1	6.5	>100	>100	1	70348	+	SM2011_a0132		protein_coding	NA	288	0	0	1	0	1	0	0	0		GCGCCGCTCCCTTACTGAAGATGGACGAAAGACGAAGTAATGATTGAATTG	70348	CP004138.1|CP004138.1
70382	+	1	1	WT_00_min_Tc	1	1	17.69	6.17	4.39	1	70382	+	SM2011_a0132		protein_coding	NA	288	0	0	1	0	1	0	0	0		AAGTAATGATTGAATTGACGCCAACCCAGATCCGCGGTCTGAAGCTCGCTA	70382	CP004138.1|CP004138.1
70950	-	1	1	WT_00_min_Tc	1	1	13.01	>100	4.68	1	70950	-	SM2011_a0134		protein_coding	NA	606	0	0	1	0	1	0	0	0		TGACGGAATCCGGGGTTGATGAAGAAGACGCCCATGTTTACGCCGAGGGCG	70950	CP004138.1|CP004138.1
71349	+	1	1	WT_00_min_Tc	1	1	56.24	8.55	3.67	1	71349	+	SM2011_a0134		protein_coding	NA	606	0	0	0	1	1	0	0	1		AGCATCGCCATAGTCATCAAAGAGCCCTGTTACAGTTCTCATATTCGTTCT	71349	CP004138.1|CP004138.1
71349	+	1	1	WT_00_min_Tc	1	1	56.24	8.55	3.67	1	71349	+	SM2011_a5002		protein_coding	NA	351	0	0	0	1	1	0	0	1		AGCATCGCCATAGTCATCAAAGAGCCCTGTTACAGTTCTCATATTCGTTCT	71349	CP004138.1|CP004138.1
73288	+	1	1	WT_00_min_Tc	1	1	8.81	>100	>100	1	73288	+	SM2011_a0136		protein_coding	NA	2019	0	0	1	0	1	0	0	0		GTTCTACGACACGGTTGCTATCCCCGCACTGCTCCTGGCAGAGCGGGACCG	73288	CP004138.1|CP004138.1
73571	-	1	1	WT_00_min_Tc	1	1	10.16	>100	11.13	1	73571	-	SM2011_a0136		protein_coding	NA	2019	0	0	0	1	1	0	0	1		TCGAGCTGCAGTGCCTTTATGTTGCCCGCCTTGAGGACTTCGTGAGTGGCA	73571	CP004138.1|CP004138.1
73822	+	1	1	WT_00_min_Tc	1	1	250.03	>100	5.15	2	73822	+	SM2011_a0137		protein_coding	205	2222	1	0	0	0	1	0	0	0		AGACCAACTTATTGAATCGCTGCAGGCAGACTTCGTGGTATTCGGGATGGG	73822	CP004138.1|CP004138.1
73822	+	1	1	WT_00_min_Tc	1	1	250.03	>100	5.15	2	73822	+	SM2011_a0136		protein_coding	NA	2019	0	0	1	0	1	0	0	0		AGACCAACTTATTGAATCGCTGCAGGCAGACTTCGTGGTATTCGGGATGGG	73822	CP004138.1|CP004138.1
74027	+	1	1	WT_00_min_Tc	1	1	86.05	23.75	6.4	1	74027	+	SM2011_a0137		protein_coding	0	2222	0	1	0	0	1	0	0	0		GTGCGGAGCTTACTTACGGCGTTTTAAGACGTTCAGCTCATTGATGAGCAG	74027	CP004138.1|CP004138.1
74379	-	1	1	WT_00_min_Tc	1	1	201.25	>100	10.49	2	74379	-	SM2011_a6035		ncRNA	0	68	1	0	0	0	1	0	0	1		AAAGCTTCCTGCTCGTTGGTCTGGCCGGCAAGAAAGGCGTATAACGGCTTA	74379	CP004138.1|CP004138.1
74379	-	1	1	WT_00_min_Tc	1	1	201.25	>100	10.49	2	74379	-	SM2011_a0137		protein_coding	NA	2222	0	0	0	1	1	0	0	1		AAAGCTTCCTGCTCGTTGGTCTGGCCGGCAAGAAAGGCGTATAACGGCTTA	74379	CP004138.1|CP004138.1
74594	-	1	1	WT_00_min_Tc	1	1	7.23	2.25	2.11	2	74594	-	SM2011_a6035		ncRNA	215	68	0	1	0	0	1	0	0	1		CTAAGTGGAGATATTCCCTGCCGGGCTCCTGAACAATATCACCGGTGTCCG	74594	CP004138.1|CP004138.1
74594	-	1	1	WT_00_min_Tc	1	1	7.23	2.25	2.11	2	74594	-	SM2011_a0137		protein_coding	NA	2222	0	0	0	1	1	0	0	1		CTAAGTGGAGATATTCCCTGCCGGGCTCCTGAACAATATCACCGGTGTCCG	74594	CP004138.1|CP004138.1
74643	+	1	1	WT_00_min_Tc	1	1	10.16	2.88	4.62	1	74643	+	SM2011_a0137		protein_coding	NA	2222	0	0	1	0	1	0	0	0		TCGGACACCGGTGATATTGTTCAGGAGCCCGGCAGGGAATATCTCCACTTA	74643	CP004138.1|CP004138.1
75006	+	1	1	WT_00_min_Tc	1	1	11.56	12	2.85	1	75006	+	SM2011_a0137		protein_coding	NA	2222	0	0	1	0	1	0	0	0		GCGCGTCACGATCCGTTGACCGGGCTCGCCAACCGTGCGTCTTTCAACCGG	75006	CP004138.1|CP004138.1
75051	-	1	1	WT_00_min_Tc	1	1	30.49	46	11.38	1	75051	-	SM2011_a0137		protein_coding	NA	2222	0	0	0	1	1	0	0	1		AGTGTGTCGTTCACTTGCTTGAAGCGGTCGAGATCGAGATACAGAAGAGCA	75051	CP004138.1|CP004138.1
75189	-	1	1	WT_00_min_Tc	1	1	17.62	4.8	>100	1	75189	-	SM2011_a0137		protein_coding	NA	2222	0	0	0	1	1	0	0	1		TCCACCTCGTCCTGGCGGGTACGCGCGACGATGATGGTAAACTCATCACCA	75189	CP004138.1|CP004138.1
75381	-	1	1	WT_00_min_Tc	1	1	22.41	32	8.68	1	75381	-	SM2011_a0137		protein_coding	NA	2222	0	0	0	1	1	0	0	1		AAGACTGCGTAGCGGTTCCGCCCGGCCGATTTGGCGTGGTAAAGCGCGATA	75381	CP004138.1|CP004138.1
75620	+	1	1	WT_00_min_Tc	1	1	63.34	7.17	6.3	1	75620	+	SM2011_a0137		protein_coding	NA	2222	0	0	1	0	1	0	0	0		GGAAGCTCTCATTCGCTGGCGGCATCCGAGCAAAGGCCCTATAGCACCGGA	75620	CP004138.1|CP004138.1
75888	+	1	1	WT_00_min_Tc	1	1	10.84	3.67	2.26	1	75888	+	SM2011_a0137		protein_coding	NA	2222	0	0	1	0	1	0	0	0		GAAACTGCTCTCCTTGACGAAGCCGGCGTCTGCGAAAAAAACATCACGGCA	75888	CP004138.1|CP004138.1
76178	-	1	1	WT_00_min_Tc	1	1	10.84	3.5	3.42	1	76178	-	SM2011_a0137		protein_coding	NA	2222	0	0	0	1	1	0	0	1		AGGTTCCTTGAGCCTTATCTGCGCCAAGAAGTTGACGAAGTGAATTCTTCG	76178	CP004138.1|CP004138.1
76745	-	1	1	WT_00_min_Tc	1	1	15.18	11	4.45	2	76745	-	SM2011_a0139		protein_coding	101	321	1	0	0	0	1	0	0	0		AGGACCACGCAATGGCAAAGAATACGATTTGCCTCTGGTATGATAAGGACG	76745	CP004138.1|CP004138.1
76745	-	1	1	WT_00_min_Tc	1	1	15.18	11	4.45	2	76745	-	SM2011_a6036		protein_coding	NA	266	0	0	1	0	1	0	0	0		AGGACCACGCAATGGCAAAGAATACGATTTGCCTCTGGTATGATAAGGACG	76745	CP004138.1|CP004138.1
76903	-	1	1	WT_00_min_Tc	1	1	146	>100	9.77	1	76903	-	SM2011_a6036		protein_coding	0	266	1	0	0	0	1	0	0	0		TTTCTTGCGGGCGGATTGAATACTTTATGTACCCGTGCGACTTTCGAAACG	76903	CP004138.1|CP004138.1
76937	+	1	1	WT_00_min_Tc	1	1	26.02	>100	9.5	1	76937	+	SM2011_a6036		protein_coding	NA	266	0	0	0	1	1	0	0	1		AGATGCTCTCGTTATGCGTTTCGAAAGTCGCACGGGTACATAAAGTATTCA	76937	CP004138.1|CP004138.1
78547	-	1	1	WT_00_min_Tc	1	1	59.27	2.9	2.75	2	78547	-	SM2011_a0142		protein_coding	27	1430	1	0	0	0	1	0	0	1		AGACCGACGACTCAGCCGTTCTGACACAATCTACAGGTAGCGGTCTCATCG	78547	CP004138.1|CP004138.1
78547	-	1	1	WT_00_min_Tc	1	1	59.27	2.9	2.75	2	78547	-	SM2011_a7003		ncRNA	NA	44	0	0	0	1	1	0	0	1		AGACCGACGACTCAGCCGTTCTGACACAATCTACAGGTAGCGGTCTCATCG	78547	CP004138.1|CP004138.1
78547	-	1	1	WT_00_min_Tc	1	1	59.27	2.9	2.75	2	78547	-	SM2011_a0143		protein_coding	NA	553	0	0	0	1	1	0	0	1		AGACCGACGACTCAGCCGTTCTGACACAATCTACAGGTAGCGGTCTCATCG	78547	CP004138.1|CP004138.1
78571	+	1	1	WT_00_min_Tc	1	1	6.78	10	4.07	2	78571	+	SM2011_a7003		ncRNA	6	44	1	0	0	0	1	0	0	1		CCTAGGAGGATAGCGCATTCATTGGACGATGAGACCGCTACCTGTAGATTG	78571	CP004138.1|CP004138.1
78571	+	1	1	WT_00_min_Tc	1	1	6.78	10	4.07	2	78571	+	SM2011_a0142		protein_coding	NA	1430	0	0	0	1	1	0	0	1		CCTAGGAGGATAGCGCATTCATTGGACGATGAGACCGCTACCTGTAGATTG	78571	CP004138.1|CP004138.1
78578	+	1	1	WT_00_min_Tc	1	1	193.11	2.73	2.61	3	78578	+	SM2011_a0143		protein_coding	46	553	1	0	0	0	1	0	0	1		GGATAGCGCATTCATTGGACGATGAGACCGCTACCTGTAGATTGTGTCAGA	78578	CP004138.1|CP004138.1
78578	+	1	1	WT_00_min_Tc	1	1	193.11	2.73	2.61	3	78578	+	SM2011_a7003		ncRNA	NA	44	0	0	1	0	1	0	0	1		GGATAGCGCATTCATTGGACGATGAGACCGCTACCTGTAGATTGTGTCAGA	78578	CP004138.1|CP004138.1
78578	+	1	1	WT_00_min_Tc	1	1	193.11	2.73	2.61	3	78578	+	SM2011_a0142		protein_coding	NA	1430	0	0	0	1	1	0	0	1		GGATAGCGCATTCATTGGACGATGAGACCGCTACCTGTAGATTGTGTCAGA	78578	CP004138.1|CP004138.1
78599	-	1	1	WT_00_min_Tc	1	1	20.96	3.3	4.48	2	78599	-	SM2011_a0142		protein_coding	79	1430	0	1	0	0	1	0	0	1		TCACCGCATTGCTCATCTCCCGAAACTCCGCAATTTGGCTAGAAGAGGGAA	78599	CP004138.1|CP004138.1
78599	-	1	1	WT_00_min_Tc	1	1	20.96	3.3	4.48	2	78599	-	SM2011_a7003		ncRNA	NA	44	0	0	0	1	1	0	0	1		TCACCGCATTGCTCATCTCCCGAAACTCCGCAATTTGGCTAGAAGAGGGAA	78599	CP004138.1|CP004138.1
78599	-	1	1	WT_00_min_Tc	1	1	20.96	3.3	4.48	2	78599	-	SM2011_a0143		protein_coding	NA	553	0	0	0	1	1	0	0	1		TCACCGCATTGCTCATCTCCCGAAACTCCGCAATTTGGCTAGAAGAGGGAA	78599	CP004138.1|CP004138.1
79023	-	1	1	WT_00_min_Tc	1	1	6.78	>100	>100	1	79023	-	SM2011_a0143		protein_coding	NA	553	0	0	0	1	1	0	0	1		GTACCGATTGGAATGCCCATCACATCGGCCGCTTCGCGATAGGATAGCTCC	79023	CP004138.1|CP004138.1
79116	-	1	1	WT_00_min_Tc	1	1	7.23	8	>100	1	79116	-	SM2011_a0143		protein_coding	NA	553	0	0	0	1	1	0	0	1		GCGCCCTTCATTGACTGAGAACGTCCGGTCGCCTGTGTTATTCCGGCAGCC	79116	CP004138.1|CP004138.1
79116	-	1	1	WT_00_min_Tc	1	1	7.23	8	>100	1	79116	-	SM2011_a0144		protein_coding	NA	915	0	0	0	1	1	0	0	1		GCGCCCTTCATTGACTGAGAACGTCCGGTCGCCTGTGTTATTCCGGCAGCC	79116	CP004138.1|CP004138.1
79213	+	1	1	WT_00_min_Tc	1	1	10.27	2.64	8.53	1	79213	+	SM2011_a0144		protein_coding	NA	915	0	0	1	0	1	0	0	0		GCGCAAACGAATGACAAGAGCCGACTTCTCGGATGAGATACTGATGCGGTT	79213	CP004138.1|CP004138.1
79392	+	1	1	WT_00_min_Tc	1	1	7.42	4.25	4.49	1	79392	+	SM2011_a0144		protein_coding	NA	915	0	0	1	0	1	0	0	0		CGCTGCTCGATGAGCCGGTACCTTCCGAGCTCAAGCGTGCGGTCGAAAGAA	79392	CP004138.1|CP004138.1
79847	+	1	1	WT_00_min_Tc	1	1	9.49	2.83	16.32	2	79847	+	SM2011_a0144		protein_coding	NA	915	0	0	1	0	1	0	0	1		GTGACGTTCGCCGTCATCGCACCCGGAGCCACCGGCGGTTATGCTCCTGCA	79847	CP004138.1|CP004138.1
79847	+	1	1	WT_00_min_Tc	1	1	9.49	2.83	16.32	2	79847	+	SM2011_a6037		ncRNA	NA	137	0	0	0	1	1	0	0	1		GTGACGTTCGCCGTCATCGCACCCGGAGCCACCGGCGGTTATGCTCCTGCA	79847	CP004138.1|CP004138.1
80014	+	1	1	WT_00_min_Tc	1	1	8.13	8	6.51	2	80014	+	SM2011_a0144		protein_coding	NA	915	0	0	1	0	1	0	0	1		TCAAAAATTGCGATCATGGAATAGAGGCGCGCACCGGCCGTTACTCCTGCG	80014	CP004138.1|CP004138.1
80014	+	1	1	WT_00_min_Tc	1	1	8.13	8	6.51	2	80014	+	SM2011_a6037		ncRNA	NA	137	0	0	0	1	1	0	0	1		TCAAAAATTGCGATCATGGAATAGAGGCGCGCACCGGCCGTTACTCCTGCG	80014	CP004138.1|CP004138.1
80014	+	1	1	WT_00_min_Tc	1	1	8.13	8	6.51	2	80014	+	SM2011_a0146		protein_coding	NA	608	0	0	0	1	1	0	0	1		TCAAAAATTGCGATCATGGAATAGAGGCGCGCACCGGCCGTTACTCCTGCG	80014	CP004138.1|CP004138.1
80571	-	1	1	WT_00_min_Tc	1	1	10.84	>100	>100	1	80571	-	SM2011_a0146		protein_coding	0	608	1	0	0	0	1	0	0	0		CCAGGAAGGTACGTGGCGATTTTCCGTCCACAAGTGCATAACTTCAAAGGG	80571	CP004138.1|CP004138.1
80686	+	1	1	WT_00_min_Tc	1	1	14.23	4	2.31	1	80686	+	SM2011_a0148		protein_coding	NA	714	0	0	0	1	1	0	0	1		GCGGCGCGCGCCGACTTGCGATACCAGCCTTCTCCGGCGAGGGTGTTCCGA	80686	CP004138.1|CP004138.1
80869	+	1	1	WT_00_min_Tc	1	1	10.12	>100	5.19	1	80869	+	SM2011_a0148		protein_coding	NA	714	0	0	0	1	1	0	0	1		GGCGCCGTCGCGAAGAACGGAAAATGGATATGAGCGCTATAGCTGTCCGTA	80869	CP004138.1|CP004138.1
81455	+	1	1	WT_00_min_Tc	1	1	10.84	>100	>100	1	81455	+	SM2011_a0149		protein_coding	13	541	0	1	0	0	1	0	0	0		GGGGGGAGAATGAGCAGAAACTCGACACTGTCGGCTCCTATCATCGCCGTA	81455	CP004138.1|CP004138.1
81466	+	1	1	WT_00_min_Tc	1	1	26.02	4	5.41	1	81466	+	SM2011_a0149		protein_coding	2	541	1	0	0	0	1	0	0	0		GAGCAGAAACTCGACACTGTCGGCTCCTATCATCGCCGTATATAGTTCCGA	81466	CP004138.1|CP004138.1
81795	-	1	1	WT_00_min_Tc	1	1	30.49	>100	5.57	1	81795	-	SM2011_a0149		protein_coding	NA	541	0	0	0	1	1	0	0	1		TCATCACGGCTGAAGGTGACGGTGCTTCCAAAGGCGACTACATCAAAAGAA	81795	CP004138.1|CP004138.1
82675	-	1	1	WT_00_min_Tc	1	1	16.94	2.3	4.36	1	82675	-	SM2011_a0150		protein_coding	NA	1527	0	0	1	0	1	0	0	0		GAGACTCACAGGACTTTCGCGCAGATGACCGGACATGCCATTCTAGAGCGC	82675	CP004138.1|CP004138.1
83550	-	1	1	WT_00_min_Tc	1	1	8.81	>100	>100	1	83550	-	SM2011_a0150		protein_coding	NA	1527	0	0	1	0	1	0	0	0		CCAGGAAGGAAGGGTGACAAGGAGTTCACTTCATGAGCAACCATCTGTTCG	83550	CP004138.1|CP004138.1
84223	+	1	1	WT_00_min_Tc	1	1	39.3	>100	10.76	1	84223	+	SM2011_a0151		protein_coding	NA	1440	0	0	0	1	1	0	0	1		AGATGCCCCTGAGGCCTTCCTGACAGTTCGAAATGGAATAGAAGACGGCTG	84223	CP004138.1|CP004138.1
85758	+	1	1	WT_00_min_Tc	1	1	15.9	8.33	2.03	1	85758	+	SM2011_a6038		protein_coding	NA	1317	0	0	0	1	1	0	0	1		CGTAGCCCTTGCGTTTGCAATCGATGACCGCCCAGGTCATGAACATGATCG	85758	CP004138.1|CP004138.1
86126	-	1	1	WT_00_min_Tc	1	1	6.85	>100	>100	1	86126	-	SM2011_a6038		protein_coding	NA	1317	0	0	1	0	1	0	0	0		CTCGGCGACACGATGTTTTCCGGCATCGCCAATCTGGCCTATGTGTCGATC	86126	CP004138.1|CP004138.1
86774	-	1	1	WT_00_min_Tc	1	1	34.69	49	2.22	1	86774	-	SM2011_a0155		protein_coding	NA	570	0	0	1	0	1	0	0	0		GACGGCCCTGCTCATTGCGGCGATGCTCGTCGTCTGCCAGATGATTATGCA	86774	CP004138.1|CP004138.1
87704	-	1	1	WT_00_min_Tc	1	1	61.66	11.62	2.01	1	87704	-	SM2011_a0157		protein_coding	NA	1041	0	0	1	0	1	0	0	0		CCCGGGGTCGTCTCTTTACAAGCCGAACGATCAGTGGAATGCGGTTACACG	87704	CP004138.1|CP004138.1
87990	-	1	1	WT_00_min_Tc	1	1	1008.99	10.24	16.41	2	87990	-	SM2011_a0157		protein_coding	0	1041	1	0	0	0	1	0	0	1		GTATACAAAAATCTTGACACGGTACGCAAGATGGCTCCACTCTTATTACCA	87990	CP004138.1|CP004138.1
87990	-	1	1	WT_00_min_Tc	1	1	1008.99	10.24	16.41	2	87990	-	SM2011_a0160		protein_coding	NA	840	0	0	0	1	1	0	0	1		GTATACAAAAATCTTGACACGGTACGCAAGATGGCTCCACTCTTATTACCA	87990	CP004138.1|CP004138.1
88037	+	1	1	WT_00_min_Tc	1	1	16.26	4.25	13.36	2	88037	+	SM2011_a0160		protein_coding	11	840	0	1	0	0	1	0	0	1		GCTTGGTAATAAGAGTGGAGCCATCTTGCGTACCGTGTCAAGATTTTTGTA	88037	CP004138.1|CP004138.1
88037	+	1	1	WT_00_min_Tc	1	1	16.26	4.25	13.36	2	88037	+	SM2011_a0157		protein_coding	NA	1041	0	0	0	1	1	0	0	1		GCTTGGTAATAAGAGTGGAGCCATCTTGCGTACCGTGTCAAGATTTTTGTA	88037	CP004138.1|CP004138.1
88048	+	1	1	WT_00_min_Tc	1	1	1132.58	11.65	3.25	2	88048	+	SM2011_a0160		protein_coding	0	840	1	0	0	0	1	0	0	1		AGAGTGGAGCCATCTTGCGTACCGTGTCAAGATTTTTGTATACAAGAGAAA	88048	CP004138.1|CP004138.1
88048	+	1	1	WT_00_min_Tc	1	1	1132.58	11.65	3.25	2	88048	+	SM2011_a0157		protein_coding	NA	1041	0	0	0	1	1	0	0	1		AGAGTGGAGCCATCTTGCGTACCGTGTCAAGATTTTTGTATACAAGAGAAA	88048	CP004138.1|CP004138.1
88484	+	1	1	WT_00_min_Tc	1	1	15.9	4.67	2.28	1	88484	+	SM2011_a0160		protein_coding	NA	840	0	0	1	0	1	0	0	0		AGCGAGGAGACCGATCGCTACTATTATGAAAACGAGATATTCCATCGTGCG	88484	CP004138.1|CP004138.1
88794	-	1	1	WT_00_min_Tc	1	1	9.13	>100	3.96	1	88794	-	SM2011_a0160		protein_coding	NA	840	0	0	0	1	1	0	0	1		AAATAAAACCGTCAATTTTTAGTGGCCTGCGAAGCCTGTTATTCTCAAGTA	88794	CP004138.1|CP004138.1
88922	+	1	1	WT_00_min_Tc	1	1	72.28	2.41	4.23	2	88922	+	SM2011_a0163		protein_coding	NA	1471	0	0	1	0	1	0	0	1		GGGGGGATTCTTGGTTGACCTCGCGGCAGGTTCCCGAAAAACTCCCAGCGG	88922	CP004138.1|CP004138.1
88922	+	1	1	WT_00_min_Tc	1	1	72.28	2.41	4.23	2	88922	+	SM2011_a0162		protein_coding	NA	323	0	0	0	1	1	0	0	1		GGGGGGATTCTTGGTTGACCTCGCGGCAGGTTCCCGAAAAACTCCCAGCGG	88922	CP004138.1|CP004138.1
88968	-	1	1	WT_00_min_Tc	1	1	10.84	>100	>100	2	88968	-	SM2011_a0162		protein_coding	NA	323	0	0	1	0	1	0	0	1		CAAAAAGGGAGCCTCTTGACCTTGTCATGGTTCCTGTGTTCCTCCACGACA	88968	CP004138.1|CP004138.1
88968	-	1	1	WT_00_min_Tc	1	1	10.84	>100	>100	2	88968	-	SM2011_a0160		protein_coding	NA	840	0	0	0	1	1	0	0	1		CAAAAAGGGAGCCTCTTGACCTTGTCATGGTTCCTGTGTTCCTCCACGACA	88968	CP004138.1|CP004138.1
88968	-	1	1	WT_00_min_Tc	1	1	10.84	>100	>100	2	88968	-	SM2011_a0163		protein_coding	NA	1471	0	0	0	1	1	0	0	1		CAAAAAGGGAGCCTCTTGACCTTGTCATGGTTCCTGTGTTCCTCCACGACA	88968	CP004138.1|CP004138.1
89302	-	1	1	WT_00_min_Tc	1	1	29.14	7.29	3.64	3	89302	-	SM2011_a0162		protein_coding	48	323	0	1	0	0	1	0	0	1		GTCGAGGAAAGCAATTTCGTATCGAGCGTCACCTCTATATCGATAATGCCG	89302	CP004138.1|CP004138.1
89302	-	1	1	WT_00_min_Tc	1	1	29.14	7.29	3.64	3	89302	-	SM2011_a6039		ncRNA	NA	284	0	0	1	0	1	0	0	1		GTCGAGGAAAGCAATTTCGTATCGAGCGTCACCTCTATATCGATAATGCCG	89302	CP004138.1|CP004138.1
89302	-	1	1	WT_00_min_Tc	1	1	29.14	7.29	3.64	3	89302	-	SM2011_a0163		protein_coding	NA	1471	0	0	0	1	1	0	0	1		GTCGAGGAAAGCAATTTCGTATCGAGCGTCACCTCTATATCGATAATGCCG	89302	CP004138.1|CP004138.1
89539	-	1	1	WT_00_min_Tc	1	1	65.73	>100	7.91	3	89539	-	SM2011_a0162		protein_coding	285	323	1	0	0	0	1	0	0	1		TGGGTTCCAAGCTCCTTGCCGACGTCGCGGTTGATCTCTACGAATCTGACA	89539	CP004138.1|CP004138.1
89539	-	1	1	WT_00_min_Tc	1	1	65.73	>100	7.91	3	89539	-	SM2011_a6039		ncRNA	NA	284	0	0	1	0	1	0	0	1		TGGGTTCCAAGCTCCTTGCCGACGTCGCGGTTGATCTCTACGAATCTGACA	89539	CP004138.1|CP004138.1
89539	-	1	1	WT_00_min_Tc	1	1	65.73	>100	7.91	3	89539	-	SM2011_a0163		protein_coding	NA	1471	0	0	0	1	1	0	0	1		TGGGTTCCAAGCTCCTTGCCGACGTCGCGGTTGATCTCTACGAATCTGACA	89539	CP004138.1|CP004138.1
89875	+	1	1	WT_00_min_Tc	1	1	21.68	7	7.12	1	89875	+	SM2011_a0163		protein_coding	NA	1471	0	0	1	0	1	0	0	0		ATCCCGATCTCGGAACAGGACGGGACCATTACCGTCAGCTATAAGAAGTTC	89875	CP004138.1|CP004138.1
90671	-	1	1	WT_00_min_Tc	1	1	15.18	>100	2.31	1	90671	-	SM2011_a0164		protein_coding	NA	297	0	0	0	1	1	0	0	1		CTGTTGTCATCTCCATTCGCTGATCGCCGCCCTCTTGCTACTGTGTCGTGG	90671	CP004138.1|CP004138.1
90671	-	1	1	WT_00_min_Tc	1	1	15.18	>100	2.31	1	90671	-	SM2011_a0166		protein_coding	NA	531	0	0	0	1	1	0	0	1		CTGTTGTCATCTCCATTCGCTGATCGCCGCCCTCTTGCTACTGTGTCGTGG	90671	CP004138.1|CP004138.1
91305	+	1	1	WT_00_min_Tc	1	1	34.56	>100	2.76	1	91305	+	SM2011_a0168		protein_coding	0	828	1	0	0	0	1	0	0	0		CCGCCGCCGGGCGTTGTTGATCCGCTTCGTCTTCGCAGTTAGCTTCGGCGG	91305	CP004138.1|CP004138.1
92207	-	1	1	WT_00_min_Tc	1	1	6.78	>100	>100	1	92207	-	SM2011_a0168		protein_coding	NA	828	0	0	0	1	1	0	0	1		ACCCGTAGCTGGCGATTGTGTCGCGCCAATTCTGCGTCGTAAAAGTCGGCA	92207	CP004138.1|CP004138.1
92207	-	1	1	WT_00_min_Tc	1	1	6.78	>100	>100	1	92207	-	SM2011_a0169		protein_coding	NA	788	0	0	0	1	1	0	0	1		ACCCGTAGCTGGCGATTGTGTCGCGCCAATTCTGCGTCGTAAAAGTCGGCA	92207	CP004138.1|CP004138.1
92809	-	1	1	WT_00_min_Tc	1	1	50.14	>100	6.71	1	92809	-	SM2011_a0169		protein_coding	NA	788	0	0	0	1	1	0	0	1		GCGGTTCATTCGTGCTCGCGAGAGCGTCCTGAACAAGATAAAGGCTGGTTA	92809	CP004138.1|CP004138.1
93541	-	1	1	WT_00_min_Tc	1	1	7.99	2.43	12.61	1	93541	-	SM2011_a0171		protein_coding	NA	877	0	0	1	0	1	0	0	0		ATCCGGGATCAAGTGGGACGCCGAACGAGCATGGCTTATTGATCGATGGCA	93541	CP004138.1|CP004138.1
93694	+	1	1	WT_00_min_Tc	1	1	15.58	>100	17.07	1	93694	+	SM2011_a0171		protein_coding	NA	877	0	0	0	1	1	0	0	1		GGCGAAGAAGCCATAGTTGCTAACCCGGTCGGCATTTCCGAGAAAGAACAA	93694	CP004138.1|CP004138.1
93859	-	1	1	WT_00_min_Tc	1	1	13.01	3.57	2.23	1	93859	-	SM2011_a0171		protein_coding	NA	877	0	0	1	0	1	0	0	0		AACTCCTGCTGATCTTGCCGCTATTGGCGGCTTTCGCATACATCTCGCTTG	93859	CP004138.1|CP004138.1
93937	+	1	1	WT_00_min_Tc	1	1	11.52	2.89	2.41	2	93937	+	SM2011_a0172		protein_coding	181	1157	0	1	0	0	1	0	0	1		TAGCGGCAAGATCAGCAGGAGTTTAGTGGCATTCACAGTATCATGCTCGCT	93937	CP004138.1|CP004138.1
93937	+	1	1	WT_00_min_Tc	1	1	11.52	2.89	2.41	2	93937	+	SM2011_a0171		protein_coding	NA	877	0	0	0	1	1	0	0	1		TAGCGGCAAGATCAGCAGGAGTTTAGTGGCATTCACAGTATCATGCTCGCT	93937	CP004138.1|CP004138.1
93962	-	1	1	WT_00_min_Tc	1	1	31.85	16.67	37.84	1	93962	-	SM2011_a0171		protein_coding	0	877	1	0	0	0	1	0	0	0		GGCGACACAAGAGCGTTGTGATGGCAGCTCCCATTTGGGCATACTAACCGA	93962	CP004138.1|CP004138.1
93979	+	1	1	WT_00_min_Tc	1	1	8.67	2.67	4.88	2	93979	+	SM2011_a0172		protein_coding	139	1157	0	1	0	0	1	0	0	1		ATGCTCGCTCGCTCGTCCGATCCATTGAGATCGTCGGTTAGTATGCCCAAA	93979	CP004138.1|CP004138.1
93979	+	1	1	WT_00_min_Tc	1	1	8.67	2.67	4.88	2	93979	+	SM2011_a0171		protein_coding	NA	877	0	0	0	1	1	0	0	1		ATGCTCGCTCGCTCGTCCGATCCATTGAGATCGTCGGTTAGTATGCCCAAA	93979	CP004138.1|CP004138.1
94100	+	1	1	WT_00_min_Tc	1	1	16.26	25	9.28	1	94100	+	SM2011_a0172		protein_coding	18	1157	0	1	0	0	1	0	0	0		CCCGAGGAATGTGAATTTTCCTTCACTCCGACATTGAATAAGCCAATCTTG	94100	CP004138.1|CP004138.1
94118	+	1	1	WT_00_min_Tc	1	1	172.02	6.41	7.78	1	94118	+	SM2011_a0172		protein_coding	0	1157	1	0	0	0	1	0	0	0		TCCTTCACTCCGACATTGAATAAGCCAATCTTGCGATCAAGATTGTTGGCG	94118	CP004138.1|CP004138.1
94230	-	1	1	WT_00_min_Tc	1	1	15.18	22	>100	2	94230	-	SM2011_a0171		protein_coding	268	877	0	1	0	0	1	0	0	1		GATGCGCTTTACGGTAAATCTCGCGGATTTTCTCGGATAAGGTCGGTTCTG	94230	CP004138.1|CP004138.1
94230	-	1	1	WT_00_min_Tc	1	1	15.18	22	>100	2	94230	-	SM2011_a0172		protein_coding	NA	1157	0	0	0	1	1	0	0	1		GATGCGCTTTACGGTAAATCTCGCGGATTTTCTCGGATAAGGTCGGTTCTG	94230	CP004138.1|CP004138.1
94519	-	1	1	WT_00_min_Tc	1	1	77.25	11.3	24.86	2	94519	-	SM2011_a6040		ncRNA	0	68	1	0	0	0	1	0	0	1		TCGAAGAGGACGATTTCGCCGCCCGCCGGCAGATGTGGTACGTAACGCTGG	94519	CP004138.1|CP004138.1
94519	-	1	1	WT_00_min_Tc	1	1	77.25	11.3	24.86	2	94519	-	SM2011_a0172		protein_coding	NA	1157	0	0	0	1	1	0	0	1		TCGAAGAGGACGATTTCGCCGCCCGCCGGCAGATGTGGTACGTAACGCTGG	94519	CP004138.1|CP004138.1
94710	+	1	1	WT_00_min_Tc	1	1	7.23	>100	4.07	1	94710	+	SM2011_a0172		protein_coding	NA	1157	0	0	1	0	1	0	0	0		ATTCGAACGCATGCTGGTGCGCTCCGGCGTTCGGCTGGTTAAGTACTGGTT	94710	CP004138.1|CP004138.1
95072	+	1	1	WT_00_min_Tc	1	1	13.55	3.86	4.48	1	95072	+	SM2011_a0172		protein_coding	NA	1157	0	0	1	0	1	0	0	0		TCCTGCCTCCGGAGCTTTACGTTCCTGCGAAATACTGACATCTCGAATACA	95072	CP004138.1|CP004138.1
95206	+	1	1	WT_00_min_Tc	1	1	53.53	3.89	2.86	1	95206	+	SM2011_a0172		protein_coding	NA	1157	0	0	1	0	1	0	0	0		TTCTCAGAAGGCATATCGAACCGGGCGCCCCATACGATATACTAAGGCGCA	95206	CP004138.1|CP004138.1
95587	+	1	1	WT_00_min_Tc	1	1	18.07	>100	10.17	1	95587	+	SM2011_a0175		protein_coding	NA	1260	0	0	0	1	1	0	0	1		TTGGTGCGCCCCGCTTCCTTCGGCGGCACAAGATAACGTACGATGGCCTCG	95587	CP004138.1|CP004138.1
95616	-	1	1	WT_00_min_Tc	1	1	429.6	2.69	17.9	1	95616	-	SM2011_a0175		protein_coding	NA	1260	0	0	1	0	1	0	0	0		TATCGAATACGCCGGTGGACGAGCTCGAAGTAAAGGAGCATCCTGTGGTTC	95616	CP004138.1|CP004138.1
96145	+	1	1	WT_00_min_Tc	1	1	8.67	>100	3.26	1	96145	+	SM2011_a0175		protein_coding	NA	1260	0	0	0	1	1	0	0	1		AACGCTGCGTACCAATTTACAAATAAGACCGAAATCGCCACGAAGACGATG	96145	CP004138.1|CP004138.1
96216	-	1	1	WT_00_min_Tc	1	1	10.84	2.36	4.2	1	96216	-	SM2011_a0175		protein_coding	NA	1260	0	0	1	0	1	0	0	0		TTCTCATTTTTATTATGCTTACCGTTGCGAATGTTATTGAAGTCTTTCTCA	96216	CP004138.1|CP004138.1
96220	-	1	1	WT_00_min_Tc	1	1	7.23	2.67	2.6	1	96220	-	SM2011_a0175		protein_coding	NA	1260	0	0	1	0	1	0	0	0		GGCCTTCTCATTTTTATTATGCTTACCGTTGCGAATGTTATTGAAGTCTTT	96220	CP004138.1|CP004138.1
96256	+	1	1	WT_00_min_Tc	1	1	6.5	5.5	4.48	1	96256	+	SM2011_a0175		protein_coding	NA	1260	0	0	0	1	1	0	0	1		ATTCGGCCAATGAGAAAGACTTCAATAACATTCGCAACGGTAAGCATAATA	96256	CP004138.1|CP004138.1
96444	-	1	1	WT_00_min_Tc	1	1	7.99	8	3.02	1	96444	-	SM2011_a0175		protein_coding	NA	1260	0	0	1	0	1	0	0	0		AACAGGCCGCGCAACAGACTGCTGATCCAAAAACTATGCAACAGAAGGCGA	96444	CP004138.1|CP004138.1
96610	-	1	1	WT_00_min_Tc	1	1	6.85	2.75	4.45	1	96610	-	SM2011_a0175		protein_coding	NA	1260	0	0	1	0	1	0	0	0		GGCGACGGGACTGCCCTGACTATTCCATTCAAACCTTGCCATATGGCGAGA	96610	CP004138.1|CP004138.1
96714	-	1	1	WT_00_min_Tc	1	1	198.76	>100	15.64	1	96714	-	SM2011_a0175		protein_coding	0	1260	1	0	0	0	1	0	0	0		GCTGATCATGGACGGTGCCCACATTGATCTGAACGATGATATAATGGATTA	96714	CP004138.1|CP004138.1
96900	+	1	1	WT_00_min_Tc	1	1	157.88	39.25	3.33	1	96900	+	SM2011_a6043		protein_coding	0	447	1	0	0	0	1	0	0	0		GAACGTTGGAAATGACTCGCGTTCTCTCGGGACTGAGCGTTAACTGAGTTG	96900	CP004138.1|CP004138.1
97007	-	1	1	WT_00_min_Tc	1	1	8.67	2.09	5.01	2	97007	-	SM2011_a0175		protein_coding	293	1260	0	1	0	0	1	0	0	1		CGTACCAGAACCCATGGAGCTTTCCGCCTACGGATTCTATATACGCACGTG	97007	CP004138.1|CP004138.1
97007	-	1	1	WT_00_min_Tc	1	1	8.67	2.09	5.01	2	97007	-	SM2011_a6043		protein_coding	NA	447	0	0	0	1	1	0	0	1		CGTACCAGAACCCATGGAGCTTTCCGCCTACGGATTCTATATACGCACGTG	97007	CP004138.1|CP004138.1
97066	+	1	1	WT_00_min_Tc	1	1	8.13	2.17	5.75	1	97066	+	SM2011_a6043		protein_coding	NA	447	0	0	1	0	1	0	0	0		ATATAGAATCCGTAGGCGGAAAGCTCCATGGGTTCTGGTACGCCTTTGGTG	97066	CP004138.1|CP004138.1
97163	+	1	1	WT_00_min_Tc	1	1	6.5	2.67	>100	1	97163	+	SM2011_a6043		protein_coding	NA	447	0	0	1	0	1	0	0	0		GGCGGCTGTCGCCCTTGCCATCGGCGCAGGAGGCGCGCTCAGCTCTATCGA	97163	CP004138.1|CP004138.1
97179	-	1	1	WT_00_min_Tc	1	1	29.1	2.7	4.65	1	97179	-	SM2011_a6043		protein_coding	NA	447	0	0	0	1	1	0	0	1		TAACTAATCGACTTTGCCTTTCCAAGTGCTCCCATCGTATCCTCAACGCTG	97179	CP004138.1|CP004138.1
97575	-	1	1	WT_00_min_Tc	1	1	11.52	9	6.68	1	97575	-	orphan		orphan	NA	NA	0	0	0	0	1	0	0	0		TCATCTACATCGTCCTTGGCAAAAACAAAGAAGCCGTCGAGGTACTCAAGA	97575	CP004138.1|CP004138.1
98351	+	1	1	WT_00_min_Tc	1	1	7.23	>100	>100	1	98351	+	SM2011_a0179		protein_coding	NA	1000	0	0	0	1	1	0	0	1		GCTAGCATGCTATCGGGAAATCGGGGGCCGGCACTGGTATCAAGGTCGGTG	98351	CP004138.1|CP004138.1
99043	+	1	1	WT_00_min_Tc	1	1	6.78	>100	>100	2	99043	+	SM2011_a0180		protein_coding	14	1020	0	1	0	0	1	0	0	1		ATTTCATCTTAGAGCTGAGGATTCGGATTTTTATCGTTTAATAATAATGGG	99043	CP004138.1|CP004138.1
99043	+	1	1	WT_00_min_Tc	1	1	6.78	>100	>100	2	99043	+	SM2011_a0179		protein_coding	NA	1000	0	0	0	1	1	0	0	1		ATTTCATCTTAGAGCTGAGGATTCGGATTTTTATCGTTTAATAATAATGGG	99043	CP004138.1|CP004138.1
99057	+	1	1	WT_00_min_Tc	1	1	10.84	2.29	9.77	2	99057	+	SM2011_a0180		protein_coding	0	1020	1	0	0	0	1	0	0	1		CTGAGGATTCGGATTTTTATCGTTTAATAATAATGGGCTACAGTGATGAAG	99057	CP004138.1|CP004138.1
99057	+	1	1	WT_00_min_Tc	1	1	10.84	2.29	9.77	2	99057	+	SM2011_a0179		protein_coding	NA	1000	0	0	0	1	1	0	0	1		CTGAGGATTCGGATTTTTATCGTTTAATAATAATGGGCTACAGTGATGAAG	99057	CP004138.1|CP004138.1
99065	-	1	1	WT_00_min_Tc	1	1	62.88	>100	10.23	2	99065	-	SM2011_a0179		protein_coding	0	1000	1	0	0	0	1	0	0	1		GATCAGTTCTACCATTTTGCACCTCGACTTTAATGAGTTAGATTTGGTGTA	99065	CP004138.1|CP004138.1
99065	-	1	1	WT_00_min_Tc	1	1	62.88	>100	10.23	2	99065	-	SM2011_a0180		protein_coding	NA	1020	0	0	0	1	1	0	0	1		GATCAGTTCTACCATTTTGCACCTCGACTTTAATGAGTTAGATTTGGTGTA	99065	CP004138.1|CP004138.1
99118	+	1	1	WT_00_min_Tc	1	1	49.46	2.92	2.84	2	99118	+	SM2011_a0180		protein_coding	NA	1020	0	0	1	0	1	0	0	1		ACCAAATCTAACTCATTAAAGTCGAGGTGCAAAATGGTAGAACTGATCGCA	99118	CP004138.1|CP004138.1
99118	+	1	1	WT_00_min_Tc	1	1	49.46	2.92	2.84	2	99118	+	SM2011_a0179		protein_coding	NA	1000	0	0	0	1	1	0	0	1		ACCAAATCTAACTCATTAAAGTCGAGGTGCAAAATGGTAGAACTGATCGCA	99118	CP004138.1|CP004138.1
99983	+	1	1	WT_00_min_Tc	1	1	62.77	>100	29.02	3	99983	+	SM2011_a6045		ncRNA	129	59	1	0	0	0	1	0	0	1		GCGCCGGGATCGTCGTGGTCAAAGGAGTGATCCGGCTTTAGAGATCTTCCA	99983	CP004138.1|CP004138.1
99983	+	1	1	WT_00_min_Tc	1	1	62.77	>100	29.02	3	99983	+	SM2011_a0180		protein_coding	NA	1020	0	0	1	0	1	0	0	1		GCGCCGGGATCGTCGTGGTCAAAGGAGTGATCCGGCTTTAGAGATCTTCCA	99983	CP004138.1|CP004138.1
99983	+	1	1	WT_00_min_Tc	1	1	62.77	>100	29.02	3	99983	+	SM2011_a0181		protein_coding	NA	391	0	0	0	1	1	0	0	1		GCGCCGGGATCGTCGTGGTCAAAGGAGTGATCCGGCTTTAGAGATCTTCCA	99983	CP004138.1|CP004138.1
100112	+	1	1	WT_00_min_Tc	1	1	28.91	34	7	2	100112	+	SM2011_a6045		ncRNA	0	59	0	1	0	0	1	0	0	1		CGCTCTGGTCTTGCCGGAATTCTGCCGTCGAATCTGTCACATTGAACGACA	100112	CP004138.1|CP004138.1
100112	+	1	1	WT_00_min_Tc	1	1	28.91	34	7	2	100112	+	SM2011_a0181		protein_coding	NA	391	0	0	0	1	1	0	0	1		CGCTCTGGTCTTGCCGGAATTCTGCCGTCGAATCTGTCACATTGAACGACA	100112	CP004138.1|CP004138.1
100409	-	1	1	WT_00_min_Tc	1	1	655.24	>100	6.35	2	100409	-	SM2011_a0181		protein_coding	0	391	1	0	0	0	1	0	0	1		TAAAGGCTGCTGACATTGATCGGAAAGCATTCGCGCTGTAGGTTCGGCACG	100409	CP004138.1|CP004138.1
100409	-	1	1	WT_00_min_Tc	1	1	655.24	>100	6.35	2	100409	-	SM2011_a7004		ncRNA	NA	122	0	0	0	1	1	0	0	1		TAAAGGCTGCTGACATTGATCGGAAAGCATTCGCGCTGTAGGTTCGGCACG	100409	CP004138.1|CP004138.1
100471	+	1	1	WT_00_min_Tc	1	1	14.84	>100	4.45	2	100471	+	SM2011_a7004		ncRNA	0	122	1	0	0	0	1	0	0	1		ACAGCGCGAATGCTTTCCGATCAATGTCAGCAGCCTTTATGATCATTCCCA	100471	CP004138.1|CP004138.1
100471	+	1	1	WT_00_min_Tc	1	1	14.84	>100	4.45	2	100471	+	SM2011_a0181		protein_coding	NA	391	0	0	0	1	1	0	0	1		ACAGCGCGAATGCTTTCCGATCAATGTCAGCAGCCTTTATGATCATTCCCA	100471	CP004138.1|CP004138.1
101138	+	1	1	WT_00_min_Tc	1	1	69.79	>100	3.18	1	101138	+	SM2011_a0185		protein_coding	NA	1563	0	0	1	0	1	0	0	0		GGGCGGCCTCGTTGGCCCCCTCATCGGCGGAATTCTGCTACAGTATTTCCA	101138	CP004138.1|CP004138.1
101303	+	1	1	WT_00_min_Tc	1	1	36.14	13.2	9.67	1	101303	+	SM2011_a0185		protein_coding	NA	1563	0	0	1	0	1	0	0	0		TGTCGTGCTTTCGCTCGCCACCGTTCTGCCGATCATCTACGGTTTCAAGCA	101303	CP004138.1|CP004138.1
101745	+	1	1	WT_00_min_Tc	1	1	7.45	6.5	11.87	1	101745	+	SM2011_a0185		protein_coding	NA	1563	0	0	1	0	1	0	0	0		GCCTACGCCGAGAGCTTGATCGGGATCCTTGGCTCCAGCATGATCATCGGC	101745	CP004138.1|CP004138.1
101758	-	1	1	WT_00_min_Tc	1	1	7.42	>100	2.86	1	101758	-	SM2011_a0185		protein_coding	NA	1563	0	0	0	1	1	0	0	1		TTCGGGCGGTGCAGTCCCGACGATCAGGCCGGTCGTGGTAAGGACGACCGG	101758	CP004138.1|CP004138.1
102345	+	1	1	WT_00_min_Tc	1	1	6.5	5.5	2.24	1	102345	+	SM2011_a0187		protein_coding	NA	1106	0	0	1	0	1	0	0	0		CTTAATCGAAGGAGGTACCAATGAAATCCGAAACCGGGCAGAAGCAGCGCG	102345	CP004138.1|CP004138.1
102512	+	1	1	WT_00_min_Tc	1	1	13.55	>100	4.95	1	102512	+	SM2011_a0187		protein_coding	NA	1106	0	0	1	0	1	0	0	0		AAGCCAGGCTCAGAGGCTGATCTCCCCGTCGCGCCAATGTATGATGCACCG	102512	CP004138.1|CP004138.1
102876	-	1	1	WT_00_min_Tc	1	1	11.52	14	2.31	1	102876	-	SM2011_a0187		protein_coding	NA	1106	0	0	0	1	1	0	0	1		GCCGTTCTTCAAATGCGGAATAGCGGCCTTTGCCATGTAGAAGTAGCCGTA	102876	CP004138.1|CP004138.1
103239	+	1	1	WT_00_min_Tc	1	1	13.73	20	7.79	2	103239	+	SM2011_a7005		ncRNA	165	101	0	1	0	0	1	0	0	0		CGGCCTACGTCTTCCTCGCCTCTCCGCAAATGTCGAGCTACATCACGGGCG	103239	CP004138.1|CP004138.1
103239	+	1	1	WT_00_min_Tc	1	1	13.73	20	7.79	2	103239	+	SM2011_a0187		protein_coding	NA	1106	0	0	1	0	1	0	0	0		CGGCCTACGTCTTCCTCGCCTCTCCGCAAATGTCGAGCTACATCACGGGCG	103239	CP004138.1|CP004138.1
103404	+	1	1	WT_00_min_Tc	1	1	61.63	7.29	11.13	1	103404	+	SM2011_a7005		ncRNA	0	101	1	0	0	0	1	0	0	0		TTCCCGAAGGACCGTAGCGGCGGGAATGCCGCTTCGGTACTTTGGTAGGCG	103404	CP004138.1|CP004138.1
103445	-	1	1	WT_00_min_Tc	1	1	9.4	5.33	13.02	1	103445	-	SM2011_a0187		protein_coding	NA	1106	0	0	0	1	1	0	0	1		CGCCCGAGAAATTGGGGAGGACAATCGCCCTCCCGCCTACTCGGTCATGCA	103445	CP004138.1|CP004138.1
103445	-	1	1	WT_00_min_Tc	1	1	9.4	5.33	13.02	1	103445	-	SM2011_a7005		ncRNA	NA	101	0	0	0	1	1	0	0	1		CGCCCGAGAAATTGGGGAGGACAATCGCCCTCCCGCCTACTCGGTCATGCA	103445	CP004138.1|CP004138.1
103672	+	1	1	WT_00_min_Tc	1	1	506.66	39.94	7.9	2	103672	+	SM2011_a0189		protein_coding	0	466	1	0	0	0	1	0	0	1		TACGCCACCGTATATTGACGTATCTGCAACGGTGTAGTATACGCCGCCGTA	103672	CP004138.1|CP004138.1
103672	+	1	1	WT_00_min_Tc	1	1	506.66	39.94	7.9	2	103672	+	SM2011_a6046		ncRNA	NA	34	0	0	0	1	1	0	0	1		TACGCCACCGTATATTGACGTATCTGCAACGGTGTAGTATACGCCGCCGTA	103672	CP004138.1|CP004138.1
103678	-	1	1	WT_00_min_Tc	1	1	19.97	36	11.87	2	103678	-	SM2011_a6046		ncRNA	2	34	0	1	0	0	1	0	0	1		CCATCTTGAGGGCGATTGACTAAGTCCGTTCTCATCGTGATGATCCATCCG	103678	CP004138.1|CP004138.1
103678	-	1	1	WT_00_min_Tc	1	1	19.97	36	11.87	2	103678	-	SM2011_a0189		protein_coding	NA	466	0	0	0	1	1	0	0	1		CCATCTTGAGGGCGATTGACTAAGTCCGTTCTCATCGTGATGATCCATCCG	103678	CP004138.1|CP004138.1
103777	-	1	1	WT_00_min_Tc	1	1	29.1	>100	13.73	2	103777	-	SM2011_a6046		ncRNA	101	34	1	0	0	0	1	0	0	1		ACGGGGTACATCACCTCGGGCGTCCCGCCAATGATGTGGTAAATGGCGGCA	103777	CP004138.1|CP004138.1
103777	-	1	1	WT_00_min_Tc	1	1	29.1	>100	13.73	2	103777	-	SM2011_a0189		protein_coding	NA	466	0	0	0	1	1	0	0	1		ACGGGGTACATCACCTCGGGCGTCCCGCCAATGATGTGGTAAATGGCGGCA	103777	CP004138.1|CP004138.1
104157	-	1	1	WT_00_min_Tc	1	1	11.52	2.7	20.03	1	104157	-	SM2011_a0189		protein_coding	NA	466	0	0	0	1	1	0	0	1		CGCCCCGTCTGCCGAAGCTAGGCACTTCCAGAAAAGTGTATAACGGCTTTC	104157	CP004138.1|CP004138.1
104157	-	1	1	WT_00_min_Tc	1	1	11.52	2.7	20.03	1	104157	-	SM2011_a0190		protein_coding	NA	630	0	0	0	1	1	0	0	1		CGCCCCGTCTGCCGAAGCTAGGCACTTCCAGAAAAGTGTATAACGGCTTTC	104157	CP004138.1|CP004138.1
104392	-	1	1	WT_00_min_Tc	1	1	8.67	>100	>100	1	104392	-	SM2011_a0190		protein_coding	NA	630	0	0	0	1	1	0	0	1		TCGATTAGATCGGCGGTGAAGTCACGCTTCCAAAACTCTATGATTGCCTCG	104392	CP004138.1|CP004138.1
104709	+	1	1	WT_00_min_Tc	1	1	13.73	>100	3.42	1	104709	+	SM2011_a0190		protein_coding	NA	630	0	0	1	0	1	0	0	0		CCCGTTGGCGGAACAACTTGCGAAAGCCATCTACCTGGCGCTCTTGGGGCT	104709	CP004138.1|CP004138.1
105058	+	1	1	WT_00_min_Tc	1	1	10.16	6	>100	1	105058	+	orphan		orphan	NA	NA	0	0	0	0	1	0	0	0		TCTCCAGAAGAGATTTGACGCTAGCAATGAGATGAGGCCATCCCTTCGACA	105058	CP004138.1|CP004138.1
105175	-	1	1	WT_00_min_Tc	1	1	41.92	8.25	10.24	1	105175	-	orphan		orphan	NA	NA	0	0	0	0	1	0	0	0		ATCGACCGAATAGGCTTGTGATTTTCTGGCGCGACGAGCTTCATGAGGACC	105175	CP004138.1|CP004138.1
105347	+	1	1	WT_00_min_Tc	1	1	21.11	23	9.36	1	105347	+	orphan		orphan	NA	NA	0	0	0	0	1	0	0	0		GACCAATCGCTTTCTTGCCAAGTGCCCGCCCAATACTGCCTGGTAACCTCC	105347	CP004138.1|CP004138.1
105453	+	1	1	WT_00_min_Tc	1	1	23.72	10.67	8.68	1	105453	+	SM2011_a0191		protein_coding	NA	531	0	0	0	1	1	0	0	1		ATGTGAAACGTTCCTCATCGCCCGGTTCCTTTCGGTGGTATTCAGCGGGAG	105453	CP004138.1|CP004138.1
106150	-	1	1	WT_00_min_Tc	1	1	10.12	15	6.1	2	106150	-	SM2011_a0191		protein_coding	156	531	1	0	0	0	1	0	0	0		CAGATGACGCTTGCTGGCGCTGCAAAACATGTCGCGATCTTGGCGCGAGCC	106150	CP004138.1|CP004138.1
106150	-	1	1	WT_00_min_Tc	1	1	10.12	15	6.1	2	106150	-	SM2011_a0193		protein_coding	NA	327	0	0	1	0	1	0	0	0		CAGATGACGCTTGCTGGCGCTGCAAAACATGTCGCGATCTTGGCGCGAGCC	106150	CP004138.1|CP004138.1
106317	-	1	1	WT_00_min_Tc	1	1	125.04	>100	4.16	1	106317	-	SM2011_a0193		protein_coding	0	327	1	0	0	0	1	0	0	0		ATGCTCAACCAATCGGTTGACATTTTTCCGTTTCAGCAATACTAAACCATA	106317	CP004138.1|CP004138.1
106722	+	1	1	WT_00_min_Tc	1	1	77.25	44	2.09	1	106722	+	SM2011_a0196		protein_coding	NA	915	0	0	0	1	1	0	0	1		GCAATGAACAGGCGGTTGCGCCTTGGACCGCCGAATGTGAGATTGGCGACG	106722	CP004138.1|CP004138.1
106859	-	1	1	WT_00_min_Tc	1	1	14.46	3.22	>100	1	106859	-	SM2011_a0196		protein_coding	NA	915	0	0	1	0	1	0	0	0		TACGCGCCTTCGACTTGACGGACGGCGGCCGGCTTGCGAACGGCCGCGTCT	106859	CP004138.1|CP004138.1
108161	+	1	1	WT_00_min_Tc	1	1	10.84	5	7.42	1	108161	+	SM2011_a0197		protein_coding	NA	948	0	0	0	1	1	0	0	1		AGCGTTGCGATAATTGGCGGGATGCGCAGCGCCTTGATAAGCGTATAGTTG	108161	CP004138.1|CP004138.1
108167	+	1	1	WT_00_min_Tc	1	1	57.6	3.72	3.15	1	108167	+	SM2011_a0197		protein_coding	NA	948	0	0	0	1	1	0	0	1		GCGATAATTGGCGGGATGCGCAGCGCCTTGATAAGCGTATAGTTGCAAAGG	108167	CP004138.1|CP004138.1
108722	-	1	1	WT_00_min_Tc	1	1	21.68	26	26.86	2	108722	-	SM2011_a0197		protein_coding	232	948	1	0	0	0	1	0	0	0		CGCCCTCGTCGGCTTGACCACTTCGGCCGATGCCAATATCGCGCTGCGCTA	108722	CP004138.1|CP004138.1
108722	-	1	1	WT_00_min_Tc	1	1	21.68	26	26.86	2	108722	-	SM2011_a0198		protein_coding	NA	948	0	0	1	0	1	0	0	0		CGCCCTCGTCGGCTTGACCACTTCGGCCGATGCCAATATCGCGCTGCGCTA	108722	CP004138.1|CP004138.1
109317	-	1	1	WT_00_min_Tc	1	1	6.78	>100	>100	1	109317	-	SM2011_a0198		protein_coding	NA	948	0	0	1	0	1	0	0	0		TGGCCGCGGTGTTCTGGCTGCAACCGCGCGCCATGAGCTATATCGGCCTTA	109317	CP004138.1|CP004138.1
110985	-	1	1	WT_00_min_Tc	1	1	30.24	2.89	13.84	2	110985	-	SM2011_a0199		protein_coding	91	1464	1	0	0	0	1	0	0	0		TCGCAAATACGCAGGCCGGTGGCGTCGCCAATGTGGAGTACACGCAGGAAG	110985	CP004138.1|CP004138.1
110985	-	1	1	WT_00_min_Tc	1	1	30.24	2.89	13.84	2	110985	-	SM2011_a0203		protein_coding	NA	1171	0	0	1	0	1	0	0	0		TCGCAAATACGCAGGCCGGTGGCGTCGCCAATGTGGAGTACACGCAGGAAG	110985	CP004138.1|CP004138.1
111005	-	1	1	WT_00_min_Tc	1	1	8.56	2.67	13.36	2	111005	-	SM2011_a0199		protein_coding	111	1464	0	1	0	0	1	0	0	0		GGACAATCTCGAAGCGAACCTCGCAAATACGCAGGCCGGTGGCGTCGCCAA	111005	CP004138.1|CP004138.1
111005	-	1	1	WT_00_min_Tc	1	1	8.56	2.67	13.36	2	111005	-	SM2011_a0203		protein_coding	NA	1171	0	0	1	0	1	0	0	0		GGACAATCTCGAAGCGAACCTCGCAAATACGCAGGCCGGTGGCGTCGCCAA	111005	CP004138.1|CP004138.1
111278	-	1	1	WT_00_min_Tc	1	1	29.14	3.33	7.54	1	111278	-	SM2011_a0203		protein_coding	NA	1171	0	0	1	0	1	0	0	0		TGACATTGTCGGCGTGGTGACGCAGGGCGGAGACGGTTATGGTGCCGCGCA	111278	CP004138.1|CP004138.1
111458	-	1	1	WT_00_min_Tc	1	1	48.79	10	4.88	1	111458	-	SM2011_a0203		protein_coding	NA	1171	0	0	1	0	1	0	0	0		CGGCGGCAATCTACTTGAGATCCGCGGCCTTGCCGGCGTATTCGTCGACGA	111458	CP004138.1|CP004138.1
111460	+	1	1	WT_00_min_Tc	1	1	7.45	>100	8.16	1	111460	+	SM2011_a0203		protein_coding	NA	1171	0	0	0	1	1	0	0	1		AACTGGGGGAACTGCTTGACGCCCTCATGGATGCCGGCCGAGATCTCGTCG	111460	CP004138.1|CP004138.1
111508	+	1	1	WT_00_min_Tc	1	1	7.42	6	14.84	1	111508	+	SM2011_a0203		protein_coding	NA	1171	0	0	0	1	1	0	0	1		TCGTCGACGAATACGCCGGCAAGGCCGCGGATCTCAAGTAGATTGCCGCCG	111508	CP004138.1|CP004138.1
111963	-	1	1	WT_00_min_Tc	1	1	14.27	>100	5.5	1	111963	-	SM2011_a0203		protein_coding	NA	1171	0	0	1	0	1	0	0	0		CGGGTGAAGCGATCGCTTGCCAAGCGATCATGAGGGAGAGAGACATGACCA	111963	CP004138.1|CP004138.1
112069	-	1	1	WT_00_min_Tc	1	1	105.03	>100	>100	2	112069	-	SM2011_a0203		protein_coding	0	1171	1	0	0	0	1	0	0	1		TTGCCGCCTTGCGCCTGTACAGGTCCGCCGATCTCCCGCATGCTGCCCTTA	112069	CP004138.1|CP004138.1
112069	-	1	1	WT_00_min_Tc	1	1	105.03	>100	>100	2	112069	-	SM2011_a0204		protein_coding	NA	1410	0	0	0	1	1	0	0	1		TTGCCGCCTTGCGCCTGTACAGGTCCGCCGATCTCCCGCATGCTGCCCTTA	112069	CP004138.1|CP004138.1
112622	-	1	1	WT_00_min_Tc	1	1	14.23	22	>100	1	112622	-	SM2011_a0204		protein_coding	NA	1410	0	0	0	1	1	0	0	1		CTTCCTGCGAGGAACATGAAAGCGCCGCGATGATCGCGCCCTGCACCTTCA	112622	CP004138.1|CP004138.1
113647	+	1	1	WT_00_min_Tc	1	1	25.07	8.25	4.66	1	113647	+	SM2011_a0206		protein_coding	NA	723	0	0	1	0	1	0	0	0		GGTCGGCGAGAAGCTCGCCCGTGAGCATAAATCAGCGCATATCGTCATGGA	113647	CP004138.1|CP004138.1
114305	-	1	1	WT_00_min_Tc	1	1	15.58	2.56	2.97	1	114305	-	SM2011_a0206		protein_coding	NA	723	0	0	0	1	1	0	0	1		TGAGATCGATCGACTTCAGCATGGAGGCATCCTGCCGTTATACCTTTTTTG	114305	CP004138.1|CP004138.1
114305	-	1	1	WT_00_min_Tc	1	1	15.58	2.56	2.97	1	114305	-	SM2011_a0209		protein_coding	NA	1097	0	0	0	1	1	0	0	1		TGAGATCGATCGACTTCAGCATGGAGGCATCCTGCCGTTATACCTTTTTTG	114305	CP004138.1|CP004138.1
114326	+	1	1	WT_00_min_Tc	1	1	53.53	5.94	4.7	1	114326	+	SM2011_a0209		protein_coding	0	1097	1	0	0	0	1	0	0	0		TCTATTTCCTGCTGTGTTATGCCTTTTCACAAAAAAGGTATAACGGCAGGA	114326	CP004138.1|CP004138.1
114347	-	1	1	WT_00_min_Tc	1	1	14.23	>100	2.6	1	114347	-	SM2011_a0209		protein_coding	NA	1097	0	0	0	1	1	0	0	1		CGAGCGACCGCTGCCGCAGTTCCGCGAGCATCGCCTGATACATGAGATCGA	114347	CP004138.1|CP004138.1
114504	+	1	1	WT_00_min_Tc	1	1	129.42	27.5	8.33	1	114504	+	SM2011_a0209		protein_coding	NA	1097	0	0	1	0	1	0	0	0		AAGCAGCGACGATATTGGTATTTCGATCGGCCTGACGGTAAAGGTGGTAGG	114504	CP004138.1|CP004138.1
114933	-	1	1	WT_00_min_Tc	1	1	10.16	6	2.44	1	114933	-	SM2011_a0209		protein_coding	NA	1097	0	0	0	1	1	0	0	1		TAGTCATCGGAGGACCGGTTCGTCAGGAATTCGACCTTATAGCTATTCTTG	114933	CP004138.1|CP004138.1
114952	+	1	1	WT_00_min_Tc	1	1	8.13	5	2.78	1	114952	+	SM2011_a0209		protein_coding	NA	1097	0	0	1	0	1	0	0	0		CCGGACAAGCCGCCTTCTCGAGCTTTCAAAACAAGAATAGCTATAAGGTCG	114952	CP004138.1|CP004138.1
114957	+	1	1	WT_00_min_Tc	1	1	8.67	2.3	4.68	1	114957	+	SM2011_a0209		protein_coding	NA	1097	0	0	1	0	1	0	0	0		CAAGCCGCCTTCTCGAGCTTTCAAAACAAGAATAGCTATAAGGTCGAATTC	114957	CP004138.1|CP004138.1
115284	+	1	1	WT_00_min_Tc	1	1	30.49	6	5.7	2	115284	+	SM2011_a0209		protein_coding	NA	1097	0	0	1	0	1	0	0	1		ATTCTGCAGACCCGCCGAAGCTCCGACCTTGCGCTAGTATACAATGAAGCA	115284	CP004138.1|CP004138.1
115284	+	1	1	WT_00_min_Tc	1	1	30.49	6	5.7	2	115284	+	SM2011_a6047		ncRNA	NA	63	0	0	0	1	1	0	0	1		ATTCTGCAGACCCGCCGAAGCTCCGACCTTGCGCTAGTATACAATGAAGCA	115284	CP004138.1|CP004138.1
115409	-	1	1	WT_00_min_Tc	1	1	17.62	5	20.35	2	115409	-	SM2011_a6047		ncRNA	146	63	1	0	0	0	1	0	0	1		GGCCAAATCACTACTCCCCCTTTCCCCACTCCATGCATTAAAACGGTAGGG	115409	CP004138.1|CP004138.1
115409	-	1	1	WT_00_min_Tc	1	1	17.62	5	20.35	2	115409	-	SM2011_a0209		protein_coding	NA	1097	0	0	0	1	1	0	0	1		GGCCAAATCACTACTCCCCCTTTCCCCACTCCATGCATTAAAACGGTAGGG	115409	CP004138.1|CP004138.1
115460	+	1	1	WT_00_min_Tc	1	1	8.56	4.75	2.71	1	115460	+	SM2011_a0210		protein_coding	NA	271	0	0	0	1	1	0	0	1		CCTACCGTTTTAATGCATGGAGTGGGGAAAGGGGGAGTAGTGATTTGGCCA	115460	CP004138.1|CP004138.1
115787	-	1	1	WT_00_min_Tc	1	1	29.81	27	5.94	1	115787	-	SM2011_a0210		protein_coding	0	271	1	0	0	0	1	0	0	0		TTTTCAGCAACAGCCATTGCGCATTCACCTCGTCGATGGATACAGGGCGTA	115787	CP004138.1|CP004138.1
116198	-	1	1	WT_00_min_Tc	1	1	11.52	18	6.68	1	116198	-	SM2011_a0211		protein_coding	78	195	1	0	0	0	1	0	0	0		TCGGACCAATGTCCCATCGTCGTAAACAGACGGCATGCTAGATTCCGCACT	116198	CP004138.1|CP004138.1
116597	+	1	1	WT_00_min_Tc	1	1	7.23	>100	7.26	1	116597	+	SM2011_a0214		protein_coding	NA	843	0	0	0	1	1	0	0	1		TGCCGAAATAGAGGTAGACCTCCATTCGCCGGTCATGCACATGCGCCGGCA	116597	CP004138.1|CP004138.1
117342	+	1	1	WT_00_min_Tc	1	1	352.71	90.8	2.08	2	117342	+	SM2011_a6048		ncRNA	0	96	1	0	0	0	1	0	0	1		TCATGATCACGAACCTGTCGCAGACCTGGTAGGCGTGGTAGAGATTGTGCG	117342	CP004138.1|CP004138.1
117342	+	1	1	WT_00_min_Tc	1	1	352.71	90.8	2.08	2	117342	+	SM2011_a0216		protein_coding	NA	741	0	0	0	1	1	0	0	1		TCATGATCACGAACCTGTCGCAGACCTGGTAGGCGTGGTAGAGATTGTGCG	117342	CP004138.1|CP004138.1
117667	+	1	1	WT_00_min_Tc	1	1	18.97	6	12.61	2	117667	+	SM2011_a6049		ncRNA	0	110	1	0	0	0	1	0	0	1		GCGATCGGTCAGTTCACGGCCCATGAAGATATTGCGGGTAATCGAGAGCGA	117667	CP004138.1|CP004138.1
117667	+	1	1	WT_00_min_Tc	1	1	18.97	6	12.61	2	117667	+	SM2011_a0216		protein_coding	NA	741	0	0	0	1	1	0	0	1		GCGATCGGTCAGTTCACGGCCCATGAAGATATTGCGGGTAATCGAGAGCGA	117667	CP004138.1|CP004138.1
118015	+	1	1	WT_00_min_Tc	1	1	8.13	9	9.77	2	118015	+	SM2011_a6050		ncRNA	0	63	1	0	0	0	1	0	0	1		CGCTCGATTAGATGGTTGAAAATGGCGGCCAGCACGATCAGCGTGGCGATG	118015	CP004138.1|CP004138.1
118015	+	1	1	WT_00_min_Tc	1	1	8.13	9	9.77	2	118015	+	SM2011_a0216		protein_coding	NA	741	0	0	0	1	1	0	0	1		CGCTCGATTAGATGGTTGAAAATGGCGGCCAGCACGATCAGCGTGGCGATG	118015	CP004138.1|CP004138.1
118015	+	1	1	WT_00_min_Tc	1	1	8.13	9	9.77	2	118015	+	SM2011_a0217		protein_coding	NA	1080	0	0	0	1	1	0	0	1		CGCTCGATTAGATGGTTGAAAATGGCGGCCAGCACGATCAGCGTGGCGATG	118015	CP004138.1|CP004138.1
118671	-	1	1	WT_00_min_Tc	1	1	16.62	12.5	4.56	1	118671	-	SM2011_a0217		protein_coding	NA	1080	0	0	1	0	1	0	0	0		TGATCGCCGGTGAATTCGACCTTTCCATCGGCTCCGTGTACACGTTCACGG	118671	CP004138.1|CP004138.1
118967	+	1	1	WT_00_min_Tc	1	1	8.81	3.6	2.97	1	118967	+	SM2011_a0217		protein_coding	NA	1080	0	0	0	1	1	0	0	1		GTCTCTGGGTCCGCGAGCGTGGCGCGGCACTTTCGGCTAGGACAGGTGTCA	118967	CP004138.1|CP004138.1
118967	+	1	1	WT_00_min_Tc	1	1	8.81	3.6	2.97	1	118967	+	SM2011_a0218		protein_coding	NA	1042	0	0	0	1	1	0	0	1		GTCTCTGGGTCCGCGAGCGTGGCGCGGCACTTTCGGCTAGGACAGGTGTCA	118967	CP004138.1|CP004138.1
119870	+	1	1	WT_00_min_Tc	1	1	2447.3	>100	29.37	2	119870	+	SM2011_a6051		ncRNA	0	112	1	0	0	0	1	0	0	1		ATTGAGCGGCGGCGTCTTGCGCTCCCTTCACCACCGGATTAAAGAACTGCA	119870	CP004138.1|CP004138.1
119870	+	1	1	WT_00_min_Tc	1	1	2447.3	>100	29.37	2	119870	+	SM2011_a0218		protein_coding	NA	1042	0	0	0	1	1	0	0	1		ATTGAGCGGCGGCGTCTTGCGCTCCCTTCACCACCGGATTAAAGAACTGCA	119870	CP004138.1|CP004138.1
120740	-	1	1	WT_00_min_Tc	1	1	14.91	>100	22.26	1	120740	-	SM2011_a0220		protein_coding	NA	1594	0	0	1	0	1	0	0	0		CGCCGATGCGGATCTTGACGCGGCGGCAGACGGCATCGCCTATGGCGTCTA	120740	CP004138.1|CP004138.1
121562	-	1	1	WT_00_min_Tc	1	1	11.52	18	>100	1	121562	-	SM2011_a0220		protein_coding	NA	1594	0	0	1	0	1	0	0	0		TTTCATCGCACCCGATTCCAATGATCCCCGCCTCCGCATTAAATCCCGCTA	121562	CP004138.1|CP004138.1
121582	+	1	1	WT_00_min_Tc	1	1	73.86	55.5	3.29	2	121582	+	SM2011_a0222		protein_coding	122	740	1	0	0	0	1	0	0	1		TCGACCGACTTGCCATCGACAAGCATCTGGTAGCGGGATTTAATGCGGAGG	121582	CP004138.1|CP004138.1
121582	+	1	1	WT_00_min_Tc	1	1	73.86	55.5	3.29	2	121582	+	SM2011_a0220		protein_coding	NA	1594	0	0	0	1	1	0	0	1		TCGACCGACTTGCCATCGACAAGCATCTGGTAGCGGGATTTAATGCGGAGG	121582	CP004138.1|CP004138.1
121702	-	1	1	WT_00_min_Tc	1	1	182.86	12.67	14.1	2	121702	-	SM2011_a0220		protein_coding	0	1594	1	0	0	0	1	0	0	1		GCTGCCGTCATCCGTTGACATCCAATTTGAACCACCATACAGTACCATACA	121702	CP004138.1|CP004138.1
121702	-	1	1	WT_00_min_Tc	1	1	182.86	12.67	14.1	2	121702	-	SM2011_a0222		protein_coding	NA	740	0	0	0	1	1	0	0	1		GCTGCCGTCATCCGTTGACATCCAATTTGAACCACCATACAGTACCATACA	121702	CP004138.1|CP004138.1
121725	+	1	1	WT_00_min_Tc	1	1	13.73	>100	16.32	2	121725	+	SM2011_a0222		protein_coding	NA	740	0	0	1	0	1	0	0	1		TTTGCCGGATTTCTGTTGCGCCTGAATTGTATGGTACTGTATGGTGGTTCA	121725	CP004138.1|CP004138.1
121725	+	1	1	WT_00_min_Tc	1	1	13.73	>100	16.32	2	121725	+	SM2011_a0220		protein_coding	NA	1594	0	0	0	1	1	0	0	1		TTTGCCGGATTTCTGTTGCGCCTGAATTGTATGGTACTGTATGGTGGTTCA	121725	CP004138.1|CP004138.1
122119	+	1	1	WT_00_min_Tc	1	1	23.85	11	10.04	1	122119	+	SM2011_a0222		protein_coding	NA	740	0	0	1	0	1	0	0	0		GAGACATTCGATAGCTGGACACGGCGCAAGATCGACACGATCCTAGCTCGG	122119	CP004138.1|CP004138.1
122514	-	1	1	WT_00_min_Tc	1	1	16.26	25	2.03	2	122514	-	SM2011_a0223		protein_coding	NA	812	0	0	1	0	1	0	0	1		GAGCTTTTCGAGACCATTGTCGCGATGATCGAAAGAAGCCATCCTTGATCA	122514	CP004138.1|CP004138.1
122514	-	1	1	WT_00_min_Tc	1	1	16.26	25	2.03	2	122514	-	SM2011_a0222		protein_coding	NA	740	0	0	0	1	1	0	0	1		GAGCTTTTCGAGACCATTGTCGCGATGATCGAAAGAAGCCATCCTTGATCA	122514	CP004138.1|CP004138.1
122535	+	1	1	WT_00_min_Tc	1	1	7.42	>100	6.68	1	122535	+	SM2011_a0223		protein_coding	NA	812	0	0	0	1	1	0	0	1		GTTCCCGTTCGGACTTGATATCCCACCCATGATCAAGGATGGCTTCTTTCG	122535	CP004138.1|CP004138.1
122624	-	1	1	WT_00_min_Tc	1	1	9.49	2.4	17.81	1	122624	-	SM2011_a0223		protein_coding	NA	812	0	0	1	0	1	0	0	0		TGGGGCGGCGAGGCATCGAACCGGCGGGCTTCTGGGCTATGCTCGGCGCTG	122624	CP004138.1|CP004138.1
123153	-	1	1	WT_00_min_Tc	1	1	104.8	>100	2.19	2	123153	-	SM2011_a0223		protein_coding	NA	812	0	0	1	0	1	0	0	1		GAGGCCGGTGGATGGTTGCGATTGAAGGCTAGCTCCTATATACTTCAAGTA	123153	CP004138.1|CP004138.1
123153	-	1	1	WT_00_min_Tc	1	1	104.8	>100	2.19	2	123153	-	SM2011_a0224		protein_coding	NA	1542	0	0	0	1	1	0	0	1		GAGGCCGGTGGATGGTTGCGATTGAAGGCTAGCTCCTATATACTTCAAGTA	123153	CP004138.1|CP004138.1
123160	+	1	1	WT_00_min_Tc	1	1	59.27	>100	11.12	2	123160	+	SM2011_a0224		protein_coding	25	1542	1	0	0	0	1	0	0	1		TTTTGTTCGGCCTGCTTGACATCACTATATACCAAAAGTAACTTACTTGAA	123160	CP004138.1|CP004138.1
123160	+	1	1	WT_00_min_Tc	1	1	59.27	>100	11.12	2	123160	+	SM2011_a0223		protein_coding	NA	812	0	0	0	1	1	0	0	1		TTTTGTTCGGCCTGCTTGACATCACTATATACCAAAAGTAACTTACTTGAA	123160	CP004138.1|CP004138.1
123374	+	1	1	WT_00_min_Tc	1	1	13.73	>100	7.73	2	123374	+	SM2011_a0224		protein_coding	NA	1542	0	0	1	0	1	0	0	1		TACCCCTGGTCCTACTTGTGGCCATGGACGGGTCGATCCTTTATCTCGCTA	123374	CP004138.1|CP004138.1
123374	+	1	1	WT_00_min_Tc	1	1	13.73	>100	7.73	2	123374	+	SM2011_a0223		protein_coding	NA	812	0	0	0	1	1	0	0	1		TACCCCTGGTCCTACTTGTGGCCATGGACGGGTCGATCCTTTATCTCGCTA	123374	CP004138.1|CP004138.1
123503	-	1	1	WT_00_min_Tc	1	1	6.5	>100	>100	2	123503	-	SM2011_a0223		protein_coding	191	812	1	0	0	0	1	0	0	1		CGCGCCGAGCGACCCTGCGCCAAAGACCGCCGCGCCGGTTATGATGAGTTT	123503	CP004138.1|CP004138.1
123503	-	1	1	WT_00_min_Tc	1	1	6.5	>100	>100	2	123503	-	SM2011_a0224		protein_coding	NA	1542	0	0	0	1	1	0	0	1		CGCGCCGAGCGACCCTGCGCCAAAGACCGCCGCGCCGGTTATGATGAGTTT	123503	CP004138.1|CP004138.1
124136	+	1	1	WT_00_min_Tc	1	1	12.87	14	3.9	1	124136	+	SM2011_a0224		protein_coding	NA	1542	0	0	1	0	1	0	0	0		CCGGCCTTCTGTCGCTGGTCGTATGGTCTGCTGCCGGCTATCTGTCGGGCG	124136	CP004138.1|CP004138.1
124391	+	1	1	WT_00_min_Tc	1	1	7.95	>100	7.42	1	124391	+	SM2011_a0224		protein_coding	NA	1542	0	0	1	0	1	0	0	0		CTGTCTTCATCGCCTCGACCATGATCGCCGGCATCGGATATGGACTGTCCT	124391	CP004138.1|CP004138.1
124893	+	1	1	WT_00_min_Tc	1	1	25.07	22	3.22	1	124893	+	SM2011_a0226		protein_coding	33	993	0	1	0	0	1	0	0	0		GGCTCGGGCGCCGGCTTGAAACGGGACTAACGCCGCTCCAAATCCGCTCCA	124893	CP004138.1|CP004138.1
124908	+	1	1	WT_00_min_Tc	1	1	124.68	3.42	7.15	1	124908	+	SM2011_a0226		protein_coding	18	993	1	0	0	0	1	0	0	0		TTGAAACGGGACTAACGCCGCTCCAAATCCGCTCCAGCGCAATTCAGGGTG	124908	CP004138.1|CP004138.1
125324	-	1	1	WT_00_min_Tc	1	1	11.52	>100	>100	1	125324	-	SM2011_a0226		protein_coding	NA	993	0	0	0	1	1	0	0	1		CCGGGAACGCAAATGTTGCAGGGTGATCCCAATGAGACATAAAGCCGGGCA	125324	CP004138.1|CP004138.1
126050	+	1	1	WT_00_min_Tc	1	1	73.86	>100	3.89	1	126050	+	SM2011_a0228		protein_coding	0	1463	1	0	0	0	1	0	0	0		AACCGAAAATTGCTGTTCCCTGAAGCACACCTTTCAGATATGGCGCCGGTG	126050	CP004138.1|CP004138.1
126104	-	1	1	WT_00_min_Tc	1	1	7.95	8	6.6	1	126104	-	SM2011_a0228		protein_coding	NA	1463	0	0	0	1	1	0	0	1		ACTCGTGTTCACCTCCGTTACGCCTCAGGACTTCCGCTAGAATGGGTTCCA	126104	CP004138.1|CP004138.1
126261	-	1	1	WT_00_min_Tc	1	1	7.45	2.33	2.42	1	126261	-	SM2011_a0228		protein_coding	NA	1463	0	0	0	1	1	0	0	1		ATCTGGACCTGGCCCTTGTCGTCCACCCAGGGCACGCGGAAGATGATCTGA	126261	CP004138.1|CP004138.1
126622	-	1	1	WT_00_min_Tc	1	1	12.2	>100	13.84	1	126622	-	SM2011_a0228		protein_coding	NA	1463	0	0	0	1	1	0	0	1		CGTGAGCACACCGGCTTCGTAGCGGTTGGTAAGCCGCTTATACTGACCGAA	126622	CP004138.1|CP004138.1
126629	+	1	1	WT_00_min_Tc	1	1	12.2	7.5	4.08	1	126629	+	SM2011_a0228		protein_coding	NA	1463	0	0	1	0	1	0	0	0		CGCGGGTGATATCGGTGTGGGAGGCCGGGAGATCGGCTACATGTTCGGTCA	126629	CP004138.1|CP004138.1
126804	+	1	1	WT_00_min_Tc	1	1	7.99	8	11.39	1	126804	+	SM2011_a0228		protein_coding	NA	1463	0	0	1	0	1	0	0	0		ATCGCAACCAAGGGCCTGGACTTCGAGGGCAAACGGGTGACCGTCTCCGGA	126804	CP004138.1|CP004138.1
126898	+	1	1	WT_00_min_Tc	1	1	21.01	5.5	2.41	1	126898	+	SM2011_a0228		protein_coding	NA	1463	0	0	1	0	1	0	0	0		TCGGAGGAAAAATCGTGGCGTGCTCCGATTCGAACGGGTACGTGGTCGACG	126898	CP004138.1|CP004138.1
127065	-	1	1	WT_00_min_Tc	1	1	7.23	>100	>100	1	127065	-	SM2011_a0228		protein_coding	NA	1463	0	0	0	1	1	0	0	1		CCCACCGCAAGAACACCGTTCTTCACCAATGTTCGTGCATCCTTGCCGGTA	127065	CP004138.1|CP004138.1
127542	+	1	1	WT_00_min_Tc	1	1	7602.63	>100	5.42	1	127542	+	SM2011_a0229		protein_coding	0	668	1	0	0	0	1	0	0	0		ACTGACCCGGGCGACTTGACTTCCCCGATGCCGCGGGCGATCATGCGGCCA	127542	CP004138.1|CP004138.1
127594	-	1	1	WT_00_min_Tc	1	1	11.98	8	6.68	1	127594	-	SM2011_a0228		protein_coding	NA	1463	0	0	0	1	1	0	0	1		CACCCAGGATCCGGCGGGCGACGAGGCCGGATCCGGGTTACGATCCTGCGA	127594	CP004138.1|CP004138.1
127594	-	1	1	WT_00_min_Tc	1	1	11.98	8	6.68	1	127594	-	SM2011_a0229		protein_coding	NA	668	0	0	0	1	1	0	0	1		CACCCAGGATCCGGCGGGCGACGAGGCCGGATCCGGGTTACGATCCTGCGA	127594	CP004138.1|CP004138.1
127676	-	1	1	WT_00_min_Tc	1	1	11.52	18	5.43	1	127676	-	SM2011_a0229		protein_coding	NA	668	0	0	0	1	1	0	0	1		GCACGGGATTTCCGCGTGCATGCAGTTGAAATATTCGGGAAGATTGTCGCG	127676	CP004138.1|CP004138.1
127898	-	1	1	WT_00_min_Tc	1	1	6.5	5.5	>100	1	127898	-	SM2011_a0229		protein_coding	NA	668	0	0	0	1	1	0	0	1		CGATAGACCCTATCTTGACGACATCGGGCGGCACCTGGTCGTCTGGCAGAA	127898	CP004138.1|CP004138.1
128214	-	1	1	WT_00_min_Tc	1	1	27.78	>100	2.04	1	128214	-	SM2011_a0229		protein_coding	NA	668	0	0	0	1	1	0	0	1		TGCGGTGAGGCGACCTCCTCTGGCTTTCCGCTTTCTGCTATCGAGCAAATG	128214	CP004138.1|CP004138.1
128214	-	1	1	WT_00_min_Tc	1	1	27.78	>100	2.04	1	128214	-	SM2011_a0232		protein_coding	NA	986	0	0	0	1	1	0	0	1		TGCGGTGAGGCGACCTCCTCTGGCTTTCCGCTTTCTGCTATCGAGCAAATG	128214	CP004138.1|CP004138.1
129044	-	1	1	WT_00_min_Tc	1	1	7.45	3.33	8.57	2	129044	-	SM2011_a0233		protein_coding	NA	1409	0	0	1	0	1	0	0	1		TAGCATGCCGCTCGAAGAGCGGAAGGATCGCTGGAAGACTATGATGGATCA	129044	CP004138.1|CP004138.1
129044	-	1	1	WT_00_min_Tc	1	1	7.45	3.33	8.57	2	129044	-	SM2011_a0232		protein_coding	NA	986	0	0	0	1	1	0	0	1		TAGCATGCCGCTCGAAGAGCGGAAGGATCGCTGGAAGACTATGATGGATCA	129044	CP004138.1|CP004138.1
129322	+	1	1	WT_00_min_Tc	1	1	34.56	>100	13.11	1	129322	+	SM2011_a0233		protein_coding	NA	1409	0	0	0	1	1	0	0	1		GTCACCAGGCCGACTTTGCCAAGCCGGTAAAGCCCTGCAAGAATATGCCGG	129322	CP004138.1|CP004138.1
130110	-	1	1	WT_00_min_Tc	1	1	18.83	2.22	3.38	1	130110	-	SM2011_a0233		protein_coding	NA	1409	0	0	1	0	1	0	0	0		ATGCGCTCACGGACCTGACTGATACCGACGTCGGAGAATATTACCACGGCT	130110	CP004138.1|CP004138.1
130126	-	1	1	WT_00_min_Tc	1	1	10.27	>100	>100	1	130126	-	SM2011_a0233		protein_coding	NA	1409	0	0	1	0	1	0	0	0		CAGGGCAATATCACCTATGCGCTCACGGACCTGACTGATACCGACGTCGGA	130126	CP004138.1|CP004138.1
130735	-	1	1	WT_00_min_Tc	1	1	182.86	2.37	5.02	1	130735	-	SM2011_a0235		protein_coding	NA	1915	0	0	1	0	1	0	0	0		CGCCACAATCACTAGAGCACTTCCAGGAAAACTGTGTAACGGTTTTCCGTC	130735	CP004138.1|CP004138.1
130760	+	1	1	WT_00_min_Tc	1	1	13.69	4.43	2.73	1	130760	+	SM2011_a0235		protein_coding	NA	1915	0	0	0	1	1	0	0	1		GAGCATTTGATCCGACGCACTTCCAGACGGAAAACCGTTACACAGTTTTCC	130760	CP004138.1|CP004138.1
131017	+	1	1	WT_00_min_Tc	1	1	12.29	13	5.8	1	131017	+	SM2011_a0235		protein_coding	NA	1915	0	0	0	1	1	0	0	1		CCCAGGTTGAAATCGATGCGGATCACATCACCGCTGCGCAGCCAGGCGAGA	131017	CP004138.1|CP004138.1
131116	+	1	1	WT_00_min_Tc	1	1	8.13	13	9.65	1	131116	+	SM2011_a0235		protein_coding	NA	1915	0	0	0	1	1	0	0	1		TCGGCCGTGCCGGATTGACGTCCGTCACCGATGGTGGGCAGGCTCCTGATG	131116	CP004138.1|CP004138.1
131244	-	1	1	WT_00_min_Tc	1	1	26.43	16.5	10.39	1	131244	-	SM2011_a0235		protein_coding	NA	1915	0	0	1	0	1	0	0	0		TCGAGGGCAAGGCCGTGGTCTTCGACGGCTCGGAGGACTACCACAAGCGCA	131244	CP004138.1|CP004138.1
131631	-	1	1	WT_00_min_Tc	1	1	30.49	35	17.44	1	131631	-	SM2011_a0235		protein_coding	NA	1915	0	0	1	0	1	0	0	0		ATGCCGGCGTCGAGCTTTACCCGGACGACTGGCAGGTCCATGGTTTCGATA	131631	CP004138.1|CP004138.1
131824	-	1	1	WT_00_min_Tc	1	1	10.84	>100	>100	1	131824	-	SM2011_a0235		protein_coding	NA	1915	0	0	1	0	1	0	0	0		GCCATCCCCGCTGCCTATCGCGAGCGTGGGCAGATGGCCTATCGTACCGGA	131824	CP004138.1|CP004138.1
133339	-	1	1	WT_00_min_Tc	1	1	6.78	11	8.14	1	133339	-	SM2011_a0237		protein_coding	NA	882	0	0	1	0	1	0	0	0		ACCGATGGCGCGGCGCCTGCTCGGTGCCGGTTTTTCGGTTACGGTGTGGAA	133339	CP004138.1|CP004138.1
134486	-	1	1	WT_00_min_Tc	1	1	18.79	2.44	18.55	1	134486	-	SM2011_a0241		protein_coding	NA	1053	0	0	1	0	1	0	0	0		CGCCACTATCCTGTTTTCAATCGGACCATATAAGGTTATCAGACAACCGTA	134486	CP004138.1|CP004138.1
134519	+	1	1	WT_00_min_Tc	1	1	68.66	48.5	4.81	2	134519	+	SM2011_a0244		protein_coding	86	1455	1	0	0	0	1	0	0	1		ATCAAAATTTTGTCTTGTACGGTTGTCTGATAACCTTATATGGTCCGATTG	134519	CP004138.1|CP004138.1
134519	+	1	1	WT_00_min_Tc	1	1	68.66	48.5	4.81	2	134519	+	SM2011_a0241		protein_coding	NA	1053	0	0	0	1	1	0	0	1		ATCAAAATTTTGTCTTGTACGGTTGTCTGATAACCTTATATGGTCCGATTG	134519	CP004138.1|CP004138.1
136631	-	1	1	WT_00_min_Tc	1	1	8.13	>100	3.08	1	136631	-	SM2011_a0246		protein_coding	NA	719	0	0	0	1	1	0	0	1		ACATGTTCCGCAATCGTGACTTCGACGATCTCCTCCAGTATTGCAGCGGCG	136631	CP004138.1|CP004138.1
136902	+	1	1	WT_00_min_Tc	1	1	31.08	>100	6.1	1	136902	+	SM2011_a0247		protein_coding	0	1250	1	0	0	0	1	0	0	0		TACTTACCGACGGCCTAGACATGGCCAAAAAGTCATACTAGAAGCAGGTCA	136902	CP004138.1|CP004138.1
137794	-	1	1	WT_00_min_Tc	1	1	13.01	7.5	19.79	1	137794	-	SM2011_a0247		protein_coding	NA	1250	0	0	0	1	1	0	0	1		GGGCTGATGCCGGTCATCTTGAAACCTTCTTTGCCGTCGACGACGAGCGAG	137794	CP004138.1|CP004138.1
138047	-	1	1	WT_00_min_Tc	1	1	7.23	>100	5.28	2	138047	-	SM2011_a6053		ncRNA	0	55	1	0	0	0	1	0	0	1		AGCGCCGAGGCCGAAGCTCCACTTCGGGCAGCGGTCGCTATGATCGACCCA	138047	CP004138.1|CP004138.1
138047	-	1	1	WT_00_min_Tc	1	1	7.23	>100	5.28	2	138047	-	SM2011_a0247		protein_coding	NA	1250	0	0	0	1	1	0	0	1		AGCGCCGAGGCCGAAGCTCCACTTCGGGCAGCGGTCGCTATGATCGACCCA	138047	CP004138.1|CP004138.1
138707	+	1	1	WT_00_min_Tc	1	1	10.12	2	2.88	1	138707	+	SM2011_a0250		protein_coding	NA	1278	0	0	1	0	1	0	0	0		CTCTTGAGCAGCTGGCGGAGCGCACTTAATGACCCTTGTCGTCTTCATCGT	138707	CP004138.1|CP004138.1
138795	+	1	1	WT_00_min_Tc	1	1	29.81	19	4.77	1	138795	+	SM2011_a0250		protein_coding	NA	1278	0	0	1	0	1	0	0	0		GCCTTCTCGCTGATGTTCTGCGGCGTCGTGCTCATGTGGTACATGGGCATG	138795	CP004138.1|CP004138.1
138858	-	1	1	WT_00_min_Tc	1	1	13.12	3.25	2.57	1	138858	-	SM2011_a0250		protein_coding	NA	1278	0	0	0	1	1	0	0	1		GACAATCCGCCGGCGTTCATCAATTCACCGGCGAGAATAAAGAACGGGATG	138858	CP004138.1|CP004138.1
139287	+	1	1	WT_00_min_Tc	1	1	8.13	13	2.35	2	139287	+	SM2011_a0250		protein_coding	NA	1278	0	0	1	0	1	0	0	1		CTTGTCGCAACGTGGCTGCTGGTCGTGCGCAAGGATGATATCCAGCCGCTT	139287	CP004138.1|CP004138.1
139287	+	1	1	WT_00_min_Tc	1	1	8.13	13	2.35	2	139287	+	SM2011_a6054		ncRNA	NA	191	0	0	0	1	1	0	0	1		CTTGTCGCAACGTGGCTGCTGGTCGTGCGCAAGGATGATATCCAGCCGCTT	139287	CP004138.1|CP004138.1
139563	-	1	1	WT_00_min_Tc	1	1	26.02	>100	3.66	2	139563	-	SM2011_a6054		ncRNA	0	191	1	0	0	0	1	0	0	1		TCGATCAGCGGAGAGATGAAGCCGGTGATTTCCGATGGTATATTCGCTGCA	139563	CP004138.1|CP004138.1
139563	-	1	1	WT_00_min_Tc	1	1	26.02	>100	3.66	2	139563	-	SM2011_a0250		protein_coding	NA	1278	0	0	0	1	1	0	0	1		TCGATCAGCGGAGAGATGAAGCCGGTGATTTCCGATGGTATATTCGCTGCA	139563	CP004138.1|CP004138.1
139585	+	1	1	WT_00_min_Tc	1	1	7.23	4.5	3.96	2	139585	+	SM2011_a0250		protein_coding	NA	1278	0	0	1	0	1	0	0	1		CTGCGCTTGTTTCCTCGTGGCTGATAACTGCAGCGAATATACCATCGGAAA	139585	CP004138.1|CP004138.1
139585	+	1	1	WT_00_min_Tc	1	1	7.23	4.5	3.96	2	139585	+	SM2011_a6054		ncRNA	NA	191	0	0	0	1	1	0	0	1		CTGCGCTTGTTTCCTCGTGGCTGATAACTGCAGCGAATATACCATCGGAAA	139585	CP004138.1|CP004138.1
139765	-	1	1	WT_00_min_Tc	1	1	14.91	23	11.87	2	139765	-	SM2011_a6054		ncRNA	202	191	0	1	0	0	1	0	0	1		TACGACGCCGACGGGTGGGGTCAGCAGCCCTATGCAGGTATTCATGATGAA	139765	CP004138.1|CP004138.1
139765	-	1	1	WT_00_min_Tc	1	1	14.91	23	11.87	2	139765	-	SM2011_a0250		protein_coding	NA	1278	0	0	0	1	1	0	0	1		TACGACGCCGACGGGTGGGGTCAGCAGCCCTATGCAGGTATTCATGATGAA	139765	CP004138.1|CP004138.1
140978	-	1	1	WT_00_min_Tc	1	1	39.3	2.66	6.44	1	140978	-	SM2011_a0252		protein_coding	NA	1092	0	0	0	1	1	0	0	1		GTTCTTTTGTTTACTTGCGGATCTCTTCCAGCTTGGCGAGAATGGCGTCTA	140978	CP004138.1|CP004138.1
141154	+	1	1	WT_00_min_Tc	1	1	33.2	7.4	3.25	2	141154	+	SM2011_a0254		protein_coding	2	707	1	0	0	0	1	0	0	1		GATTCCGTAGGACGATTGTCTCCTACGGGCGGATCGAGATAGTTTACACAG	141154	CP004138.1|CP004138.1
141154	+	1	1	WT_00_min_Tc	1	1	33.2	7.4	3.25	2	141154	+	SM2011_a6055		ncRNA	NA	116	0	0	0	1	1	0	0	1		GATTCCGTAGGACGATTGTCTCCTACGGGCGGATCGAGATAGTTTACACAG	141154	CP004138.1|CP004138.1
141160	+	1	1	WT_00_min_Tc	1	1	63.02	2.55	3.04	2	141160	+	SM2011_a0254		protein_coding	NA	707	0	0	1	0	1	0	0	1		GTAGGACGATTGTCTCCTACGGGCGGATCGAGATAGTTTACACAGCGATTC	141160	CP004138.1|CP004138.1
141160	+	1	1	WT_00_min_Tc	1	1	63.02	2.55	3.04	2	141160	+	SM2011_a6055		ncRNA	NA	116	0	0	0	1	1	0	0	1		GTAGGACGATTGTCTCCTACGGGCGGATCGAGATAGTTTACACAGCGATTC	141160	CP004138.1|CP004138.1
141175	-	1	1	WT_00_min_Tc	1	1	26.02	3	6.28	2	141175	-	SM2011_a6055		ncRNA	0	116	1	0	0	0	1	0	0	1		TTTTCGAGAAAGCCTTTGACGGGGAGATAAAGCGACGTTTCCATGTGCCTG	141175	CP004138.1|CP004138.1
141175	-	1	1	WT_00_min_Tc	1	1	26.02	3	6.28	2	141175	-	SM2011_a0252		protein_coding	NA	1092	0	0	0	1	1	0	0	1		TTTTCGAGAAAGCCTTTGACGGGGAGATAAAGCGACGTTTCCATGTGCCTG	141175	CP004138.1|CP004138.1
141175	-	1	1	WT_00_min_Tc	1	1	26.02	3	6.28	2	141175	-	SM2011_a0254		protein_coding	NA	707	0	0	0	1	1	0	0	1		TTTTCGAGAAAGCCTTTGACGGGGAGATAAAGCGACGTTTCCATGTGCCTG	141175	CP004138.1|CP004138.1
141208	-	1	1	WT_00_min_Tc	1	1	16.94	>100	3.59	2	141208	-	SM2011_a6055		ncRNA	33	116	0	1	0	0	1	0	0	1		CCGTCAACCTCGCCCTTGACGACGTAACCTGCCTTTTCGAGAAAGCCTTTG	141208	CP004138.1|CP004138.1
141208	-	1	1	WT_00_min_Tc	1	1	16.94	>100	3.59	2	141208	-	SM2011_a0254		protein_coding	NA	707	0	0	0	1	1	0	0	1		CCGTCAACCTCGCCCTTGACGACGTAACCTGCCTTTTCGAGAAAGCCTTTG	141208	CP004138.1|CP004138.1
141703	+	1	1	WT_00_min_Tc	1	1	9.49	6	6.43	2	141703	+	SM2011_a0255		protein_coding	269	1111	0	1	0	0	1	0	0	0		GGCTGTGCGCTGGCCCTGACATCAGGCCCGCTGCGCGTGCGTGAAATCAGA	141703	CP004138.1|CP004138.1
141703	+	1	1	WT_00_min_Tc	1	1	9.49	6	6.43	2	141703	+	SM2011_a0254		protein_coding	NA	707	0	0	1	0	1	0	0	0		GGCTGTGCGCTGGCCCTGACATCAGGCCCGCTGCGCGTGCGTGAAATCAGA	141703	CP004138.1|CP004138.1
141901	+	1	1	WT_00_min_Tc	1	1	91.48	10.5	5	1	141901	+	SM2011_a0255		protein_coding	71	1111	1	0	0	0	1	0	0	0		GTCCCGGCCTGATTGTTGCCGACGCGCTGAAAATAGCGCATGTGGGGTGCT	141901	CP004138.1|CP004138.1
142308	-	1	1	WT_00_min_Tc	1	1	46.08	10.71	7.91	1	142308	-	SM2011_a0255		protein_coding	NA	1111	0	0	0	1	1	0	0	1		CGGGTGGAATGGCAATTGTCGGCTGCTGCAAACCGCCATAAACAGCTACCA	142308	CP004138.1|CP004138.1
142941	-	1	1	WT_00_min_Tc	1	1	14.23	2.24	2.17	1	142941	-	SM2011_a0255		protein_coding	NA	1111	0	0	0	1	1	0	0	1		CACGCTGGACCGCGATGGTAAACTATCTTCGCGCTCTGTATCTGTCGAAAG	142941	CP004138.1|CP004138.1
142979	+	1	1	WT_00_min_Tc	1	1	125.36	8.89	5.07	1	142979	+	SM2011_a0255		protein_coding	NA	1111	0	0	1	0	1	0	0	0		AGCGGCTGACGGCTTTCGACAGATACAGAGCGCGAAGATAGTTTACCATCG	142979	CP004138.1|CP004138.1
142984	+	1	1	WT_00_min_Tc	1	1	168.41	2.61	4.18	1	142984	+	SM2011_a0255		protein_coding	NA	1111	0	0	1	0	1	0	0	0		CTGACGGCTTTCGACAGATACAGAGCGCGAAGATAGTTTACCATCGCGGTC	142984	CP004138.1|CP004138.1
143230	+	1	1	WT_00_min_Tc	1	1	7.99	2.4	6.51	1	143230	+	SM2011_a0257		protein_coding	NA	2094	0	0	0	1	1	0	0	1		CATGAATGGGACCCGATCTTTGTCGACCTGTTCCTGATAGGTCCGGGCATA	143230	CP004138.1|CP004138.1
143808	-	1	1	WT_00_min_Tc	1	1	13.12	5.6	4.1	1	143808	-	SM2011_a0257		protein_coding	NA	2094	0	0	1	0	1	0	0	0		CCTGCACAGTCCGCTTTCGGCCGCCGACATATTGCAATACGGCATCCCCCA	143808	CP004138.1|CP004138.1
146506	-	1	1	WT_00_min_Tc	1	1	35.24	3.21	6.27	2	146506	-	SM2011_a0259		protein_coding	162	858	1	0	0	0	1	0	0	0		TCGCCGCGTACATCTACAGCCGCGATCTCAAACGTGCGATGAAGGTCGGCA	146506	CP004138.1|CP004138.1
146506	-	1	1	WT_00_min_Tc	1	1	35.24	3.21	6.27	2	146506	-	SM2011_a0260		protein_coding	NA	1464	0	0	1	0	1	0	0	0		TCGCCGCGTACATCTACAGCCGCGATCTCAAACGTGCGATGAAGGTCGGCA	146506	CP004138.1|CP004138.1
146693	+	1	1	WT_00_min_Tc	1	1	6.5	2.5	6.31	1	146693	+	SM2011_a0260		protein_coding	NA	1464	0	0	0	1	1	0	0	1		TCACGTGCGATCGACGCGTTTACGGGGACGTTTTCGAGTACCGTCGGCGGA	146693	CP004138.1|CP004138.1
147530	+	1	1	WT_00_min_Tc	1	1	80.95	>100	45.98	1	147530	+	SM2011_a0260		protein_coding	NA	1464	0	0	0	1	1	0	0	1		CCGCGTGCGTCGGCCAGGGCCTTGCCGTTTTCCAGTGCTATGAGCGTTGCA	147530	CP004138.1|CP004138.1
150097	-	1	1	WT_00_min_Tc	1	1	12.29	>100	>100	2	150097	-	SM2011_a0265		protein_coding	0	1049	1	0	0	0	1	0	0	1		TCTCCGACTGCTTATTGACATACGACGTTTTGTTGCAAATAACATATCGCA	150097	CP004138.1|CP004138.1
150097	-	1	1	WT_00_min_Tc	1	1	12.29	>100	>100	2	150097	-	SM2011_a0267		protein_coding	NA	714	0	0	0	1	1	0	0	1		TCTCCGACTGCTTATTGACATACGACGTTTTGTTGCAAATAACATATCGCA	150097	CP004138.1|CP004138.1
150127	+	1	1	WT_00_min_Tc	1	1	29.81	28	5.69	2	150127	+	SM2011_a0267		protein_coding	0	714	1	0	0	0	1	0	0	1		ATACGATATTGTATTTGACATGCGATATGTTATTTGCAACAAAACGTCGTA	150127	CP004138.1|CP004138.1
150127	+	1	1	WT_00_min_Tc	1	1	29.81	28	5.69	2	150127	+	SM2011_a0265		protein_coding	NA	1049	0	0	0	1	1	0	0	1		ATACGATATTGTATTTGACATGCGATATGTTATTTGCAACAAAACGTCGTA	150127	CP004138.1|CP004138.1
150224	+	1	1	WT_00_min_Tc	1	1	221.17	15.57	4.11	1	150224	+	SM2011_a0267		protein_coding	NA	714	0	0	1	0	1	0	0	0		GGCAAGCAGGGGGGCTGGTATTCGCCCGACGAGTGTGGTCGAAGGCGTCTA	150224	CP004138.1|CP004138.1
150399	+	1	1	WT_00_min_Tc	1	1	27.39	>100	10.64	1	150399	+	SM2011_a0267		protein_coding	NA	714	0	0	1	0	1	0	0	0		GAACGCGAGGGCCTCGTTCGCAAAGAGCACCTGATCGGCTATAGTGCAGCC	150399	CP004138.1|CP004138.1
150550	-	1	1	WT_00_min_Tc	1	1	10.16	4.67	19.29	1	150550	-	SM2011_a0267		protein_coding	NA	714	0	0	0	1	1	0	0	1		CTGCGCATCGGCGCGGGCAAAGCGAGAGTAGCGTGTGTTACGATCGACCGG	150550	CP004138.1|CP004138.1
150978	+	1	1	WT_00_min_Tc	1	1	8.67	13	>100	1	150978	+	SM2011_a0270		protein_coding	NA	1593	0	0	1	0	1	0	0	0		GCCCGATTACCGTCCTTTCGGACGTCACGCTTGAGGTTCATGCTGGAGAGG	150978	CP004138.1|CP004138.1
151099	+	1	1	WT_00_min_Tc	1	1	77.92	>100	4.74	1	151099	+	SM2011_a0270		protein_coding	NA	1593	0	0	1	0	1	0	0	0		CCCAACGGCGGGCCACTTGCTCCTGGAGGGCAAGTCGGTAGAGTTCCGAAA	151099	CP004138.1|CP004138.1
151458	+	1	1	WT_00_min_Tc	1	1	23.72	>100	2.11	2	151458	+	SM2011_a0270		protein_coding	NA	1593	0	0	1	0	1	0	0	1		AAGTGGCGGCGCTGCTCGACATCGTTCGCAGCTTGCGCGATCACGGGGTTG	151458	CP004138.1|CP004138.1
151458	+	1	1	WT_00_min_Tc	1	1	23.72	>100	2.11	2	151458	+	SM2011_a6056		ncRNA	NA	46	0	0	0	1	1	0	0	1		AAGTGGCGGCGCTGCTCGACATCGTTCGCAGCTTGCGCGATCACGGGGTTG	151458	CP004138.1|CP004138.1
152500	+	1	1	WT_00_min_Tc	1	1	16.94	>100	3.86	1	152500	+	SM2011_a0271		protein_coding	NA	996	0	0	1	0	1	0	0	0		GGGCCGATCTGGCGCCTTTCATCGCCCTTGCGGTGATCGTACTGTTCGGGG	152500	CP004138.1|CP004138.1
152644	-	1	1	WT_00_min_Tc	1	1	6.78	11	>100	1	152644	-	SM2011_a0271		protein_coding	NA	996	0	0	0	1	1	0	0	1		AAAGGCCGGGGCGAGATGGTTCATCGCCATGATCATGATACCGGTGACGAA	152644	CP004138.1|CP004138.1
153724	-	1	1	WT_00_min_Tc	1	1	30.36	>100	10.64	1	153724	-	SM2011_a0273		protein_coding	NA	966	0	0	0	1	1	0	0	1		AGGTGCCGTTTTTCTTGATCTGCTCGACCGGTCCTGTCAGTTCCTCCGACG	153724	CP004138.1|CP004138.1
154490	-	1	1	WT_00_min_Tc	1	1	13.73	>100	>100	1	154490	-	SM2011_a0275		protein_coding	NA	650	0	0	0	1	1	0	0	1		TCGCCGGTCAGCATGAGGATCTTCTTGCCGCTCATGTCATATCTCCTGTTG	154490	CP004138.1|CP004138.1
154759	+	1	1	WT_00_min_Tc	1	1	19.65	30	12.21	1	154759	+	SM2011_a0275		protein_coding	NA	650	0	0	1	0	1	0	0	0		CATCAACAAGACCTTTTCCGAGGTGCGGCCTGAGGAGTATGACGCCGTCTA	154759	CP004138.1|CP004138.1
154809	-	1	1	WT_00_min_Tc	1	1	9.49	15	3.69	1	154809	-	SM2011_a0275		protein_coding	NA	650	0	0	0	1	1	0	0	1		GATCGTGAAGATCGGCTTGCCCGTGTCGTGGAAGTGTCGGACCATGTCCTG	154809	CP004138.1|CP004138.1
155004	+	1	1	WT_00_min_Tc	1	1	6.5	5.5	4.49	1	155004	+	SM2011_a0275		protein_coding	NA	650	0	0	1	0	1	0	0	0		TTGGTGGGACCTACATCGACGTGGAGCCCACCGGGGCCTATGTCGACGGCA	155004	CP004138.1|CP004138.1
155233	-	1	1	WT_00_min_Tc	1	1	26.43	19	10.64	2	155233	-	SM2011_a0277		protein_coding	NA	488	0	0	1	0	1	0	0	1		GACAAAATCCTGCGAAAGTAATCAGCCGCGTTTCAGATTATGGATCACGCG	155233	CP004138.1|CP004138.1
155233	-	1	1	WT_00_min_Tc	1	1	26.43	19	10.64	2	155233	-	SM2011_a0275		protein_coding	NA	650	0	0	0	1	1	0	0	1		GACAAAATCCTGCGAAAGTAATCAGCCGCGTTTCAGATTATGGATCACGCG	155233	CP004138.1|CP004138.1
155353	+	1	1	WT_00_min_Tc	1	1	20.96	>100	19.29	1	155353	+	SM2011_a0277		protein_coding	NA	488	0	0	0	1	1	0	0	1		AGTTCATCGATCAGTTTGTCCAGGTAGCGGATCTCCCGCATAGTCGTATCC	155353	CP004138.1|CP004138.1
155639	-	1	1	WT_00_min_Tc	1	1	8.67	7	5.7	1	155639	-	SM2011_a0277		protein_coding	NA	488	0	0	1	0	1	0	0	0		CAAGGCATTGGACTCGGATAAGCAGAAGGACAAATCAGTTATCATTCTCTG	155639	CP004138.1|CP004138.1
155810	-	1	1	WT_00_min_Tc	1	1	9.4	2.08	>100	2	155810	-	SM2011_a0277		protein_coding	165	488	1	0	0	0	1	0	0	1		CAGTAGTGGCTCATATTGCACACGGATCAACCGGGCGGCATCTTGCGCCAG	155810	CP004138.1|CP004138.1
155810	-	1	1	WT_00_min_Tc	1	1	9.4	2.08	>100	2	155810	-	SM2011_a6057		ncRNA	NA	95	0	0	0	1	1	0	0	1		CAGTAGTGGCTCATATTGCACACGGATCAACCGGGCGGCATCTTGCGCCAG	155810	CP004138.1|CP004138.1
155829	+	1	1	WT_00_min_Tc	1	1	34.56	2.19	3.3	2	155829	+	SM2011_a6057		ncRNA	0	95	1	0	0	0	1	0	0	1		CGCAGGTGCAGCCCTTGCGACCTCGGCGTTGCTGGCGCAAGATGCCGCCCG	155829	CP004138.1|CP004138.1
155829	+	1	1	WT_00_min_Tc	1	1	34.56	2.19	3.3	2	155829	+	SM2011_a5016		protein_coding	NA	300	0	0	0	1	1	0	0	1		CGCAGGTGCAGCCCTTGCGACCTCGGCGTTGCTGGCGCAAGATGCCGCCCG	155829	CP004138.1|CP004138.1
156067	-	1	1	WT_00_min_Tc	1	1	26.25	6.11	2.79	1	156067	-	SM2011_a5016		protein_coding	NA	300	0	0	1	0	1	0	0	0		GCGCAAAGGGAGGATTAGCCCACCTTGCTACTTATCTGTACACCAAGAGTG	156067	CP004138.1|CP004138.1
156090	+	1	1	WT_00_min_Tc	1	1	15.9	>100	5.7	1	156090	+	SM2011_a5016		protein_coding	NA	300	0	0	0	1	1	0	0	1		AATCATGGGATCTAGCGTTGAATGTAGCACTCTTGGTGTACAGATAAGTAG	156090	CP004138.1|CP004138.1
156324	+	1	1	WT_00_min_Tc	1	1	6.78	11	>100	1	156324	+	orphan		orphan	NA	NA	0	0	0	0	1	0	0	0		GATCTAGAGGACGACCAGTTTCGCCCCGATCCTTTTGTAGAGGTCTGAGGA	156324	CP004138.1|CP004138.1
156768	+	1	1	WT_00_min_Tc	1	1	12.87	2.67	4.4	1	156768	+	SM2011_a0279		protein_coding	NA	621	0	0	0	1	1	0	0	1		ATTTCCGTCAGCGCTGCGGCCGCGTCCGGAATCGTGCATAGGGTCCAAGTG	156768	CP004138.1|CP004138.1
157131	+	1	1	WT_00_min_Tc	1	1	6.5	3.5	3.53	1	157131	+	SM2011_a0279		protein_coding	NA	621	0	0	0	1	1	0	0	1		CTTCTCCGCTAGTACTCCCTGAAGATCATGGTTTATGGCAAACCGCGCCGA	157131	CP004138.1|CP004138.1
157131	+	1	1	WT_00_min_Tc	1	1	6.5	3.5	3.53	1	157131	+	SM2011_a0280		protein_coding	NA	805	0	0	0	1	1	0	0	1		CTTCTCCGCTAGTACTCCCTGAAGATCATGGTTTATGGCAAACCGCGCCGA	157131	CP004138.1|CP004138.1
157364	-	1	1	WT_00_min_Tc	1	1	18.79	7.5	8.14	2	157364	-	SM2011_a0279		protein_coding	279	621	1	0	0	0	1	0	0	0		CGGTACGGTAGGGGCTGTTTCGGTCTTCAAGGCGGTTTACATCGACAAGCG	157364	CP004138.1|CP004138.1
157364	-	1	1	WT_00_min_Tc	1	1	18.79	7.5	8.14	2	157364	-	SM2011_a0280		protein_coding	NA	805	0	0	1	0	1	0	0	0		CGGTACGGTAGGGGCTGTTTCGGTCTTCAAGGCGGTTTACATCGACAAGCG	157364	CP004138.1|CP004138.1
157558	+	1	1	WT_00_min_Tc	1	1	6.85	7	>100	1	157558	+	SM2011_a0280		protein_coding	NA	805	0	0	0	1	1	0	0	1		TATGGAATCCAGCGCATTGCCAGGAGGTCATAGTTCAAGAACATCGTCGCA	157558	CP004138.1|CP004138.1
158065	+	1	1	WT_00_min_Tc	1	1	357.05	>100	4.31	2	158065	+	SM2011_a0281		protein_coding	0	405	1	0	0	0	1	0	0	1		ACATCTCCTTGTTCTTGTGAAATCGTTGGCAGGACTATAAGTTCCGTAGCA	158065	CP004138.1|CP004138.1
158065	+	1	1	WT_00_min_Tc	1	1	357.05	>100	4.31	2	158065	+	SM2011_a0280		protein_coding	NA	805	0	0	0	1	1	0	0	1		ACATCTCCTTGTTCTTGTGAAATCGTTGGCAGGACTATAAGTTCCGTAGCA	158065	CP004138.1|CP004138.1
158139	-	1	1	WT_00_min_Tc	1	1	10.16	>100	3.71	2	158139	-	SM2011_a0280		protein_coding	113	805	1	0	0	0	1	0	0	1		TCTAACCGCTTCGGCGTCGCCAGCAGGCCCTTGCGCTGGTAGAAACGGATG	158139	CP004138.1|CP004138.1
158139	-	1	1	WT_00_min_Tc	1	1	10.16	>100	3.71	2	158139	-	SM2011_a0281		protein_coding	NA	405	0	0	0	1	1	0	0	1		TCTAACCGCTTCGGCGTCGCCAGCAGGCCCTTGCGCTGGTAGAAACGGATG	158139	CP004138.1|CP004138.1
159263	-	1	1	WT_00_min_Tc	1	1	7.95	4	6.92	2	159263	-	SM2011_a0285		protein_coding	209	225	1	0	0	0	1	0	0	0		GCGGCACGCCTGTCATCCGCGGCACCCCCGTTCCGGTCTATGATGTTGCCG	159263	CP004138.1|CP004138.1
159263	-	1	1	WT_00_min_Tc	1	1	7.95	4	6.92	2	159263	-	SM2011_a0286		protein_coding	NA	483	0	0	1	0	1	0	0	0		GCGGCACGCCTGTCATCCGCGGCACCCCCGTTCCGGTCTATGATGTTGCCG	159263	CP004138.1|CP004138.1
159406	+	1	1	WT_00_min_Tc	1	1	9.13	3.67	4.45	1	159406	+	SM2011_a0286		protein_coding	NA	483	0	0	0	1	1	0	0	1		CAAGGTCCAGCCGTTCGCTTGCATCTCTCATAACGGGCACAAGATCGATCG	159406	CP004138.1|CP004138.1
159798	-	1	1	WT_00_min_Tc	1	1	323.89	57.67	21.11	2	159798	-	SM2011_a0286		protein_coding	61	483	1	0	0	0	1	0	0	0		AGAGCGGTGTCACGATTGACTATATTCCGCAAAAATCGGAGAGGAAGGGCG	159798	CP004138.1|CP004138.1
159798	-	1	1	WT_00_min_Tc	1	1	323.89	57.67	21.11	2	159798	-	SM2011_a0287		protein_coding	NA	447	0	0	1	0	1	0	0	0		AGAGCGGTGTCACGATTGACTATATTCCGCAAAAATCGGAGAGGAAGGGCG	159798	CP004138.1|CP004138.1
160177	+	1	1	WT_00_min_Tc	1	1	22.41	3.82	7.42	1	160177	+	SM2011_a0287		protein_coding	NA	447	0	0	0	1	1	0	0	1		CAGCGAGAGTTCTCTTGCCTTTTGGCTTTTGTGGAGCCCTTGTTCACAGAA	160177	CP004138.1|CP004138.1
160177	+	1	1	WT_00_min_Tc	1	1	22.41	3.82	7.42	1	160177	+	SM2011_a0288		protein_coding	NA	893	0	0	0	1	1	0	0	1		CAGCGAGAGTTCTCTTGCCTTTTGGCTTTTGTGGAGCCCTTGTTCACAGAA	160177	CP004138.1|CP004138.1
160300	+	1	1	WT_00_min_Tc	1	1	20.96	10.33	4.07	1	160300	+	SM2011_a0288		protein_coding	NA	893	0	0	0	1	1	0	0	1		AACCGACACCATCAGTTCTGCCGAAAGTCCAAAGGATGTAGAAGTTCACGA	160300	CP004138.1|CP004138.1
160317	-	1	1	WT_00_min_Tc	1	1	23.39	3.5	4.46	2	160317	-	SM2011_a0287		protein_coding	144	447	1	0	0	0	1	0	0	0		GAACCGGGCGCCGGGTTTGTCAACATCTTCTTTCGTTATACGATCGTCGGC	160317	CP004138.1|CP004138.1
160317	-	1	1	WT_00_min_Tc	1	1	23.39	3.5	4.46	2	160317	-	SM2011_a0288		protein_coding	NA	893	0	0	1	0	1	0	0	0		GAACCGGGCGCCGGGTTTGTCAACATCTTCTTTCGTTATACGATCGTCGGC	160317	CP004138.1|CP004138.1
160380	+	1	1	WT_00_min_Tc	1	1	111.31	49.5	6.67	1	160380	+	SM2011_a0288		protein_coding	NA	893	0	0	0	1	1	0	0	1		TAACGAAAGAAGATGTTGACAAACCCGGCGCCCGGTTCTGGATTGTGCGTA	160380	CP004138.1|CP004138.1
160387	-	1	1	WT_00_min_Tc	1	1	11.98	8	>100	2	160387	-	SM2011_a0287		protein_coding	214	447	0	1	0	0	1	0	0	0		GGCGCTGGGCACCCTGGGCCTAATGCATGTCTTCGTCTATGAACTCGAATT	160387	CP004138.1|CP004138.1
160387	-	1	1	WT_00_min_Tc	1	1	11.98	8	>100	2	160387	-	SM2011_a0288		protein_coding	NA	893	0	0	1	0	1	0	0	0		GGCGCTGGGCACCCTGGGCCTAATGCATGTCTTCGTCTATGAACTCGAATT	160387	CP004138.1|CP004138.1
160825	+	1	1	WT_00_min_Tc	1	1	11.52	18	4.45	1	160825	+	SM2011_a0288		protein_coding	NA	893	0	0	0	1	1	0	0	1		GCAGCCCCACTGACTTGCGAAAGCCACCATATTTGTGCAGCAGCACCAGGG	160825	CP004138.1|CP004138.1
161317	+	1	1	WT_00_min_Tc	1	1	60.71	99	6.92	1	161317	+	SM2011_a0291		protein_coding	0	468	1	0	0	0	1	0	0	0		CGCGGGGCCGATCTATGGTTTTATTCTGCAGCGATCCCCATATCTCTCCCG	161317	CP004138.1|CP004138.1
161662	-	1	1	WT_00_min_Tc	1	1	377.29	9.7	3.92	1	161662	-	SM2011_a0291		protein_coding	NA	468	0	0	0	1	1	0	0	1		TACCGCCTCAGCACGGTAGACGTTCCACCTTGCCATTGCTACAGAGCGATC	161662	CP004138.1|CP004138.1
161692	+	1	1	WT_00_min_Tc	1	1	6.5	4	2.44	1	161692	+	SM2011_a0291		protein_coding	NA	468	0	0	1	0	1	0	0	0		AGGCATAAGATTCTTGTCGGGATCGCTCTGTAGCAATGGCAAGGTGGAACG	161692	CP004138.1|CP004138.1
161707	+	1	1	WT_00_min_Tc	1	1	58.95	8.91	2.8	1	161707	+	SM2011_a0291		protein_coding	NA	468	0	0	1	0	1	0	0	0		GTCGGGATCGCTCTGTAGCAATGGCAAGGTGGAACGTCTACCGTGCTGAGG	161707	CP004138.1|CP004138.1
162044	+	1	1	WT_00_min_Tc	1	1	62.34	9.56	17.5	2	162044	+	SM2011_a6059		ncRNA	0	75	1	0	0	0	1	0	0	1		CGATCATTTGTGACATGACGAAAGGCTTTTCGATCATGATACTCTTAGGAA	162044	CP004138.1|CP004138.1
162044	+	1	1	WT_00_min_Tc	1	1	62.34	9.56	17.5	2	162044	+	SM2011_a0293		protein_coding	NA	419	0	0	0	1	1	0	0	1		CGATCATTTGTGACATGACGAAAGGCTTTTCGATCATGATACTCTTAGGAA	162044	CP004138.1|CP004138.1
162075	-	1	1	WT_00_min_Tc	1	1	6.78	>100	>100	2	162075	-	SM2011_a0293		protein_coding	NA	419	0	0	1	0	1	0	0	1		GCATTGCAAGGGAGATCGACCCTGAGATGCCGGTCGTCTACATCAGCGGGG	162075	CP004138.1|CP004138.1
162075	-	1	1	WT_00_min_Tc	1	1	6.78	>100	>100	2	162075	-	SM2011_a6059		ncRNA	NA	75	0	0	0	1	1	0	0	1		GCATTGCAAGGGAGATCGACCCTGAGATGCCGGTCGTCTACATCAGCGGGG	162075	CP004138.1|CP004138.1
162304	+	1	1	WT_00_min_Tc	1	1	9.7	4.4	2.44	1	162304	+	SM2011_a0293		protein_coding	NA	419	0	0	0	1	1	0	0	1		CCGGCCTCTTTAAGCGCGTCTTCGAAGTCCAACAGCAGTAGAGTCTCGTCT	162304	CP004138.1|CP004138.1
162473	+	1	1	WT_00_min_Tc	1	1	6.85	2	7.91	1	162473	+	SM2011_a0298		protein_coding	NA	2015	0	0	0	1	1	0	0	1		ACTGGTCAGGCCAGACTGGATGTTCGCGCGGCAGCGCGTCATGGAAGTGCA	162473	CP004138.1|CP004138.1
162578	-	1	1	WT_00_min_Tc	1	1	37.09	3.41	2.49	2	162578	-	SM2011_a0293		protein_coding	222	419	1	0	0	0	1	0	0	0		ATGCAGAATCCACACATGACAACCTTGAGGCGCCGAGCTAGACCAGGGCAA	162578	CP004138.1|CP004138.1
162578	-	1	1	WT_00_min_Tc	1	1	37.09	3.41	2.49	2	162578	-	SM2011_a0298		protein_coding	NA	2015	0	0	1	0	1	0	0	0		ATGCAGAATCCACACATGACAACCTTGAGGCGCCGAGCTAGACCAGGGCAA	162578	CP004138.1|CP004138.1
162621	-	1	1	WT_00_min_Tc	1	1	7.23	4	2.97	2	162621	-	SM2011_a0293		protein_coding	265	419	0	1	0	0	1	0	0	0		CATGCGCGGCAAGTAAAAGATTTACCAAGTATTCTAGTCCAGTATGCAGAA	162621	CP004138.1|CP004138.1
162621	-	1	1	WT_00_min_Tc	1	1	7.23	4	2.97	2	162621	-	SM2011_a0298		protein_coding	NA	2015	0	0	1	0	1	0	0	0		CATGCGCGGCAAGTAAAAGATTTACCAAGTATTCTAGTCCAGTATGCAGAA	162621	CP004138.1|CP004138.1
162711	+	1	1	WT_00_min_Tc	1	1	15.58	3.75	9.89	1	162711	+	SM2011_a0298		protein_coding	NA	2015	0	0	0	1	1	0	0	1		TGCCGCGCATGTTCCCGTTCTGTGCTCAACAGATCGCATAATGTATCAACA	162711	CP004138.1|CP004138.1
162936	+	1	1	WT_00_min_Tc	1	1	11.52	>100	6.31	1	162936	+	SM2011_a0298		protein_coding	NA	2015	0	0	0	1	1	0	0	1		CGGCAGGCGTGACCTGGACGGGTGGCCGGTTTTCGGCGCATGTATTGCCGA	162936	CP004138.1|CP004138.1
163830	-	1	1	WT_00_min_Tc	1	1	21.01	2.03	5.03	1	163830	-	SM2011_a0298		protein_coding	NA	2015	0	0	1	0	1	0	0	0		CGCTGCTCGCCCAGATCGCCGACCGTGTCGGCGTCATGTATGCTGGCCAAC	163830	CP004138.1|CP004138.1
164201	+	1	1	WT_00_min_Tc	1	1	9.49	15	3.71	1	164201	+	SM2011_a0298		protein_coding	NA	2015	0	0	0	1	1	0	0	1		GCAGGGCCTTGTGTGTTGCGATCATCTCGCAAATCTGCGAGCCGACCCGCA	164201	CP004138.1|CP004138.1
164298	-	1	1	WT_00_min_Tc	1	1	11.56	>100	>100	1	164298	-	SM2011_a0298		protein_coding	NA	2015	0	0	1	0	1	0	0	0		GCACCATCAACAGTCTTGTGCAAACCGGCGAAGTGCTCTTCGATGGAACCG	164298	CP004138.1|CP004138.1
164530	+	1	1	WT_00_min_Tc	1	1	14.91	>100	5.94	1	164530	+	SM2011_a0298		protein_coding	NA	2015	0	0	0	1	1	0	0	1		TAAGCGATGTTGAGATTGCGCACTTCGATGAGGTTTTTCATATTCACGCTC	164530	CP004138.1|CP004138.1
164530	+	1	1	WT_00_min_Tc	1	1	14.91	>100	5.94	1	164530	+	SM2011_a0299		protein_coding	NA	888	0	0	0	1	1	0	0	1		TAAGCGATGTTGAGATTGCGCACTTCGATGAGGTTTTTCATATTCACGCTC	164530	CP004138.1|CP004138.1
165785	+	1	1	WT_00_min_Tc	1	1	10.84	5	18.72	1	165785	+	SM2011_a0300		protein_coding	NA	954	0	0	0	1	1	0	0	1		ACCTCGATGAGGCTGTCGCGCAGCACGCGAATGGCATAGACGGCCATCATA	165785	CP004138.1|CP004138.1
166466	+	1	1	WT_00_min_Tc	1	1	23.39	>100	2.22	1	166466	+	SM2011_a0301		protein_coding	NA	669	0	0	0	1	1	0	0	1		TAAAAGCGGCATCGGTTTCGAGGTCGCCCTCCCAGATGTAAAGAAGCACCA	166466	CP004138.1|CP004138.1
166511	-	1	1	WT_00_min_Tc	1	1	44.81	>100	>100	2	166511	-	SM2011_a0300		protein_coding	151	954	1	0	0	0	1	0	0	0		AGCGGGCGAGGCGGACTGGACCCGGCGCGGCATCGATGAGATCATTCACCA	166511	CP004138.1|CP004138.1
166511	-	1	1	WT_00_min_Tc	1	1	44.81	>100	>100	2	166511	-	SM2011_a0301		protein_coding	NA	669	0	0	1	0	1	0	0	0		AGCGGGCGAGGCGGACTGGACCCGGCGCGGCATCGATGAGATCATTCACCA	166511	CP004138.1|CP004138.1
166755	-	1	1	WT_00_min_Tc	1	1	27.1	4.64	40.89	1	166755	-	SM2011_a0301		protein_coding	NA	669	0	0	1	0	1	0	0	0		CTCTCCTGCCCTTCGTTCACATCACCCGCAGCAAGAGCTATCTTGCCAATC	166755	CP004138.1|CP004138.1
166776	-	1	1	WT_00_min_Tc	1	1	10.84	>100	12.53	1	166776	-	SM2011_a0301		protein_coding	NA	669	0	0	1	0	1	0	0	0		CGATCGCCCGGGCGCTTGCCACTCTCCTGCCCTTCGTTCACATCACCCGCA	166776	CP004138.1|CP004138.1
167563	+	1	1	WT_00_min_Tc	1	1	15.41	3.7	5.94	1	167563	+	SM2011_a0302		protein_coding	NA	1527	0	0	0	1	1	0	0	1		GCGAGCAACATCATGCCGGGATAAGAATCGGACGTGTAAAGATCGAAGTCA	167563	CP004138.1|CP004138.1
168461	+	1	1	WT_00_min_Tc	1	1	6.5	12	8.14	2	168461	+	SM2011_a0303		protein_coding	245	902	0	1	0	0	1	0	0	1		TGCGATCGACCAGCGGCTCGTAGACCGCACGGATATGATAGACGCTGTCCG	168461	CP004138.1|CP004138.1
168461	+	1	1	WT_00_min_Tc	1	1	6.5	12	8.14	2	168461	+	SM2011_a0302		protein_coding	NA	1527	0	0	0	1	1	0	0	1		TGCGATCGACCAGCGGCTCGTAGACCGCACGGATATGATAGACGCTGTCCG	168461	CP004138.1|CP004138.1
168643	-	1	1	WT_00_min_Tc	1	1	10.16	6	11.87	2	168643	-	SM2011_a0302		protein_coding	22	1527	1	0	0	0	1	0	0	1		GTTATTTCTAATCGTTTGCAAGGCGCCGGGCCCATTTTCATACTGCTGACA	168643	CP004138.1|CP004138.1
168643	-	1	1	WT_00_min_Tc	1	1	10.16	6	11.87	2	168643	-	SM2011_a0303		protein_coding	NA	902	0	0	0	1	1	0	0	1		GTTATTTCTAATCGTTTGCAAGGCGCCGGGCCCATTTTCATACTGCTGACA	168643	CP004138.1|CP004138.1
168653	+	1	1	WT_00_min_Tc	1	1	22.41	>100	7.67	2	168653	+	SM2011_a0303		protein_coding	53	902	0	1	0	0	1	0	0	1		TCAGAAGATGTCTCTTCATTTCGGTTCCCCTTTTTGATTATGTCAGCAGTA	168653	CP004138.1|CP004138.1
168653	+	1	1	WT_00_min_Tc	1	1	22.41	>100	7.67	2	168653	+	SM2011_a0302		protein_coding	NA	1527	0	0	0	1	1	0	0	1		TCAGAAGATGTCTCTTCATTTCGGTTCCCCTTTTTGATTATGTCAGCAGTA	168653	CP004138.1|CP004138.1
168706	+	1	1	WT_00_min_Tc	1	1	138.91	6.69	3.59	2	168706	+	SM2011_a0303		protein_coding	0	902	1	0	0	0	1	0	0	1		AAAATGGGCCCGGCGCCTTGCAAACGATTAGAAATAACGTCTACATGAGTA	168706	CP004138.1|CP004138.1
168706	+	1	1	WT_00_min_Tc	1	1	138.91	6.69	3.59	2	168706	+	SM2011_a0302		protein_coding	NA	1527	0	0	0	1	1	0	0	1		AAAATGGGCCCGGCGCCTTGCAAACGATTAGAAATAACGTCTACATGAGTA	168706	CP004138.1|CP004138.1
168996	+	1	1	WT_00_min_Tc	1	1	176.85	>100	22.69	1	168996	+	SM2011_a0303		protein_coding	NA	902	0	0	1	0	1	0	0	0		TGGTTCAGGATGCGCTTGACAAGATCGCGCTGACCACCGATCTCATCCGCA	168996	CP004138.1|CP004138.1
171109	-	1	1	WT_00_min_Tc	1	1	8.13	>100	10.39	1	171109	-	SM2011_a0306		protein_coding	NA	1641	0	0	1	0	1	0	0	0		CCGTGCTCTTGCAGGGCGCGAAGGAAGGGCAGGAGATCTATGGTCTGACCG	171109	CP004138.1|CP004138.1
171381	-	1	1	WT_00_min_Tc	1	1	7.95	>100	>100	2	171381	-	SM2011_a0306		protein_coding	41	1641	1	0	0	0	1	0	0	1		AATTTCATTCAAGTGGAGTTTAAATCTCATCATTTGCGGTAATGTCTCCCA	171381	CP004138.1|CP004138.1
171381	-	1	1	WT_00_min_Tc	1	1	7.95	>100	>100	2	171381	-	SM2011_a6060		ncRNA	NA	62	0	0	0	1	1	0	0	1		AATTTCATTCAAGTGGAGTTTAAATCTCATCATTTGCGGTAATGTCTCCCA	171381	CP004138.1|CP004138.1
172043	-	1	1	WT_00_min_Tc	1	1	11.98	5.2	2.14	1	172043	-	SM2011_a0307		protein_coding	NA	1001	0	0	1	0	1	0	0	0		TCAATCCGCAATTGCTGGAGATTTCAAATCCGGTGAGCCTTGATGCCTATA	172043	CP004138.1|CP004138.1
172111	+	1	1	WT_00_min_Tc	1	1	13.73	4.8	4.88	1	172111	+	SM2011_a0307		protein_coding	NA	1001	0	0	0	1	1	0	0	1		CCGGATTTGAAATCTCCAGCAATTGCGGATTGAAACAGCATAATACGCTCG	172111	CP004138.1|CP004138.1
172659	-	1	1	WT_00_min_Tc	1	1	64.33	5.47	4.76	2	172659	-	SM2011_a0307		protein_coding	NA	1001	0	0	1	0	1	0	0	1		AGGGTGCGGAGTGACTTGCAAGTTCCTCCTCATCAGCTAAGGATGTCTCGA	172659	CP004138.1|CP004138.1
172659	-	1	1	WT_00_min_Tc	1	1	64.33	5.47	4.76	2	172659	-	SM2011_a0308		protein_coding	NA	960	0	0	0	1	1	0	0	1		AGGGTGCGGAGTGACTTGCAAGTTCCTCCTCATCAGCTAAGGATGTCTCGA	172659	CP004138.1|CP004138.1
172778	-	1	1	WT_00_min_Tc	1	1	18.3	6.75	2.17	3	172778	-	SM2011_a0307		protein_coding	115	1001	0	1	0	0	1	0	0	1		ACTGCAAAGGGTGCCTTGGCGAAAGTGACCGACGGTGCAACAAAAGGTGCG	172778	CP004138.1|CP004138.1
172778	-	1	1	WT_00_min_Tc	1	1	18.3	6.75	2.17	3	172778	-	SM2011_a6061		ncRNA	NA	539	0	0	1	0	1	0	0	1		ACTGCAAAGGGTGCCTTGGCGAAAGTGACCGACGGTGCAACAAAAGGTGCG	172778	CP004138.1|CP004138.1
172778	-	1	1	WT_00_min_Tc	1	1	18.3	6.75	2.17	3	172778	-	SM2011_a0308		protein_coding	NA	960	0	0	0	1	1	0	0	1		ACTGCAAAGGGTGCCTTGGCGAAAGTGACCGACGGTGCAACAAAAGGTGCG	172778	CP004138.1|CP004138.1
172856	+	1	1	WT_00_min_Tc	1	1	23.13	>100	5.37	2	172856	+	SM2011_a0308		protein_coding	NA	960	0	0	1	0	1	0	0	1		TTCGCCAAGGCACCCTTTGCAGTTGTTCAAGCGCCCGGATACTACCGGTTA	172856	CP004138.1|CP004138.1
172856	+	1	1	WT_00_min_Tc	1	1	23.13	>100	5.37	2	172856	+	SM2011_a6061		ncRNA	NA	539	0	0	0	1	1	0	0	1		TTCGCCAAGGCACCCTTTGCAGTTGTTCAAGCGCCCGGATACTACCGGTTA	172856	CP004138.1|CP004138.1
172912	-	1	1	WT_00_min_Tc	1	1	157.88	5.57	4.37	3	172912	-	SM2011_a0307		protein_coding	249	1001	1	0	0	0	1	0	0	1		TTAACGCGTTTTGTGCATCATGCTCACTTGTGTTGGTGTAGAGCTTGGCAA	172912	CP004138.1|CP004138.1
172912	-	1	1	WT_00_min_Tc	1	1	157.88	5.57	4.37	3	172912	-	SM2011_a6061		ncRNA	NA	539	0	0	1	0	1	0	0	1		TTAACGCGTTTTGTGCATCATGCTCACTTGTGTTGGTGTAGAGCTTGGCAA	172912	CP004138.1|CP004138.1
172912	-	1	1	WT_00_min_Tc	1	1	157.88	5.57	4.37	3	172912	-	SM2011_a0308		protein_coding	NA	960	0	0	0	1	1	0	0	1		TTAACGCGTTTTGTGCATCATGCTCACTTGTGTTGGTGTAGAGCTTGGCAA	172912	CP004138.1|CP004138.1
172936	+	1	1	WT_00_min_Tc	1	1	8.67	2.88	7.59	2	172936	+	SM2011_a0308		protein_coding	NA	960	0	0	1	0	1	0	0	1		GTCGGACGGAACTGTAGCCCTGCCGCTTGCCAAGCTCTACACCAACACAAG	172936	CP004138.1|CP004138.1
172936	+	1	1	WT_00_min_Tc	1	1	8.67	2.88	7.59	2	172936	+	SM2011_a6061		ncRNA	NA	539	0	0	0	1	1	0	0	1		GTCGGACGGAACTGTAGCCCTGCCGCTTGCCAAGCTCTACACCAACACAAG	172936	CP004138.1|CP004138.1
173125	+	1	1	WT_00_min_Tc	1	1	6.78	10	>100	2	173125	+	SM2011_a0308		protein_coding	NA	960	0	0	1	0	1	0	0	1		GCTCGGCAAACTCGTGTCCAACATCGAGGCTTCCGGTTACAAGGTGGGTGA	173125	CP004138.1|CP004138.1
173125	+	1	1	WT_00_min_Tc	1	1	6.78	10	>100	2	173125	+	SM2011_a6061		ncRNA	NA	539	0	0	0	1	1	0	0	1		GCTCGGCAAACTCGTGTCCAACATCGAGGCTTCCGGTTACAAGGTGGGTGA	173125	CP004138.1|CP004138.1
173234	+	1	1	WT_00_min_Tc	1	1	216.15	8.09	>100	2	173234	+	SM2011_a0308		protein_coding	NA	960	0	0	1	0	1	0	0	1		AATGGCAAGCGCACCTTTCCCAACGCCACATTACGAGTTAATGAGCGAGAA	173234	CP004138.1|CP004138.1
173234	+	1	1	WT_00_min_Tc	1	1	216.15	8.09	>100	2	173234	+	SM2011_a6061		ncRNA	NA	539	0	0	0	1	1	0	0	1		AATGGCAAGCGCACCTTTCCCAACGCCACATTACGAGTTAATGAGCGAGAA	173234	CP004138.1|CP004138.1
173313	-	1	1	WT_00_min_Tc	1	1	37.95	9.83	16.32	2	173313	-	SM2011_a6061		ncRNA	109	539	1	0	0	0	1	0	0	1		GTTATCCGCGAAGGTTTCAAATTTTCCGGCTTTCACGTAAGGCGTCACGCA	173313	CP004138.1|CP004138.1
173313	-	1	1	WT_00_min_Tc	1	1	37.95	9.83	16.32	2	173313	-	SM2011_a0308		protein_coding	NA	960	0	0	0	1	1	0	0	1		GTTATCCGCGAAGGTTTCAAATTTTCCGGCTTTCACGTAAGGCGTCACGCA	173313	CP004138.1|CP004138.1
173470	+	1	1	WT_00_min_Tc	1	1	6.85	7	>100	1	173470	+	SM2011_a0308		protein_coding	NA	960	0	0	1	0	1	0	0	0		CAGCGCCATCACGCTGGAAAGCGAATCCCAGAAGATCGTATTCTGGGGCGA	173470	CP004138.1|CP004138.1
173991	-	1	1	WT_00_min_Tc	1	1	95.29	12.13	7.05	1	173991	-	SM2011_a0310		protein_coding	NA	946	0	0	1	0	1	0	0	0		CCTTTCCGGGGTTCTTCCTCTATTTCCCAAATCGGCGCAATATGGCGCCCA	173991	CP004138.1|CP004138.1
174127	+	1	1	WT_00_min_Tc	1	1	9.49	4.5	5.28	1	174127	+	SM2011_a0310		protein_coding	NA	946	0	0	0	1	1	0	0	1		CCGCGGACGATATATGGACGAAACGTCTCCTCCAGCGCAAATGTAATACCG	174127	CP004138.1|CP004138.1
174867	-	1	1	WT_00_min_Tc	1	1	26.02	2.57	6	1	174867	-	SM2011_a0310		protein_coding	15	946	1	0	0	0	1	0	0	0		CCACGGGCAAAAGGTAGACAAATTCGATTGTCGCTTGTATTCCCTTTCTGC	174867	CP004138.1|CP004138.1
174914	+	1	1	WT_00_min_Tc	1	1	12.29	18	7.32	2	174914	+	SM2011_a0312		protein_coding	56	572	1	0	0	0	1	0	0	1		TTAGCAGAAAGGGAATACAAGCGACAATCGAATTTGTCTACCTTTTGCCCG	174914	CP004138.1|CP004138.1
174914	+	1	1	WT_00_min_Tc	1	1	12.29	18	7.32	2	174914	+	SM2011_a0310		protein_coding	NA	946	0	0	0	1	1	0	0	1		TTAGCAGAAAGGGAATACAAGCGACAATCGAATTTGTCTACCTTTTGCCCG	174914	CP004138.1|CP004138.1
175274	+	1	1	WT_00_min_Tc	1	1	19.4	4.75	5.8	2	175274	+	SM2011_a0314		protein_coding	264	252	1	0	0	0	1	0	0	0		AGTACACAGCTCTTTGACAACTCCGCCCGGTATGGCGCCAACTGGGAGGCG	175274	CP004138.1|CP004138.1
175274	+	1	1	WT_00_min_Tc	1	1	19.4	4.75	5.8	2	175274	+	SM2011_a0312		protein_coding	NA	572	0	0	1	0	1	0	0	0		AGTACACAGCTCTTTGACAACTCCGCCCGGTATGGCGCCAACTGGGAGGCG	175274	CP004138.1|CP004138.1
175712	+	1	1	WT_00_min_Tc	1	1	16.62	19	>100	2	175712	+	SM2011_a0314		protein_coding	NA	252	0	0	1	0	1	0	0	1		ATCGAGGGCGATACGAGGTGTCCGGAAATCATATCGAGTATTGGGATGATA	175712	CP004138.1|CP004138.1
175712	+	1	1	WT_00_min_Tc	1	1	16.62	19	>100	2	175712	+	SM2011_a6062		ncRNA	NA	60	0	0	0	1	1	0	0	1		ATCGAGGGCGATACGAGGTGTCCGGAAATCATATCGAGTATTGGGATGATA	175712	CP004138.1|CP004138.1
175775	-	1	1	WT_00_min_Tc	1	1	16.94	11	2.24	1	175775	-	SM2011_a0314		protein_coding	NA	252	0	0	0	1	1	0	0	1		GCCGGCAATGATAATGCCGGCGTGATCATTTCTGGGCTACTGCTTGCGATA	175775	CP004138.1|CP004138.1
175775	-	1	1	WT_00_min_Tc	1	1	16.94	11	2.24	1	175775	-	SM2011_a0316		protein_coding	NA	1263	0	0	0	1	1	0	0	1		GCCGGCAATGATAATGCCGGCGTGATCATTTCTGGGCTACTGCTTGCGATA	175775	CP004138.1|CP004138.1
175869	-	1	1	WT_00_min_Tc	1	1	13.01	2	11.87	2	175869	-	SM2011_a6062		ncRNA	18	60	0	1	0	0	1	0	0	1		TGGCGAAGCTAAATTTTCGAGCTGCTGTTCGATATGTGTCATTGTCATCGC	175869	CP004138.1|CP004138.1
175869	-	1	1	WT_00_min_Tc	1	1	13.01	2	11.87	2	175869	-	SM2011_a0314		protein_coding	NA	252	0	0	0	1	1	0	0	1		TGGCGAAGCTAAATTTTCGAGCTGCTGTTCGATATGTGTCATTGTCATCGC	175869	CP004138.1|CP004138.1
175869	-	1	1	WT_00_min_Tc	1	1	13.01	2	11.87	2	175869	-	SM2011_a0316		protein_coding	NA	1263	0	0	0	1	1	0	0	1		TGGCGAAGCTAAATTTTCGAGCTGCTGTTCGATATGTGTCATTGTCATCGC	175869	CP004138.1|CP004138.1
175873	-	1	1	WT_00_min_Tc	1	1	7.95	2.29	11.87	2	175873	-	SM2011_a6062		ncRNA	22	60	0	1	0	0	1	0	0	1		CTCCTGGCGAAGCTAAATTTTCGAGCTGCTGTTCGATATGTGTCATTGTCA	175873	CP004138.1|CP004138.1
175873	-	1	1	WT_00_min_Tc	1	1	7.95	2.29	11.87	2	175873	-	SM2011_a0314		protein_coding	NA	252	0	0	0	1	1	0	0	1		CTCCTGGCGAAGCTAAATTTTCGAGCTGCTGTTCGATATGTGTCATTGTCA	175873	CP004138.1|CP004138.1
175873	-	1	1	WT_00_min_Tc	1	1	7.95	2.29	11.87	2	175873	-	SM2011_a0316		protein_coding	NA	1263	0	0	0	1	1	0	0	1		CTCCTGGCGAAGCTAAATTTTCGAGCTGCTGTTCGATATGTGTCATTGTCA	175873	CP004138.1|CP004138.1
176032	-	1	1	WT_00_min_Tc	1	1	14.27	>100	2.98	2	176032	-	SM2011_a6062		ncRNA	181	60	1	0	0	0	1	0	0	1		GATCCAGGCCGTCCCGCGACAACACATCGCCATAGGGATACTGAATGGTGA	176032	CP004138.1|CP004138.1
176032	-	1	1	WT_00_min_Tc	1	1	14.27	>100	2.98	2	176032	-	SM2011_a0316		protein_coding	NA	1263	0	0	0	1	1	0	0	1		GATCCAGGCCGTCCCGCGACAACACATCGCCATAGGGATACTGAATGGTGA	176032	CP004138.1|CP004138.1
176146	+	1	1	WT_00_min_Tc	1	1	33.2	16	2.11	1	176146	+	SM2011_a0316		protein_coding	NA	1263	0	0	1	0	1	0	0	0		GATTTTGACCGCCGCCACACTTTTGGCCCACGGATCGGCGCAGTCTCAGCT	176146	CP004138.1|CP004138.1
176284	+	1	1	WT_00_min_Tc	1	1	6.78	>100	4.62	1	176284	+	SM2011_a0316		protein_coding	NA	1263	0	0	1	0	1	0	0	0		ATTTCCGACGGCGATCAACGCCGTCCCCATCGTCCGTGATATTCTCGCCGA	176284	CP004138.1|CP004138.1
176374	+	1	1	WT_00_min_Tc	1	1	25.68	13.33	7.42	1	176374	+	SM2011_a0316		protein_coding	NA	1263	0	0	1	0	1	0	0	0		GCCTGCTGTCCCGGATATGCCCTCGGACCGTTTTGCTGTACTCGATCGGAT	176374	CP004138.1|CP004138.1
176821	+	1	1	WT_00_min_Tc	1	1	9.13	>100	>100	1	176821	+	SM2011_a0316		protein_coding	NA	1263	0	0	1	0	1	0	0	0		CGACAGCTTCAAGGATGTTGCGCCAGGTCTGGGTAGGCTTATCGTTGCCCA	176821	CP004138.1|CP004138.1
177532	+	1	1	WT_00_min_Tc	1	1	18.79	7.5	3.49	1	177532	+	SM2011_a0319		protein_coding	106	1002	1	0	0	0	1	0	0	0		CAGAAGAGACCGGCTTTATTTTCCTATCGGACGAAACCAAATGCTGCATTG	177532	CP004138.1|CP004138.1
178316	+	1	1	WT_00_min_Tc	1	1	69.39	76	26.86	1	178316	+	SM2011_a0319		protein_coding	NA	1002	0	0	1	0	1	0	0	0		CCGTGCATCTGATCCGGAATTACGCCGCAAATGAAGCTGACGACCGGCAGA	178316	CP004138.1|CP004138.1
178522	-	1	1	WT_00_min_Tc	1	1	14.46	2.67	6.51	1	178522	-	SM2011_a0319		protein_coding	NA	1002	0	0	0	1	1	0	0	1		GGGCTCGAATAGCCAACGGACATGCCAATCTCAATGATACTGGTGTCCGTC	178522	CP004138.1|CP004138.1
178866	+	1	1	WT_00_min_Tc	1	1	8.13	>100	7.91	1	178866	+	SM2011_a0320		protein_coding	NA	750	0	0	1	0	1	0	0	0		CACCGGCGCATCGAGTGGCATTGGCGCCGCGACTGCTGCAAAGCTTGCTGA	178866	CP004138.1|CP004138.1
179071	+	1	1	WT_00_min_Tc	1	1	15.41	14.5	>100	1	179071	+	SM2011_a0320		protein_coding	NA	750	0	0	1	0	1	0	0	0		GCCTACGGCTCGATTGACATCCTCGTCAACAATGCCGGTCTTATGCCGCTC	179071	CP004138.1|CP004138.1
179187	-	1	1	WT_00_min_Tc	1	1	11.52	17	4.7	1	179187	-	SM2011_a0320		protein_coding	NA	750	0	0	0	1	1	0	0	1		GACCCTTGAAGACCTTGCGGCCAGCGATCGAGGACATGTTAAAGACATGGC	179187	CP004138.1|CP004138.1
179289	-	1	1	WT_00_min_Tc	1	1	99.02	>100	2.11	1	179289	-	SM2011_a0320		protein_coding	NA	750	0	0	0	1	1	0	0	1		GCTGGATGCAGGTCACACGAATGCCGTGCTTCTGGCCGACTTCCATACGCA	179289	CP004138.1|CP004138.1
179654	-	1	1	WT_00_min_Tc	1	1	6.5	2	2.44	1	179654	-	SM2011_a0322		protein_coding	NA	549	0	0	0	1	1	0	0	1		CGTATGGAAGCCCATAGTCATCACGTTGGGCTTGCCGTTATCACTCGTTGA	179654	CP004138.1|CP004138.1
179691	-	1	1	WT_00_min_Tc	1	1	8.81	>100	3.71	1	179691	-	SM2011_a0322		protein_coding	NA	549	0	0	0	1	1	0	0	1		TGACACAACCGATCAGCGGCGGGTCGTGCTGAATCATCGTATGGAAGCCCA	179691	CP004138.1|CP004138.1
179973	-	1	1	WT_00_min_Tc	1	1	14.27	7.25	5.47	1	179973	-	SM2011_a0322		protein_coding	NA	549	0	0	0	1	1	0	0	1		TGATCCAGATCCTCGTCGCCTCAAGGATGAAGAGGTTGTAAGGATCCAAGA	179973	CP004138.1|CP004138.1
180209	-	1	1	WT_00_min_Tc	1	1	27.1	2.08	5.71	1	180209	-	SM2011_a0322		protein_coding	NA	549	0	0	0	1	1	0	0	1		CCTTCGACCGGTAGTCTTCGATGGACTTCATGTCGTGTATGTCTAGATCGA	180209	CP004138.1|CP004138.1
180209	-	1	1	WT_00_min_Tc	1	1	27.1	2.08	5.71	1	180209	-	SM2011_a0323		protein_coding	NA	285	0	0	0	1	1	0	0	1		CCTTCGACCGGTAGTCTTCGATGGACTTCATGTCGTGTATGTCTAGATCGA	180209	CP004138.1|CP004138.1
180336	-	1	1	WT_00_min_Tc	1	1	6.5	10	6.6	1	180336	-	SM2011_a0323		protein_coding	NA	285	0	0	0	1	1	0	0	1		TGACGGATCGCATCCTTGTCCGGAAACTCGATGATGAGCATGTTGGTGGCG	180336	CP004138.1|CP004138.1
180445	-	1	1	WT_00_min_Tc	1	1	16.55	>100	20.03	1	180445	-	SM2011_a0323		protein_coding	NA	285	0	0	0	1	1	0	0	1		GCTGTCGCGATCTTGCTCTTTTCAGACGCCGTTGATCGCTATGATGCGCGA	180445	CP004138.1|CP004138.1
180584	+	1	1	WT_00_min_Tc	1	1	11.56	2.45	4.84	1	180584	+	SM2011_a0325		protein_coding	NA	303	0	0	1	0	1	0	0	0		TAACGATGCGGGTGTTGACCTAACCAAGAAGGAGACCCGAAATGGCTGACC	180584	CP004138.1|CP004138.1
180880	-	1	1	WT_00_min_Tc	1	1	7.95	4	5.28	1	180880	-	SM2011_a0325		protein_coding	NA	303	0	0	0	1	1	0	0	1		TACGAGCCAGACTTTAGGGTTTTGCGTGCTCATTTTATATACTCCTTTCTG	180880	CP004138.1|CP004138.1
180880	-	1	1	WT_00_min_Tc	1	1	7.95	4	5.28	1	180880	-	SM2011_a0326		protein_coding	NA	840	0	0	0	1	1	0	0	1		TACGAGCCAGACTTTAGGGTTTTGCGTGCTCATTTTATATACTCCTTTCTG	180880	CP004138.1|CP004138.1
180891	+	1	1	WT_00_min_Tc	1	1	8.13	12	>100	1	180891	+	SM2011_a0326		protein_coding	7	840	1	0	0	0	1	0	0	0		AATCTGCGGCTACCAGCAACGATCCCCGCAGGTCTGATACAGAAAGGAGTA	180891	CP004138.1|CP004138.1
181353	+	1	1	WT_00_min_Tc	1	1	31.38	7.8	10.31	1	181353	+	SM2011_a0326		protein_coding	NA	840	0	0	1	0	1	0	0	0		ACATCAATCGGCGGCCTGGTCGGCTACACAGGCGTGGGCTACTACTGCGCA	181353	CP004138.1|CP004138.1
181843	+	1	1	WT_00_min_Tc	1	1	8.56	>100	3.22	1	181843	+	SM2011_a0329		protein_coding	NA	762	0	0	1	0	1	0	0	0		GAATGAAGGAGTGTGTCATGTCAAAGCGATTTGATGGAAAAGTAGCAATCG	181843	CP004138.1|CP004138.1
182277	+	1	1	WT_00_min_Tc	1	1	11.56	>100	3.46	2	182277	+	SM2011_a0329		protein_coding	NA	762	0	0	1	0	1	0	0	1		TCCGTCTCATCCCTTGGTGGCGGCTGGAGCCACGCGGCCTACAATGCCGCA	182277	CP004138.1|CP004138.1
182277	+	1	1	WT_00_min_Tc	1	1	11.56	>100	3.46	2	182277	+	SM2011_a6065		ncRNA	NA	69	0	0	0	1	1	0	0	1		TCCGTCTCATCCCTTGGTGGCGGCTGGAGCCACGCGGCCTACAATGCCGCA	182277	CP004138.1|CP004138.1
182381	-	1	1	WT_00_min_Tc	1	1	12.2	19	>100	2	182381	-	SM2011_a6065		ncRNA	0	69	1	0	0	0	1	0	0	1		TCCGGTCCCACGCCTTTTCGAGGAGCGCGTCATCGTCCATGATCGCTTCCA	182381	CP004138.1|CP004138.1
182381	-	1	1	WT_00_min_Tc	1	1	12.2	19	>100	2	182381	-	SM2011_a0329		protein_coding	NA	762	0	0	0	1	1	0	0	1		TCCGGTCCCACGCCTTTTCGAGGAGCGCGTCATCGTCCATGATCGCTTCCA	182381	CP004138.1|CP004138.1
183035	-	1	1	WT_00_min_Tc	1	1	57.6	17	7.15	2	183035	-	SM2011_a5017		protein_coding	184	225	1	0	0	0	1	0	0	0		CGCCCCAAACTTAAGGAGAACGTCCATGTCTTATTCCGATACAATCGCTCA	183035	CP004138.1|CP004138.1
183035	-	1	1	WT_00_min_Tc	1	1	57.6	17	7.15	2	183035	-	SM2011_a0333		protein_coding	NA	213	0	0	1	0	1	0	0	0		CGCCCCAAACTTAAGGAGAACGTCCATGTCTTATTCCGATACAATCGCTCA	183035	CP004138.1|CP004138.1
183105	-	1	1	WT_00_min_Tc	1	1	12.87	9	>100	1	183105	-	SM2011_a0333		protein_coding	45	213	1	0	0	0	1	0	0	0		GCGATATTATCCTGCTTTTTCGTTCGCTCGGATGATGGCAATTTCTCCCCA	183105	CP004138.1|CP004138.1
184016	+	1	1	WT_00_min_Tc	1	1	10.84	>100	>100	1	184016	+	SM2011_a0335		protein_coding	NA	777	0	0	0	1	1	0	0	1		AGGCGCCGGTTACGATGACGACCTTGCCGTCGAGAATGTTACTGGTGCTCA	184016	CP004138.1|CP004138.1
184016	+	1	1	WT_00_min_Tc	1	1	10.84	>100	>100	1	184016	+	SM2011_a0337		protein_coding	NA	483	0	0	0	1	1	0	0	1		AGGCGCCGGTTACGATGACGACCTTGCCGTCGAGAATGTTACTGGTGCTCA	184016	CP004138.1|CP004138.1
184230	+	1	1	WT_00_min_Tc	1	1	31.17	8.14	6.27	1	184230	+	SM2011_a0337		protein_coding	NA	483	0	0	0	1	1	0	0	1		GGCGCGATCCGAGGACGACGCCCTGATGCGTGCCGTGGTAGGTCTTGAAGG	184230	CP004138.1|CP004138.1
184441	-	1	1	WT_00_min_Tc	1	1	8.81	3.17	7.05	1	184441	-	SM2011_a0337		protein_coding	NA	483	0	0	1	0	1	0	0	0		ATCCCATGTCAGACCACCATGAAGCCTCATATGAAGCGTTGAAAGCAGTCG	184441	CP004138.1|CP004138.1
185243	-	1	1	WT_00_min_Tc	1	1	6.78	>100	>100	1	185243	-	SM2011_a0339		protein_coding	NA	815	0	0	1	0	1	0	0	0		GAGAAGTCATGTCCTCGCTTTTCTCAAACAAAGTCGTCACGGTCACCGGTG	185243	CP004138.1|CP004138.1
185361	+	1	1	WT_00_min_Tc	1	1	57.82	2.82	2.08	2	185361	+	SM2011_a6067		ncRNA	NA	52	0	0	1	0	1	0	0	1		ACCGGCTGGTCTGGTTGGCTGAATTTTAGTAGTGAGTTAGGCGGGTTTAGT	185361	CP004138.1|CP004138.1
185361	+	1	1	WT_00_min_Tc	1	1	57.82	2.82	2.08	2	185361	+	SM2011_a0339		protein_coding	NA	815	0	0	0	1	1	0	0	1		ACCGGCTGGTCTGGTTGGCTGAATTTTAGTAGTGAGTTAGGCGGGTTTAGT	185361	CP004138.1|CP004138.1
185361	+	1	1	WT_00_min_Tc	1	1	57.82	2.82	2.08	2	185361	+	SM2011_a0340		protein_coding	NA	609	0	0	0	1	1	0	0	1		ACCGGCTGGTCTGGTTGGCTGAATTTTAGTAGTGAGTTAGGCGGGTTTAGT	185361	CP004138.1|CP004138.1
185914	-	1	1	WT_00_min_Tc	1	1	36.59	10	8.14	2	185914	-	SM2011_a0340		protein_coding	NA	609	0	0	1	0	1	0	0	1		TGACCAGAGTACTCGTTCTTTATTATTCCTCTTATGGCCATATCGAAACCA	185914	CP004138.1|CP004138.1
185914	-	1	1	WT_00_min_Tc	1	1	36.59	10	8.14	2	185914	-	SM2011_a6068		ncRNA	NA	67	0	0	0	1	1	0	0	1		TGACCAGAGTACTCGTTCTTTATTATTCCTCTTATGGCCATATCGAAACCA	185914	CP004138.1|CP004138.1
185952	+	1	1	WT_00_min_Tc	1	1	8.13	>100	3.22	2	185952	+	SM2011_a6068		ncRNA	0	67	1	0	0	0	1	0	0	1		CCGCGCCGGCCATGGTTTCGATATGGCCATAAGAGGAATAATAAAGAACGA	185952	CP004138.1|CP004138.1
185952	+	1	1	WT_00_min_Tc	1	1	8.13	>100	3.22	2	185952	+	SM2011_a0340		protein_coding	NA	609	0	0	0	1	1	0	0	1		CCGCGCCGGCCATGGTTTCGATATGGCCATAAGAGGAATAATAAAGAACGA	185952	CP004138.1|CP004138.1
186999	+	1	1	WT_00_min_Tc	1	1	26.74	27	11.39	1	186999	+	SM2011_a0343		protein_coding	NA	435	0	0	0	1	1	0	0	1		CCACGCAGGCGTCCCTCGACCCAGATCTACGAACGTGTCAGGGGTTTTCTC	186999	CP004138.1|CP004138.1
186999	+	1	1	WT_00_min_Tc	1	1	26.74	27	11.39	1	186999	+	SM2011_a0346		protein_coding	NA	618	0	0	0	1	1	0	0	1		CCACGCAGGCGTCCCTCGACCCAGATCTACGAACGTGTCAGGGGTTTTCTC	186999	CP004138.1|CP004138.1
187671	+	1	1	WT_00_min_Tc	1	1	63.6	15.67	2.01	2	187671	+	SM2011_a0347		protein_coding	NA	889	0	0	1	0	1	0	0	1		CATCAATAAATTATTCCAATCGATTGCTGCTATGTTCTATTATTTGCCGCA	187671	CP004138.1|CP004138.1
187671	+	1	1	WT_00_min_Tc	1	1	63.6	15.67	2.01	2	187671	+	SM2011_a0346		protein_coding	NA	618	0	0	0	1	1	0	0	1		CATCAATAAATTATTCCAATCGATTGCTGCTATGTTCTATTATTTGCCGCA	187671	CP004138.1|CP004138.1
187975	-	1	1	WT_00_min_Tc	1	1	33.88	45	2.37	1	187975	-	SM2011_a0347		protein_coding	NA	889	0	0	0	1	1	0	0	1		GTAACTCCCGCTGCAGTTGCGCGATCACGAATAGCGCAGGATAATCCGCCA	187975	CP004138.1|CP004138.1
187981	+	1	1	WT_00_min_Tc	1	1	16.26	2.18	2.15	1	187981	+	SM2011_a0347		protein_coding	NA	889	0	0	1	0	1	0	0	0		GGAAATACCCCTGACCGAAATCCGCCAGGTTCTGCGCATCACCATGGCGGA	187981	CP004138.1|CP004138.1
188219	-	1	1	WT_00_min_Tc	1	1	8.13	5	3.52	1	188219	-	SM2011_a0347		protein_coding	NA	889	0	0	0	1	1	0	0	1		CCGGAAACGAGGATGTGCGGATAGCTGAGCCAAGCATTAAGATCAAAGGCT	188219	CP004138.1|CP004138.1
188758	+	1	1	WT_00_min_Tc	1	1	142.39	3.41	5.89	1	188758	+	orphan		orphan	NA	NA	0	0	0	0	1	0	0	0		GTGCCACGTCATCTGTACTCGCAACGAAGGAGTGCTTTAATCGTGACCATA	188758	CP004138.1|CP004138.1
189462	+	1	1	WT_00_min_Tc	1	1	20.24	>100	22.79	1	189462	+	SM2011_a0349		protein_coding	NA	597	0	0	0	1	1	0	0	1		CTGCGAGAGCCGAACCAATGGCGCCGGCGCCGATGATTGCATAAGTGGTCA	189462	CP004138.1|CP004138.1
189462	+	1	1	WT_00_min_Tc	1	1	20.24	>100	22.79	1	189462	+	SM2011_a0352		protein_coding	NA	897	0	0	0	1	1	0	0	1		CTGCGAGAGCCGAACCAATGGCGCCGGCGCCGATGATTGCATAAGTGGTCA	189462	CP004138.1|CP004138.1
190348	-	1	1	WT_00_min_Tc	1	1	15.58	>100	>100	1	190348	-	SM2011_a0352		protein_coding	NA	897	0	0	1	0	1	0	0	0		GCGATGTCTCATATCTCGACAGCCGATATCGAGCAGGTCATCCTGCCCTCA	190348	CP004138.1|CP004138.1
190477	+	1	1	WT_00_min_Tc	1	1	100.96	>100	4.76	2	190477	+	SM2011_a0353		protein_coding	0	936	1	0	0	0	1	0	0	1		TTTGAAGTTAGGAACACTGGACGTTTCGGAAAACTCAGATAATTTCGCTCA	190477	CP004138.1|CP004138.1
190477	+	1	1	WT_00_min_Tc	1	1	100.96	>100	4.76	2	190477	+	SM2011_a0352		protein_coding	NA	897	0	0	0	1	1	0	0	1		TTTGAAGTTAGGAACACTGGACGTTTCGGAAAACTCAGATAATTTCGCTCA	190477	CP004138.1|CP004138.1
190902	+	1	1	WT_00_min_Tc	1	1	7.45	6.5	5.7	1	190902	+	SM2011_a0353		protein_coding	NA	936	0	0	1	0	1	0	0	0		GCCTTCCGTAAGGAATTCCCGAGCGTGTCGCTGAGGCTATATGTCGAGGCA	190902	CP004138.1|CP004138.1
191211	-	1	1	WT_00_min_Tc	1	1	7.95	>100	11.87	1	191211	-	SM2011_a0353		protein_coding	NA	936	0	0	0	1	1	0	0	1		CGGCCGTCCGCCAGATCGTCACGCACCATCGGCTCTGGCATATTCCCCCAG	191211	CP004138.1|CP004138.1
191422	+	1	1	WT_00_min_Tc	1	1	10.16	4.33	8.16	1	191422	+	SM2011_a0355		protein_coding	128	532	1	0	0	0	1	0	0	0		TTCAAGCTCAGGACGCGAAAACGCCCACTACTGCTTGGTAGATTGCGCCCT	191422	CP004138.1|CP004138.1
192038	+	1	1	WT_00_min_Tc	1	1	9.13	5	2.03	2	192038	+	SM2011_a6069		protein_coding	125	132	1	0	0	0	1	0	0	0		GCAATTCAGGGCGTTATCCATGCTGGTCCGCCAGGGTGATATCGTCATTCG	192038	CP004138.1|CP004138.1
192038	+	1	1	WT_00_min_Tc	1	1	9.13	5	2.03	2	192038	+	SM2011_a0355		protein_coding	NA	532	0	0	1	0	1	0	0	0		GCAATTCAGGGCGTTATCCATGCTGGTCCGCCAGGGTGATATCGTCATTCG	192038	CP004138.1|CP004138.1
192681	+	1	1	WT_00_min_Tc	1	1	10.12	8	2.64	2	192681	+	SM2011_a6071		ncRNA	254	56	1	0	0	0	1	0	0	1		CTCAAGCTCCCTGTCTGCCCACGATTGGCCTTCAATGGTAGTCAACTATTT	192681	CP004138.1|CP004138.1
192681	+	1	1	WT_00_min_Tc	1	1	10.12	8	2.64	2	192681	+	SM2011_a6070		protein_coding	NA	193	0	0	0	1	1	0	0	1		CTCAAGCTCCCTGTCTGCCCACGATTGGCCTTCAATGGTAGTCAACTATTT	192681	CP004138.1|CP004138.1
192682	-	1	1	WT_00_min_Tc	1	1	18.3	3.37	4.95	1	192682	-	SM2011_a6070		protein_coding	NA	193	0	0	1	0	1	0	0	0		GGCGCATATGCTTCTATGCTTCATGGACAAATGCCGGTACCGAAGACGTTG	192682	CP004138.1|CP004138.1
192706	-	1	1	WT_00_min_Tc	1	1	33.67	10.83	5.72	1	192706	-	SM2011_a6070		protein_coding	NA	193	0	0	1	0	1	0	0	0		ATTCGATCCGGATCAATGATCAGTGGCGCATATGCTTCTATGCTTCATGGA	192706	CP004138.1|CP004138.1
192778	-	1	1	WT_00_min_Tc	1	1	7.95	>100	4.62	1	192778	-	SM2011_a6070		protein_coding	NA	193	0	0	1	0	1	0	0	0		CAGCTCTCGAGGACCTGCGTTCTCCTCCGGGCAATCGGTTAGAAGTCCTTA	192778	CP004138.1|CP004138.1
193056	-	1	1	WT_00_min_Tc	1	1	19.51	3.08	3.62	2	193056	-	SM2011_a0357		protein_coding	NA	284	0	0	1	0	1	0	0	1		GCAAGGATACGGTTGTGGGTTCGGGGGCCGAAGGGTTCTATATTTCTTCCA	193056	CP004138.1|CP004138.1
193056	-	1	1	WT_00_min_Tc	1	1	19.51	3.08	3.62	2	193056	-	SM2011_a6071		ncRNA	NA	56	0	0	0	1	1	0	0	1		GCAAGGATACGGTTGTGGGTTCGGGGGCCGAAGGGTTCTATATTTCTTCCA	193056	CP004138.1|CP004138.1
193310	+	1	1	WT_00_min_Tc	1	1	13.01	>100	>100	1	193310	+	SM2011_a0357		protein_coding	NA	284	0	0	0	1	1	0	0	1		AACTCCGTCATGATCAAAACAGTCGAACAGGATGGGTGTATAGATTTCCGG	193310	CP004138.1|CP004138.1
193310	+	1	1	WT_00_min_Tc	1	1	13.01	>100	>100	1	193310	+	SM2011_a0359		protein_coding	NA	246	0	0	0	1	1	0	0	1		AACTCCGTCATGATCAAAACAGTCGAACAGGATGGGTGTATAGATTTCCGG	193310	CP004138.1|CP004138.1
193346	+	1	1	WT_00_min_Tc	1	1	11.52	2.13	2.19	1	193346	+	SM2011_a0359		protein_coding	NA	246	0	0	0	1	1	0	0	1		TGTATAGATTTCCGGCTCGCCATCGGGCCACTCACGTGTATCGTAGAATTG	193346	CP004138.1|CP004138.1
193776	-	1	1	WT_00_min_Tc	1	1	7.42	3.6	2.47	1	193776	-	SM2011_a0360		protein_coding	NA	714	0	0	1	0	1	0	0	0		GGTCCGGGATGTGCAAACAAACTGCATTTCGGCCGGCCTCAAGCGCCCACA	193776	CP004138.1|CP004138.1
194058	-	1	1	WT_00_min_Tc	1	1	90.8	2.91	8.9	1	194058	-	SM2011_a0360		protein_coding	NA	714	0	0	1	0	1	0	0	0		GTGCCGACGCGCAGAAGCGGTTCGAGAATTCCTGAAGCATCGGCCTGGCAA	194058	CP004138.1|CP004138.1
194182	-	1	1	WT_00_min_Tc	1	1	809.05	6.98	3.55	1	194182	-	SM2011_a0360		protein_coding	0	714	1	0	0	0	1	0	0	0		TTTGAGAATATGGCTTGGACTTTGTCACTTAATGTGAGAATCAGACAGTCG	194182	CP004138.1|CP004138.1
194190	-	1	1	WT_00_min_Tc	1	1	15.9	2.83	3.43	1	194190	-	SM2011_a0360		protein_coding	8	714	0	1	0	0	1	0	0	0		GCAGTTAATTTGAGAATATGGCTTGGACTTTGTCACTTAATGTGAGAATCA	194190	CP004138.1|CP004138.1
194358	-	1	1	WT_00_min_Tc	1	1	16.94	>100	4.64	1	194358	-	SM2011_a0360		protein_coding	176	714	0	1	0	0	1	0	0	0		TTCCCATCATGCCTGGATTTCGCGGCACGCCGGTCAGGTTATTATGTGTTC	194358	CP004138.1|CP004138.1
194677	+	1	1	WT_00_min_Tc	1	1	19.4	4.83	4.15	1	194677	+	SM2011_a0364		protein_coding	0	1855	1	0	0	0	1	0	0	0		AGCCCTAAATGAAGCTCGTCGCTGCAAACTGGCTTTGCTACCCTGAGCACT	194677	CP004138.1|CP004138.1
194820	-	1	1	WT_00_min_Tc	1	1	14.27	>100	>100	1	194820	-	SM2011_a0364		protein_coding	NA	1855	0	0	0	1	1	0	0	1		TGCTGAATGCCGCCGTAAAAAGACCATGCCGAACGCGATGAAATGGAGCCG	194820	CP004138.1|CP004138.1
195253	+	1	1	WT_00_min_Tc	1	1	6.5	>100	>100	1	195253	+	SM2011_a0364		protein_coding	NA	1855	0	0	1	0	1	0	0	0		CAGCGTGTCAGCCCGCCTGCGAAGCAACCGGCCATGGTAGAGCGTGAGGCA	195253	CP004138.1|CP004138.1
195421	-	1	1	WT_00_min_Tc	1	1	52.85	68	6.52	1	195421	-	SM2011_a0364		protein_coding	NA	1855	0	0	0	1	1	0	0	1		GTCTCGAGATCGACCCGGGCAGCAGTGAGTTCTTGTGTTAATTTGGCAGCG	195421	CP004138.1|CP004138.1
196876	+	1	1	WT_00_min_Tc	1	1	10.84	>100	6.31	1	196876	+	SM2011_a0367		protein_coding	NA	897	0	0	1	0	1	0	0	0		ATTGGGGTCGGCGCTGGTGTGGGTGTCGGCAAGAATGGTACCTCGGCAGGA	196876	CP004138.1|CP004138.1
197509	+	1	1	WT_00_min_Tc	1	1	16.94	13.5	6.78	2	197509	+	SM2011_a0369		protein_coding	62	267	1	0	0	0	1	0	0	1		ATCGCGGTGATCTAGGTCGCACGCGGCCGGTCTGAGTGCTAGACCGGCTCG	197509	CP004138.1|CP004138.1
197509	+	1	1	WT_00_min_Tc	1	1	16.94	13.5	6.78	2	197509	+	SM2011_a6073		ncRNA	NA	297	0	0	0	1	1	0	0	1		ATCGCGGTGATCTAGGTCGCACGCGGCCGGTCTGAGTGCTAGACCGGCTCG	197509	CP004138.1|CP004138.1
197781	+	1	1	WT_00_min_Tc	1	1	17.69	5.4	2.17	2	197781	+	SM2011_a0369		protein_coding	NA	267	0	0	1	0	1	0	0	1		TTCGGAATCAAGGTTGCGATCGGCTACAGGGCAACCTATTCAGTGCCCCTA	197781	CP004138.1|CP004138.1
197781	+	1	1	WT_00_min_Tc	1	1	17.69	5.4	2.17	2	197781	+	SM2011_a6073		ncRNA	NA	297	0	0	0	1	1	0	0	1		TTCGGAATCAAGGTTGCGATCGGCTACAGGGCAACCTATTCAGTGCCCCTA	197781	CP004138.1|CP004138.1
197781	+	1	1	WT_00_min_Tc	1	1	17.69	5.4	2.17	2	197781	+	SM2011_a6074		ncRNA	NA	47	0	0	0	1	1	0	0	1		TTCGGAATCAAGGTTGCGATCGGCTACAGGGCAACCTATTCAGTGCCCCTA	197781	CP004138.1|CP004138.1
197873	-	1	1	WT_00_min_Tc	1	1	1015.04	11.88	2.37	2	197873	-	SM2011_a6073		ncRNA	0	297	1	0	0	0	1	0	0	1		TGTACAATCTTGTTTGCAAAGCAGGCATCGAGAATGCTAGGTTCCCCATCA	197873	CP004138.1|CP004138.1
197873	-	1	1	WT_00_min_Tc	1	1	1015.04	11.88	2.37	2	197873	-	SM2011_a0369		protein_coding	NA	267	0	0	0	1	1	0	0	1		TGTACAATCTTGTTTGCAAAGCAGGCATCGAGAATGCTAGGTTCCCCATCA	197873	CP004138.1|CP004138.1
197873	-	1	1	WT_00_min_Tc	1	1	1015.04	11.88	2.37	2	197873	-	SM2011_a6075		ncRNA	NA	102	0	0	0	1	1	0	0	1		TGTACAATCTTGTTTGCAAAGCAGGCATCGAGAATGCTAGGTTCCCCATCA	197873	CP004138.1|CP004138.1
197922	-	1	1	WT_00_min_Tc	1	1	21.68	6.4	4.24	2	197922	-	SM2011_a6074		ncRNA	0	47	1	0	0	0	1	0	0	1		CGCCGTGCCTCGCCTTGTACGAGTTCGCGTTAATTGGCATCCTCTAGCGTG	197922	CP004138.1|CP004138.1
197922	-	1	1	WT_00_min_Tc	1	1	21.68	6.4	4.24	2	197922	-	SM2011_a0369		protein_coding	NA	267	0	0	0	1	1	0	0	1		CGCCGTGCCTCGCCTTGTACGAGTTCGCGTTAATTGGCATCCTCTAGCGTG	197922	CP004138.1|CP004138.1
197922	-	1	1	WT_00_min_Tc	1	1	21.68	6.4	4.24	2	197922	-	SM2011_a6075		ncRNA	NA	102	0	0	0	1	1	0	0	1		CGCCGTGCCTCGCCTTGTACGAGTTCGCGTTAATTGGCATCCTCTAGCGTG	197922	CP004138.1|CP004138.1
197942	+	1	1	WT_00_min_Tc	1	1	42.01	2.44	8.59	2	197942	+	SM2011_a6075		ncRNA	0	102	1	0	0	0	1	0	0	1		CTCGATGCCTGCTTTGCAAACAAGATTGTACACGCTAGAGGATGCCAATTA	197942	CP004138.1|CP004138.1
197942	+	1	1	WT_00_min_Tc	1	1	42.01	2.44	8.59	2	197942	+	SM2011_a6073		ncRNA	NA	297	0	0	0	1	1	0	0	1		CTCGATGCCTGCTTTGCAAACAAGATTGTACACGCTAGAGGATGCCAATTA	197942	CP004138.1|CP004138.1
197942	+	1	1	WT_00_min_Tc	1	1	42.01	2.44	8.59	2	197942	+	SM2011_a6074		ncRNA	NA	47	0	0	0	1	1	0	0	1		CTCGATGCCTGCTTTGCAAACAAGATTGTACACGCTAGAGGATGCCAATTA	197942	CP004138.1|CP004138.1
198523	+	1	1	WT_00_min_Tc	1	1	15.18	>100	6.93	1	198523	+	SM2011_a6076		ncRNA	NA	72	0	0	0	1	1	0	0	1		GCTGCCCGTAACACAATTGTTTTTCCACGCGAAGGTCGTAAGCGTGGCGTG	198523	CP004138.1|CP004138.1
198592	+	1	1	WT_00_min_Tc	1	1	21.01	2	6.16	1	198592	+	SM2011_a6076		ncRNA	NA	72	0	0	0	1	1	0	0	1		TACCTTGGAGTGGGATAGCGCCCACCAAGTGCTAGGTGGATACTATGGCGG	198592	CP004138.1|CP004138.1
198885	+	1	1	WT_00_min_Tc	1	1	37.95	2.08	5.34	1	198885	+	SM2011_a0372		protein_coding	NA	925	0	0	0	1	1	0	0	1		GCGGCGGAAGGGCCTGGTAGGGCGGATAGTAAAGGGTTAACCACAAATCCG	198885	CP004138.1|CP004138.1
199258	-	1	1	WT_00_min_Tc	1	1	23.04	2.36	4.81	1	199258	-	SM2011_a0372		protein_coding	NA	925	0	0	1	0	1	0	0	0		TGAGCTTCGAGATCTCGCTTTCGGATGGATTGGTGAATATCGTCGATGACG	199258	CP004138.1|CP004138.1
199329	+	1	1	WT_00_min_Tc	1	1	16.55	29	5.89	1	199329	+	SM2011_a0372		protein_coding	NA	925	0	0	0	1	1	0	0	1		ATCCATCCGAAAGCGAGATCTCGAAGCTCATCTTGGGATACCGTTCCTTGA	199329	CP004138.1|CP004138.1
199671	-	1	1	WT_00_min_Tc	1	1	160.45	2.21	2.36	2	199671	-	SM2011_a0372		protein_coding	NA	925	0	0	1	0	1	0	0	1		CTCGTAATTGCAATATTCCTTTTGATTGAATTGCAGTTTATGAAACAATGA	199671	CP004138.1|CP004138.1
199671	-	1	1	WT_00_min_Tc	1	1	160.45	2.21	2.36	2	199671	-	SM2011_a0374		protein_coding	NA	1025	0	0	0	1	1	0	0	1		CTCGTAATTGCAATATTCCTTTTGATTGAATTGCAGTTTATGAAACAATGA	199671	CP004138.1|CP004138.1
199694	-	1	1	WT_00_min_Tc	1	1	62.88	2.1	2.32	2	199694	-	SM2011_a0372		protein_coding	0	925	1	0	0	0	1	0	0	1		GAATGTAGACCCGTTGATCGCCGCTCGTAATTGCAATATTCCTTTTGATTG	199694	CP004138.1|CP004138.1
199694	-	1	1	WT_00_min_Tc	1	1	62.88	2.1	2.32	2	199694	-	SM2011_a0374		protein_coding	NA	1025	0	0	0	1	1	0	0	1		GAATGTAGACCCGTTGATCGCCGCTCGTAATTGCAATATTCCTTTTGATTG	199694	CP004138.1|CP004138.1
200349	-	1	1	WT_00_min_Tc	1	1	39.3	47	9.1	1	200349	-	SM2011_a0374		protein_coding	NA	1025	0	0	0	1	1	0	0	1		TCTTTGGCAATGCCAGTAGATCGATCGTGTCCGCTCCGTTACCGTTGGATA	200349	CP004138.1|CP004138.1
200430	-	1	1	WT_00_min_Tc	1	1	7.99	3	10.58	1	200430	-	SM2011_a0374		protein_coding	NA	1025	0	0	0	1	1	0	0	1		GCACCTCGAGCTGCTTCTCGCGGTTGTCGACGGCGAATGCAATATGGTGCA	200430	CP004138.1|CP004138.1
200474	+	1	1	WT_00_min_Tc	1	1	10.84	2.88	4.68	1	200474	+	SM2011_a0374		protein_coding	NA	1025	0	0	1	0	1	0	0	0		GTTCGGTGCACCATATTGCATTCGCCGTCGACAACCGCGAGAAGCAGCTCG	200474	CP004138.1|CP004138.1
200870	+	1	1	WT_00_min_Tc	1	1	8.81	7.5	3.71	1	200870	+	SM2011_a0376		protein_coding	161	690	1	0	0	0	1	0	0	0		ATTCGAAATTTTTATTGCAATTCCGCAGTGAGTAGCGGCGCGGTAGATTTG	200870	CP004138.1|CP004138.1
201637	+	1	1	WT_00_min_Tc	1	1	111.31	39.5	5.32	2	201637	+	SM2011_a5018		protein_coding	148	288	1	0	0	0	1	0	0	0		ATGCTGTCACCACGCTTGTGAAGGAACATTCTGGCGCGTACGGCATGGGCA	201637	CP004138.1|CP004138.1
201637	+	1	1	WT_00_min_Tc	1	1	111.31	39.5	5.32	2	201637	+	SM2011_a0376		protein_coding	NA	690	0	0	1	0	1	0	0	0		ATGCTGTCACCACGCTTGTGAAGGAACATTCTGGCGCGTACGGCATGGGCA	201637	CP004138.1|CP004138.1
201841	-	1	1	WT_00_min_Tc	1	1	10.27	10	7.42	1	201841	-	SM2011_a5018		protein_coding	NA	288	0	0	0	1	1	0	0	1		AGGCCGACCAGAGCAATGACAGGCGGTGCTGGTGATCGGACGTTGAGCAGG	201841	CP004138.1|CP004138.1
202068	+	1	1	WT_00_min_Tc	1	1	60.71	4.15	6.48	2	202068	+	SM2011_a0380		protein_coding	4	1983	1	0	0	0	1	0	0	0		CGATCGTATCGAGATTGCCCATCAGGCAAAGGCGCGTGTAGAGGAGCGGAG	202068	CP004138.1|CP004138.1
202068	+	1	1	WT_00_min_Tc	1	1	60.71	4.15	6.48	2	202068	+	SM2011_a5018		protein_coding	NA	288	0	0	1	0	1	0	0	0		CGATCGTATCGAGATTGCCCATCAGGCAAAGGCGCGTGTAGAGGAGCGGAG	202068	CP004138.1|CP004138.1
202167	-	1	1	WT_00_min_Tc	1	1	14.84	6.2	3.41	1	202167	-	SM2011_a5018		protein_coding	NA	288	0	0	0	1	1	0	0	1		GTCGTCACGCGGCCATTGTGGAGGATCAGGTCGGGATGCATGGTGTCTACT	202167	CP004138.1|CP004138.1
202167	-	1	1	WT_00_min_Tc	1	1	14.84	6.2	3.41	1	202167	-	SM2011_a0380		protein_coding	NA	1983	0	0	0	1	1	0	0	1		GTCGTCACGCGGCCATTGTGGAGGATCAGGTCGGGATGCATGGTGTCTACT	202167	CP004138.1|CP004138.1
203218	+	1	1	WT_00_min_Tc	1	1	13.01	2.82	5.84	1	203218	+	SM2011_a0380		protein_coding	NA	1983	0	0	1	0	1	0	0	0		TGGCTGAAAACCGCTGGCCATGGCGCCTGCATGCCACCTATGACGAGACGA	203218	CP004138.1|CP004138.1
203760	-	1	1	WT_00_min_Tc	1	1	10.16	16	12.53	1	203760	-	SM2011_a0380		protein_coding	NA	1983	0	0	0	1	1	0	0	1		TTCTCGTCGAGCGTCTTGAAGTCGCCTGCGCCATAGACAATCTTGCCGCCG	203760	CP004138.1|CP004138.1
204103	-	1	1	WT_00_min_Tc	1	1	25.3	3.33	6.78	2	204103	-	SM2011_a6077		ncRNA	NA	152	0	0	1	0	1	0	0	1		GAATTGCCAACAATTGTAGCAATAGTTTCGATTTAATTGCAAAATCAGCAA	204103	CP004138.1|CP004138.1
204103	-	1	1	WT_00_min_Tc	1	1	25.3	3.33	6.78	2	204103	-	SM2011_a0380		protein_coding	NA	1983	0	0	0	1	1	0	0	1		GAATTGCCAACAATTGTAGCAATAGTTTCGATTTAATTGCAAAATCAGCAA	204103	CP004138.1|CP004138.1
204149	+	1	1	WT_00_min_Tc	1	1	6.78	3.5	2.44	2	204149	+	SM2011_a5019		protein_coding	66	444	1	0	0	0	1	0	0	1		ATAATTGCTGATTTTGCAATTAAATCGAAACTATTGCTACAATTGTTGGCA	204149	CP004138.1|CP004138.1
204149	+	1	1	WT_00_min_Tc	1	1	6.78	3.5	2.44	2	204149	+	SM2011_a6077		ncRNA	NA	152	0	0	0	1	1	0	0	1		ATAATTGCTGATTTTGCAATTAAATCGAAACTATTGCTACAATTGTTGGCA	204149	CP004138.1|CP004138.1
204204	-	1	1	WT_00_min_Tc	1	1	67.76	4.85	7.39	2	204204	-	SM2011_a6077		ncRNA	0	152	1	0	0	0	1	0	0	1		CGCTCCGGATTGGGTTGGATAGTTGAGAATGGTAGGTCATATTTGCTCCTG	204204	CP004138.1|CP004138.1
204204	-	1	1	WT_00_min_Tc	1	1	67.76	4.85	7.39	2	204204	-	SM2011_a5019		protein_coding	NA	444	0	0	0	1	1	0	0	1		CGCTCCGGATTGGGTTGGATAGTTGAGAATGGTAGGTCATATTTGCTCCTG	204204	CP004138.1|CP004138.1
204210	-	1	1	WT_00_min_Tc	1	1	11.56	>100	17.15	2	204210	-	SM2011_a6077		ncRNA	6	152	0	1	0	0	1	0	0	1		CCACGCCGCTCCGGATTGGGTTGGATAGTTGAGAATGGTAGGTCATATTTG	204210	CP004138.1|CP004138.1
204210	-	1	1	WT_00_min_Tc	1	1	11.56	>100	17.15	2	204210	-	SM2011_a5019		protein_coding	NA	444	0	0	0	1	1	0	0	1		CCACGCCGCTCCGGATTGGGTTGGATAGTTGAGAATGGTAGGTCATATTTG	204210	CP004138.1|CP004138.1
204313	-	1	1	WT_00_min_Tc	1	1	12.29	>100	>100	2	204313	-	SM2011_a6077		ncRNA	109	152	0	1	0	0	1	0	0	1		GCACCATTGAAGTCGAAGATCTTGGTGAGCGGACCCTGTATGTAGGCTGCG	204313	CP004138.1|CP004138.1
204313	-	1	1	WT_00_min_Tc	1	1	12.29	>100	>100	2	204313	-	SM2011_a5019		protein_coding	NA	444	0	0	0	1	1	0	0	1		GCACCATTGAAGTCGAAGATCTTGGTGAGCGGACCCTGTATGTAGGCTGCG	204313	CP004138.1|CP004138.1
205200	-	1	1	WT_00_min_Tc	1	1	8.56	4.75	8.35	1	205200	-	SM2011_a0383		protein_coding	NA	1599	0	0	0	1	1	0	0	1		GCCCGTGGCCACCAGACAAGAGCGGCTATGACCACGATATAGCTGGCGACA	205200	CP004138.1|CP004138.1
205324	+	1	1	WT_00_min_Tc	1	1	10.84	>100	>100	1	205324	+	SM2011_a0383		protein_coding	NA	1599	0	0	1	0	1	0	0	0		AGGAGAACTTCTTCGGTGCGTTCCGGGCCGGGCTTCGCTACACCCGCTCAA	205324	CP004138.1|CP004138.1
205682	-	1	1	WT_00_min_Tc	1	1	7.95	2.08	17.9	1	205682	-	SM2011_a0383		protein_coding	NA	1599	0	0	0	1	1	0	0	1		TGAAGACCGTCAGGTAGACGGCGAGCCCACGACCCCGTACCCAGTTGGGAA	205682	CP004138.1|CP004138.1
205976	+	1	1	WT_00_min_Tc	1	1	9.49	15	11.13	1	205976	+	SM2011_a0383		protein_coding	NA	1599	0	0	1	0	1	0	0	0		CGCCCATGACCGCGGCCCGGTTCTGATCCTGATCGAGTACAAGGTCGAGAA	205976	CP004138.1|CP004138.1
206169	-	1	1	WT_00_min_Tc	1	1	7.42	2.8	3.63	1	206169	-	SM2011_a0383		protein_coding	NA	1599	0	0	0	1	1	0	0	1		TGACGGACGACAGGCTTGTCGGGACCGACATGGTAGGCGAGAACCTTGCCC	206169	CP004138.1|CP004138.1
206243	+	1	1	WT_00_min_Tc	1	1	6.78	10	8.9	2	206243	+	SM2011_a6078		ncRNA	91	105	0	1	0	0	1	0	0	0		CGGTCCCGACAAGCCTGTCGTCCGTCACTTCATGACGATAAACCGACCGGG	206243	CP004138.1|CP004138.1
206243	+	1	1	WT_00_min_Tc	1	1	6.78	10	8.9	2	206243	+	SM2011_a0383		protein_coding	NA	1599	0	0	1	0	1	0	0	0		CGGTCCCGACAAGCCTGTCGTCCGTCACTTCATGACGATAAACCGACCGGG	206243	CP004138.1|CP004138.1
206276	-	1	1	WT_00_min_Tc	1	1	155.4	>100	7.39	1	206276	-	SM2011_a0383		protein_coding	NA	1599	0	0	0	1	1	0	0	1		AGATGAGAATCGTCACCCCACTTTTCAAGATCATCTGGTATAGTGGCGGCC	206276	CP004138.1|CP004138.1
206276	-	1	1	WT_00_min_Tc	1	1	155.4	>100	7.39	1	206276	-	SM2011_a6078		ncRNA	NA	105	0	0	0	1	1	0	0	1		AGATGAGAATCGTCACCCCACTTTTCAAGATCATCTGGTATAGTGGCGGCC	206276	CP004138.1|CP004138.1
206334	+	1	1	WT_00_min_Tc	1	1	950.44	>100	>100	1	206334	+	SM2011_a6078		ncRNA	0	105	1	0	0	0	1	0	0	0		CTATACCAGATGATCTTGAAAAGTGGGGTGACGATTCTCATCTGAGGCTGA	206334	CP004138.1|CP004138.1
206509	-	1	1	WT_00_min_Tc	1	1	6.85	2.5	2.93	1	206509	-	SM2011_a6078		ncRNA	NA	105	0	0	0	1	1	0	0	1		TCCAGTTGCTCAAGTGGATGACGTAGCCGCGACCGAGCTATGTGTGTCGAA	206509	CP004138.1|CP004138.1
206636	+	1	1	WT_00_min_Tc	1	1	7.45	>100	6.51	1	206636	+	SM2011_a6079		ncRNA	236	88	0	1	0	0	1	0	0	0		GCAAGTGCAAGCATGTGATTGTCTGCAAATTCGATGATAGCGGAGGGGGTA	206636	CP004138.1|CP004138.1
206872	+	1	1	WT_00_min_Tc	1	1	36.52	>100	11.94	1	206872	+	SM2011_a6079		ncRNA	0	88	1	0	0	0	1	0	0	0		TGCGGCTACATGCCGTTGCAACGTCCTATCGCGCCGCTTACCCTGCCGGCC	206872	CP004138.1|CP004138.1
207003	-	1	1	WT_00_min_Tc	1	1	42.64	5.33	7.83	1	207003	-	SM2011_a6079		ncRNA	NA	88	0	0	0	1	1	0	0	1		AAGGCAGTCCAGCCCACGACAAATGATTCCTGATGATACATTGTGCGATCA	207003	CP004138.1|CP004138.1
207003	-	1	1	WT_00_min_Tc	1	1	42.64	5.33	7.83	1	207003	-	SM2011_a6080		ncRNA	NA	82	0	0	0	1	1	0	0	1		AAGGCAGTCCAGCCCACGACAAATGATTCCTGATGATACATTGTGCGATCA	207003	CP004138.1|CP004138.1
207027	+	1	1	WT_00_min_Tc	1	1	54.21	9.6	11.38	1	207027	+	SM2011_a6080		ncRNA	0	82	1	0	0	0	1	0	0	0		GTGTTTGTTTCCGATTTGTGCGTCGATGATCGCACAATGTATCATCAGGAA	207027	CP004138.1|CP004138.1
207145	-	1	1	WT_00_min_Tc	1	1	41.92	15.5	3.22	1	207145	-	SM2011_a6080		ncRNA	NA	82	0	0	0	1	1	0	0	1		CGCAAAACCATTGTCACATTTACTCCTCTTCGACCAGACACAACTGAGTCG	207145	CP004138.1|CP004138.1
207145	-	1	1	WT_00_min_Tc	1	1	41.92	15.5	3.22	1	207145	-	SM2011_a6081		ncRNA	NA	98	0	0	0	1	1	0	0	1		CGCAAAACCATTGTCACATTTACTCCTCTTCGACCAGACACAACTGAGTCG	207145	CP004138.1|CP004138.1
207195	+	1	1	WT_00_min_Tc	1	1	152.46	18.73	2.27	2	207195	+	SM2011_a6081		ncRNA	0	98	1	0	0	0	1	0	0	1		CGACTCAGTTGTGTCTGGTCGAAGAGGAGTAAATGTGACAATGGTTTTGCG	207195	CP004138.1|CP004138.1
207195	+	1	1	WT_00_min_Tc	1	1	152.46	18.73	2.27	2	207195	+	SM2011_a0384		protein_coding	NA	1203	0	0	0	1	1	0	0	1		CGACTCAGTTGTGTCTGGTCGAAGAGGAGTAAATGTGACAATGGTTTTGCG	207195	CP004138.1|CP004138.1
208651	+	1	1	WT_00_min_Tc	1	1	174.19	84.5	9.43	1	208651	+	SM2011_a0387		protein_coding	NA	1117	0	0	0	1	1	0	0	1		ACATCTGCGAGTTCTGGACAAACGAGCCCAAACGCTTCAGGTTCGACCCCA	208651	CP004138.1|CP004138.1
208961	-	1	1	WT_00_min_Tc	1	1	21.68	4	16.09	1	208961	-	SM2011_a0387		protein_coding	NA	1117	0	0	1	0	1	0	0	0		GCGATCGCGCAAGTATCCGCCCTCGCCGCCTTTGATGATACCTATCACCTA	208961	CP004138.1|CP004138.1
208979	+	1	1	WT_00_min_Tc	1	1	9.13	9	3.42	1	208979	+	SM2011_a0387		protein_coding	NA	1117	0	0	0	1	1	0	0	1		CGTTCGACAAGAGCAAGCTCGACGGAACGGTTTAGGTGATAGGTATCATCA	208979	CP004138.1|CP004138.1
209064	-	1	1	WT_00_min_Tc	1	1	11.56	9	3.77	1	209064	-	SM2011_a0387		protein_coding	NA	1117	0	0	1	0	1	0	0	0		CAAAGCCTACGGACTGGCAGGCCTGCGTATTGGATATGGTATTGTCAGCGA	209064	CP004138.1|CP004138.1
209431	+	1	1	WT_00_min_Tc	1	1	7.95	>100	4.88	1	209431	+	SM2011_a0387		protein_coding	NA	1117	0	0	0	1	1	0	0	1		AACGGTGACGCGATCGACCTTTCCGCCCATCAGAGTCGTATAATCTTCATG	209431	CP004138.1|CP004138.1
209520	-	1	1	WT_00_min_Tc	1	1	18.3	>100	4.62	1	209520	-	SM2011_a0387		protein_coding	NA	1117	0	0	1	0	1	0	0	0		CCGGCTGGCTGCCAGCTTCGATGTCGAGAACAATCAGGTTATCCTCGGCAA	209520	CP004138.1|CP004138.1
209817	+	1	1	WT_00_min_Tc	1	1	25.3	>100	2.93	2	209817	+	SM2011_a0389		protein_coding	0	879	1	0	0	0	1	0	0	1		CTTCCCGTATGGGCCTTGAAGGGATTGCCATTTTACCGTCTCCATGGGGTG	209817	CP004138.1|CP004138.1
209817	+	1	1	WT_00_min_Tc	1	1	25.3	>100	2.93	2	209817	+	SM2011_a0387		protein_coding	NA	1117	0	0	0	1	1	0	0	1		CTTCCCGTATGGGCCTTGAAGGGATTGCCATTTTACCGTCTCCATGGGGTG	209817	CP004138.1|CP004138.1
209827	-	1	1	WT_00_min_Tc	1	1	1602.38	24.43	5.8	2	209827	-	SM2011_a0387		protein_coding	26	1117	1	0	0	0	1	0	0	1		ACATGTCTATACATATATACAGATCATGAATCCCGGCTTATGAATAGCACA	209827	CP004138.1|CP004138.1
209827	-	1	1	WT_00_min_Tc	1	1	1602.38	24.43	5.8	2	209827	-	SM2011_a0389		protein_coding	NA	879	0	0	0	1	1	0	0	1		ACATGTCTATACATATATACAGATCATGAATCCCGGCTTATGAATAGCACA	209827	CP004138.1|CP004138.1
210096	+	1	1	WT_00_min_Tc	1	1	7.45	6.5	3.26	1	210096	+	SM2011_a0389		protein_coding	NA	879	0	0	1	0	1	0	0	0		CCGCGCGAACGGTAGAGGGTTTGGCCGAGACCCGGGCACTGATCGAAAAGA	210096	CP004138.1|CP004138.1
210100	+	1	1	WT_00_min_Tc	1	1	17.62	3	5.29	1	210100	+	SM2011_a0389		protein_coding	NA	879	0	0	1	0	1	0	0	0		GCGAACGGTAGAGGGTTTGGCCGAGACCCGGGCACTGATCGAAAAGACCGG	210100	CP004138.1|CP004138.1
210275	+	1	1	WT_00_min_Tc	1	1	7.95	12	3.26	1	210275	+	SM2011_a0389		protein_coding	NA	879	0	0	1	0	1	0	0	0		GTCCGGCCTTCCTTCGATGTAGACGAGGCGCTCTGGGATACTATTGTCTCG	210275	CP004138.1|CP004138.1
210280	+	1	1	WT_00_min_Tc	1	1	7.95	2.38	5.09	1	210280	+	SM2011_a0389		protein_coding	NA	879	0	0	1	0	1	0	0	0		GCCTTCCTTCGATGTAGACGAGGCGCTCTGGGATACTATTGTCTCGACCAA	210280	CP004138.1|CP004138.1
210632	-	1	1	WT_00_min_Tc	1	1	8.81	16	>100	1	210632	-	SM2011_a0389		protein_coding	NA	879	0	0	0	1	1	0	0	1		AGGTAGCCGCCGTCGGCAGGAATACAATGCCCCGTGATATAGGCAGCCGCA	210632	CP004138.1|CP004138.1
210902	+	1	1	WT_00_min_Tc	1	1	10.16	6.5	>100	1	210902	+	SM2011_a0391		protein_coding	6	1227	0	1	0	0	1	0	0	0		CGCAAAAAATGCGCAATGCCAGTTGACGGTACTTGTACTAATATGTATAGA	210902	CP004138.1|CP004138.1
210908	+	1	1	WT_00_min_Tc	1	1	1379.77	>100	15.42	1	210908	+	SM2011_a0391		protein_coding	0	1227	1	0	0	0	1	0	0	0		AAATGCGCAATGCCAGTTGACGGTACTTGTACTAATATGTATAGACAACTA	210908	CP004138.1|CP004138.1
211180	+	1	1	WT_00_min_Tc	1	1	78.6	20.33	15.09	1	211180	+	SM2011_a0391		protein_coding	NA	1227	0	0	1	0	1	0	0	0		GGGCGGTTCCTGACCATTCTCGGCCCGTCCGGATCCGGTAAGACGACACTG	211180	CP004138.1|CP004138.1
211940	+	1	1	WT_00_min_Tc	1	1	8.81	3.25	7.42	2	211940	+	SM2011_a0392		protein_coding	228	1116	1	0	0	0	1	0	0	0		CGGAACAAATACGCATTGCGCCCATGGGCGGGCGGCTCGATGAGTTGGAAA	211940	CP004138.1|CP004138.1
211940	+	1	1	WT_00_min_Tc	1	1	8.81	3.25	7.42	2	211940	+	SM2011_a0391		protein_coding	NA	1227	0	0	1	0	1	0	0	0		CGGAACAAATACGCATTGCGCCCATGGGCGGGCGGCTCGATGAGTTGGAAA	211940	CP004138.1|CP004138.1
212108	-	1	1	WT_00_min_Tc	1	1	7.45	2.1	9.67	1	212108	-	SM2011_a0391		protein_coding	NA	1227	0	0	0	1	1	0	0	1		TCCTCTGGCTGGACCTTCTGGGGGTCACTTTTGAAAGACATGCATATCCCT	212108	CP004138.1|CP004138.1
212108	-	1	1	WT_00_min_Tc	1	1	7.45	2.1	9.67	1	212108	-	SM2011_a0392		protein_coding	NA	1116	0	0	0	1	1	0	0	1		TCCTCTGGCTGGACCTTCTGGGGGTCACTTTTGAAAGACATGCATATCCCT	212108	CP004138.1|CP004138.1
213163	-	1	1	WT_00_min_Tc	1	1	35.91	3.94	22.87	2	213163	-	SM2011_a6085		ncRNA	113	61	1	0	0	0	1	0	0	1		ATACGGATCAGCTGCTTGAAGTCCTCCTCCGTTGTTGGATAGGAGGGATCG	213163	CP004138.1|CP004138.1
213163	-	1	1	WT_00_min_Tc	1	1	35.91	3.94	22.87	2	213163	-	SM2011_a0392		protein_coding	NA	1116	0	0	0	1	1	0	0	1		ATACGGATCAGCTGCTTGAAGTCCTCCTCCGTTGTTGGATAGGAGGGATCG	213163	CP004138.1|CP004138.1
213380	+	1	1	WT_00_min_Tc	1	1	14.23	2.4	4.69	1	213380	+	SM2011_a0394		protein_coding	NA	945	0	0	1	0	1	0	0	0		TGAAACAGGATCGTTGCCATGCGCGCTCCCCGTGCTGCATATCCCCTGACG	213380	CP004138.1|CP004138.1
213684	-	1	1	WT_00_min_Tc	1	1	7.99	8	4.88	1	213684	-	SM2011_a0394		protein_coding	NA	945	0	0	0	1	1	0	0	1		AAATTTGCGAAGGGCGGACGACGGCGTACGCACCATGAGGTAGGCATATGG	213684	CP004138.1|CP004138.1
214428	-	1	1	WT_00_min_Tc	1	1	73.04	>100	3.93	1	214428	-	SM2011_a0396		protein_coding	NA	801	0	0	0	1	1	0	0	1		CTTGCCTGAGGTCACTTGCCTGGGCGATCGCGCCGTACCATTTCAGCGACA	214428	CP004138.1|CP004138.1
216075	-	1	1	WT_00_min_Tc	1	1	26.74	20.5	2.9	1	216075	-	SM2011_a0398		protein_coding	NA	1371	0	0	0	1	1	0	0	1		TCCGGCGCATAGGCGTTGACAAACTCGTAGCTTTCCTCAATCGACGAAGTG	216075	CP004138.1|CP004138.1
216339	+	1	1	WT_00_min_Tc	1	1	7.45	3.33	4.48	2	216339	+	SM2011_a0400		protein_coding	121	1014	1	0	0	0	1	0	0	0		CTGTCGGTCACCGATTTCGTCAAACGCAGTTCGATCGGCTATGTCACGGCA	216339	CP004138.1|CP004138.1
216339	+	1	1	WT_00_min_Tc	1	1	7.45	3.33	4.48	2	216339	+	SM2011_a0398		protein_coding	NA	1371	0	0	1	0	1	0	0	0		CTGTCGGTCACCGATTTCGTCAAACGCAGTTCGATCGGCTATGTCACGGCA	216339	CP004138.1|CP004138.1
217580	+	1	1	WT_00_min_Tc	1	1	73.72	>100	13.97	1	217580	+	SM2011_a0402		protein_coding	NA	732	0	0	1	0	1	0	0	0		TGAACCATGAATACGCTTTCAGATTCCGCATCGCCCCTCTACGAGAAGGTA	217580	CP004138.1|CP004138.1
218053	+	1	1	WT_00_min_Tc	1	1	381.62	18.78	3.52	2	218053	+	SM2011_a0403		protein_coding	162	1389	1	0	0	0	1	0	0	0		CGGCTATATCGACCAGGACTTTGCCGCAGTCGCCACCTATGACTACCTTCA	218053	CP004138.1|CP004138.1
218053	+	1	1	WT_00_min_Tc	1	1	381.62	18.78	3.52	2	218053	+	SM2011_a0402		protein_coding	NA	732	0	0	1	0	1	0	0	0		CGGCTATATCGACCAGGACTTTGCCGCAGTCGCCACCTATGACTACCTTCA	218053	CP004138.1|CP004138.1
218761	-	1	1	WT_00_min_Tc	1	1	8.13	>100	6.1	1	218761	-	SM2011_a0403		protein_coding	NA	1389	0	0	0	1	1	0	0	1		GGCCGCAACCTCCCTCGCACCCACCGTATGCAGTGTGGCAAGATAGACCTT	218761	CP004138.1|CP004138.1
219284	-	1	1	WT_00_min_Tc	1	1	14.23	>100	8.14	1	219284	-	SM2011_a0403		protein_coding	NA	1389	0	0	0	1	1	0	0	1		GAAGCGCCCGCCTGACAGGACTCGGCGCGAAATCGGTGGTAACGCGGAGCA	219284	CP004138.1|CP004138.1
221657	+	1	1	WT_00_min_Tc	1	1	421.37	>100	5.52	1	221657	+	SM2011_a7007		ncRNA	0	147	1	0	0	0	1	0	0	0		AAGCTCACAAGGGATTGACGCAAAGCCCGTTACAGAAGATCGCATAAAGTA	221657	CP004138.1|CP004138.1
221717	-	1	1	WT_00_min_Tc	1	1	27.1	>100	10.11	1	221717	-	SM2011_a7007		ncRNA	NA	147	0	0	0	1	1	0	0	1		TGGCACCGCCAACTCGAAGCTCCATGGGATCTTATCTGGTATGTTGTATCA	221717	CP004138.1|CP004138.1
221732	+	1	1	WT_00_min_Tc	1	1	28.91	2.82	2.37	2	221732	+	SM2011_a0407		protein_coding	137	663	0	1	0	0	1	0	0	0		TTCTTCGTAGGGAGAAGGTGGCGGTCCGGACATGATGATACAACATACCAG	221732	CP004138.1|CP004138.1
221732	+	1	1	WT_00_min_Tc	1	1	28.91	2.82	2.37	2	221732	+	SM2011_a7007		ncRNA	NA	147	0	0	1	0	1	0	0	0		TTCTTCGTAGGGAGAAGGTGGCGGTCCGGACATGATGATACAACATACCAG	221732	CP004138.1|CP004138.1
221869	+	1	1	WT_00_min_Tc	1	1	192.44	>100	2.39	1	221869	+	SM2011_a0407		protein_coding	0	663	1	0	0	0	1	0	0	0		ACAGTCACGGCGTTCCTGGCCGGTCGAAGCAGTATCTGATACATTCTGCCT	221869	CP004138.1|CP004138.1
221886	-	1	1	WT_00_min_Tc	1	1	91.79	3.08	3.88	1	221886	-	SM2011_a7007		ncRNA	NA	147	0	0	0	1	1	0	0	1		GCTATCTTGGGGCCCTTGATCGCCCAATCAACATAGGCCATGGCAACACCC	221886	CP004138.1|CP004138.1
221886	-	1	1	WT_00_min_Tc	1	1	91.79	3.08	3.88	1	221886	-	SM2011_a0407		protein_coding	NA	663	0	0	0	1	1	0	0	1		GCTATCTTGGGGCCCTTGATCGCCCAATCAACATAGGCCATGGCAACACCC	221886	CP004138.1|CP004138.1
221922	-	1	1	WT_00_min_Tc	1	1	10.16	>100	3.96	1	221922	-	SM2011_a0407		protein_coding	NA	663	0	0	0	1	1	0	0	1		AATTCGCACGGGCAGCCGTAATCGCAACTGCACGATGCTATCTTGGGGCCC	221922	CP004138.1|CP004138.1
222490	+	1	1	WT_00_min_Tc	1	1	19.65	2.2	4.95	1	222490	+	SM2011_a0407		protein_coding	NA	663	0	0	1	0	1	0	0	0		ATGCCAACGGCGAAATCGCAATGGGGCGGCAGAAGCGCTACGGTGCACTTT	222490	CP004138.1|CP004138.1
222500	-	1	1	WT_00_min_Tc	1	1	26.82	>100	3.65	1	222500	-	SM2011_a0407		protein_coding	NA	663	0	0	0	1	1	0	0	1		CGTTGCAGCGTGCCCTTGCTCACTCTTCGATGATGCCGTACGGCCCATAGG	222500	CP004138.1|CP004138.1
222585	-	1	1	WT_00_min_Tc	1	1	30.49	52	2.52	1	222585	-	SM2011_a0407		protein_coding	NA	663	0	0	0	1	1	0	0	1		TCGCGGTCAACGGACGTGCCCTTCATCGACGCTGAGCGTAAAGTGGCATCA	222585	CP004138.1|CP004138.1
223584	+	1	1	WT_00_min_Tc	1	1	194.47	>100	7.1	2	223584	+	SM2011_a6087		ncRNA	0	107	1	0	0	0	1	0	0	1		CAACGACTTCGCTGATTTGCACGATGGGGGCGATGTCCGTATAGTTGGCGA	223584	CP004138.1|CP004138.1
223584	+	1	1	WT_00_min_Tc	1	1	194.47	>100	7.1	2	223584	+	SM2011_a0412		protein_coding	NA	385	0	0	0	1	1	0	0	1		CAACGACTTCGCTGATTTGCACGATGGGGGCGATGTCCGTATAGTTGGCGA	223584	CP004138.1|CP004138.1
223878	-	1	1	WT_00_min_Tc	1	1	239.24	6.83	6.27	1	223878	-	SM2011_a0412		protein_coding	0	385	1	0	0	0	1	0	0	0		TCAGCCAAAATCTGGATGCGCTTTGCGAGTCGGTGAGCTAGAAGGGCCCCT	223878	CP004138.1|CP004138.1
223926	-	1	1	WT_00_min_Tc	1	1	29.14	39	5.81	2	223926	-	SM2011_a0412		protein_coding	48	385	0	1	0	0	1	0	0	0		AAATAGCAGGAGTGGTGACTGATATTCCGCAGTCGTGTCAAAGTCGCTTCA	223926	CP004138.1|CP004138.1
223926	-	1	1	WT_00_min_Tc	1	1	29.14	39	5.81	2	223926	-	SM2011_a6088		protein_coding	NA	263	0	0	1	0	1	0	0	0		AAATAGCAGGAGTGGTGACTGATATTCCGCAGTCGTGTCAAAGTCGCTTCA	223926	CP004138.1|CP004138.1
224096	-	1	1	WT_00_min_Tc	1	1	9.4	2	3.19	2	224096	-	SM2011_a0412		protein_coding	218	385	0	1	0	0	1	0	0	0		AAGATAGCATCGCGCGAGGATCTGGCATGGAATCGGCTACTATATTGCTTG	224096	CP004138.1|CP004138.1
224096	-	1	1	WT_00_min_Tc	1	1	9.4	2	3.19	2	224096	-	SM2011_a6088		protein_coding	NA	263	0	0	1	0	1	0	0	0		AAGATAGCATCGCGCGAGGATCTGGCATGGAATCGGCTACTATATTGCTTG	224096	CP004138.1|CP004138.1
224214	+	1	1	WT_00_min_Tc	1	1	6.78	9	8.95	2	224214	+	SM2011_a0414		protein_coding	251	1676	1	0	0	0	1	0	0	1		GCAAACAGTTCCCCCTTTGTTTGCTTGGTAAGATGGATCTACATGCCCATG	224214	CP004138.1|CP004138.1
224214	+	1	1	WT_00_min_Tc	1	1	6.78	9	8.95	2	224214	+	SM2011_a6088		protein_coding	NA	263	0	0	0	1	1	0	0	1		GCAAACAGTTCCCCCTTTGTTTGCTTGGTAAGATGGATCTACATGCCCATG	224214	CP004138.1|CP004138.1
224214	+	1	1	WT_00_min_Tc	1	1	6.78	9	8.95	2	224214	+	SM2011_a7008		ncRNA	NA	166	0	0	0	1	1	0	0	1		GCAAACAGTTCCCCCTTTGTTTGCTTGGTAAGATGGATCTACATGCCCATG	224214	CP004138.1|CP004138.1
224215	-	1	1	WT_00_min_Tc	1	1	42.64	3.35	9.22	2	224215	-	SM2011_a6088		protein_coding	72	263	1	0	0	0	1	0	0	0		GCCACGATGATTATTCCTAATTCACGCCGAACCGCTTACACGTCGCGGCTG	224215	CP004138.1|CP004138.1
224215	-	1	1	WT_00_min_Tc	1	1	42.64	3.35	9.22	2	224215	-	SM2011_a7008		ncRNA	NA	166	0	0	1	0	1	0	0	0		GCCACGATGATTATTCCTAATTCACGCCGAACCGCTTACACGTCGCGGCTG	224215	CP004138.1|CP004138.1
224370	-	1	1	WT_00_min_Tc	1	1	22.41	11.33	6.92	2	224370	-	SM2011_a7008		ncRNA	60	166	1	0	0	0	1	0	0	1		CGTCGATGTTCACAGATGACAACGCCGGCGGCGGCCCGTAGTTTCGCGGGG	224370	CP004138.1|CP004138.1
224370	-	1	1	WT_00_min_Tc	1	1	22.41	11.33	6.92	2	224370	-	SM2011_a0414		protein_coding	NA	1676	0	0	0	1	1	0	0	1		CGTCGATGTTCACAGATGACAACGCCGGCGGCGGCCCGTAGTTTCGCGGGG	224370	CP004138.1|CP004138.1
224514	-	1	1	WT_00_min_Tc	1	1	26.02	10.25	6.1	2	224514	-	SM2011_a7009		ncRNA	0	61	1	0	0	0	1	0	0	1		CGGCGGTTCGACGGCTTGACCTGAGCCTCGCCGCTTGGTTCTCTGGTTTTC	224514	CP004138.1|CP004138.1
224514	-	1	1	WT_00_min_Tc	1	1	26.02	10.25	6.1	2	224514	-	SM2011_a0414		protein_coding	NA	1676	0	0	0	1	1	0	0	1		CGGCGGTTCGACGGCTTGACCTGAGCCTCGCCGCTTGGTTCTCTGGTTTTC	224514	CP004138.1|CP004138.1
225868	+	1	1	WT_00_min_Tc	1	1	14.23	2.89	2.11	1	225868	+	SM2011_a0414		protein_coding	NA	1676	0	0	1	0	1	0	0	0		CTCTCCTGGTCGGCGTTCACCGCGGCGATCACTTCGTCTATGTCGGCCGGG	225868	CP004138.1|CP004138.1
227008	-	1	1	WT_00_min_Tc	1	1	9.49	>100	2.09	1	227008	-	SM2011_a0417		protein_coding	NA	858	0	0	0	1	1	0	0	1		TCACGCAGCCCGTCTTGATTTTCCGAGGCGCTTGATCGCCTGTTCGAGCGG	227008	CP004138.1|CP004138.1
227008	-	1	1	WT_00_min_Tc	1	1	9.49	>100	2.09	1	227008	-	SM2011_a5020		protein_coding	NA	894	0	0	0	1	1	0	0	1		TCACGCAGCCCGTCTTGATTTTCCGAGGCGCTTGATCGCCTGTTCGAGCGG	227008	CP004138.1|CP004138.1
228521	+	1	1	WT_00_min_Tc	1	1	1410.12	>100	70.22	1	228521	+	SM2011_a5021		protein_coding	NA	435	0	0	1	0	1	0	0	0		GCGTGTCGACGGACCTTGAAATGCGCGCAGCCGGCCATCATCTATCGCTCA	228521	CP004138.1|CP004138.1
228689	+	1	1	WT_00_min_Tc	1	1	92.83	23.83	15.37	1	228689	+	SM2011_a5021		protein_coding	NA	435	0	0	1	0	1	0	0	0		AAGCTCGGTGGCGTCATACTGAGAACCATTTCCGTTCCTAAGGGTTCGCCA	228689	CP004138.1|CP004138.1
230292	+	1	1	WT_00_min_Tc	1	1	26.43	>100	5.79	2	230292	+	SM2011_a6090		ncRNA	211	69	1	0	0	0	1	0	0	1		TCATCGCCGATCGCCTCGAAATAGCTGTCTTCATCGCGAACTTCGTCTCCG	230292	CP004138.1|CP004138.1
230292	+	1	1	WT_00_min_Tc	1	1	26.43	>100	5.79	2	230292	+	SM2011_a0426		protein_coding	NA	807	0	0	0	1	1	0	0	1		TCATCGCCGATCGCCTCGAAATAGCTGTCTTCATCGCGAACTTCGTCTCCG	230292	CP004138.1|CP004138.1
230310	-	1	1	WT_00_min_Tc	1	1	26.43	42	4.07	1	230310	-	SM2011_a0426		protein_coding	NA	807	0	0	1	0	1	0	0	0		TCACGCCGCGAGCGTGCCGTCATGCTCGAGCCACGTGGTAAGGGTATCGTT	230310	CP004138.1|CP004138.1
230503	+	1	1	WT_00_min_Tc	1	1	13.69	17	2.56	2	230503	+	SM2011_a6090		ncRNA	0	69	0	1	0	0	1	0	0	1		AGAGACAATAGGGTGTATCGAGCCAGATCCACTCTATGCTATCGCGCGGCG	230503	CP004138.1|CP004138.1
230503	+	1	1	WT_00_min_Tc	1	1	13.69	17	2.56	2	230503	+	SM2011_a0426		protein_coding	NA	807	0	0	0	1	1	0	0	1		AGAGACAATAGGGTGTATCGAGCCAGATCCACTCTATGCTATCGCGCGGCG	230503	CP004138.1|CP004138.1
230561	-	1	1	WT_00_min_Tc	1	1	11.56	>100	6.51	2	230561	-	SM2011_a0426		protein_coding	NA	807	0	0	1	0	1	0	0	1		AGGTGAAGGGCTATCAGCGAGGGGAGCACGAATACGTTATTCTCGAAGACG	230561	CP004138.1|CP004138.1
230561	-	1	1	WT_00_min_Tc	1	1	11.56	>100	6.51	2	230561	-	SM2011_a6090		ncRNA	NA	69	0	0	0	1	1	0	0	1		AGGTGAAGGGCTATCAGCGAGGGGAGCACGAATACGTTATTCTCGAAGACG	230561	CP004138.1|CP004138.1
231927	+	1	1	WT_00_min_Tc	1	1	7.95	2.1	2.23	1	231927	+	SM2011_a0429		protein_coding	NA	1019	0	0	0	1	1	0	0	1		TCAGATCGATGTCTTCCGAAAACCGTCGAATGGCGCCATAGGCTTTCGAGA	231927	CP004138.1|CP004138.1
232381	+	1	1	WT_00_min_Tc	1	1	8.81	14	2.31	1	232381	+	SM2011_a0431		protein_coding	NA	607	0	0	0	1	1	0	0	1		TTCCAAGATTCATGGTTCGGCTGCGGCCGGATGTCAGGTAGACGGAGCGGA	232381	CP004138.1|CP004138.1
232730	+	1	1	WT_00_min_Tc	1	1	13.01	>100	3.09	1	232730	+	SM2011_a0431		protein_coding	NA	607	0	0	0	1	1	0	0	1		CGTCAGGTTTTGCATGGCCATTCTCCTGTCAGAAATATATACGAGTTTCTG	232730	CP004138.1|CP004138.1
233375	+	1	1	WT_00_min_Tc	1	1	44.72	8.67	3.81	1	233375	+	SM2011_a0433		protein_coding	NA	471	0	0	1	0	1	0	0	0		CACGGCTGCAGCTCTTTGCACCCGCGCACATTGGAGCCTATCTTAACAAAG	233375	CP004138.1|CP004138.1
234044	+	1	1	WT_00_min_Tc	1	1	18.79	>100	5.49	1	234044	+	SM2011_a0436		protein_coding	NA	467	0	0	0	1	1	0	0	1		CAACTGCCGTGTGCCGCGGTTCGGCCGCTTTAGGTCTATTTCATAGGCTTG	234044	CP004138.1|CP004138.1
234379	-	1	1	WT_00_min_Tc	1	1	555.09	5.65	7.51	1	234379	-	SM2011_a0436		protein_coding	0	467	1	0	0	0	1	0	0	0		ACGAGAGATAGCGTGGTACGATTACCCATCAGGCGTGTTAAAGTCCTCTAG	234379	CP004138.1|CP004138.1
234402	-	1	1	WT_00_min_Tc	1	1	101.91	>100	5.72	1	234402	-	SM2011_a0436		protein_coding	23	467	0	1	0	0	1	0	0	0		CGTTGCCCACTGAGATCCCTCCCACGAGAGATAGCGTGGTACGATTACCCA	234402	CP004138.1|CP004138.1
234579	-	1	1	WT_00_min_Tc	1	1	31.95	3	6.59	3	234579	-	SM2011_a0436		protein_coding	200	467	0	1	0	0	1	0	0	1		AACTGCCTTGTTGTGCGATGATTCAACGATAAAACTTGATAGTACCGGGCA	234579	CP004138.1|CP004138.1
234579	-	1	1	WT_00_min_Tc	1	1	31.95	3	6.59	3	234579	-	SM2011_a6091		ncRNA	NA	91	0	0	1	0	1	0	0	1		AACTGCCTTGTTGTGCGATGATTCAACGATAAAACTTGATAGTACCGGGCA	234579	CP004138.1|CP004138.1
234579	-	1	1	WT_00_min_Tc	1	1	31.95	3	6.59	3	234579	-	SM2011_a6092		ncRNA	NA	54	0	0	0	1	1	0	0	1		AACTGCCTTGTTGTGCGATGATTCAACGATAAAACTTGATAGTACCGGGCA	234579	CP004138.1|CP004138.1
234590	+	1	1	WT_00_min_Tc	1	1	10.12	>100	>100	2	234590	+	SM2011_a6092		ncRNA	6	54	1	0	0	0	1	0	0	1		GCCCTGCATAGCAGTTTCCTCTTGCCGTCCATTCTGTCATGCCCGGTACTA	234590	CP004138.1|CP004138.1
234590	+	1	1	WT_00_min_Tc	1	1	10.12	>100	>100	2	234590	+	SM2011_a6091		ncRNA	NA	91	0	0	0	1	1	0	0	1		GCCCTGCATAGCAGTTTCCTCTTGCCGTCCATTCTGTCATGCCCGGTACTA	234590	CP004138.1|CP004138.1
234605	-	1	1	WT_00_min_Tc	1	1	13.55	12	5.69	2	234605	-	SM2011_a6091		ncRNA	0	91	1	0	0	0	1	0	0	1		GACCGGACAACAGATATTGCATTCGCAACTGCCTTGTTGTGCGATGATTCA	234605	CP004138.1|CP004138.1
234605	-	1	1	WT_00_min_Tc	1	1	13.55	12	5.69	2	234605	-	SM2011_a6092		ncRNA	NA	54	0	0	0	1	1	0	0	1		GACCGGACAACAGATATTGCATTCGCAACTGCCTTGTTGTGCGATGATTCA	234605	CP004138.1|CP004138.1
234814	+	1	1	WT_00_min_Tc	1	1	18.3	3.7	3.1	1	234814	+	SM2011_a6093		ncRNA	110	228	0	1	0	0	1	0	0	0		CGGCCGAGATCGGTATGGCGGAAATCACTCGGCTGACGCATGCTCGCGAAT	234814	CP004138.1|CP004138.1
234889	-	1	1	WT_00_min_Tc	1	1	10.84	2.78	3.08	2	234889	-	SM2011_a6091		ncRNA	284	91	0	1	0	0	1	0	0	1		GCATCGAATCTCCCATAGACATGCATGTAGGAAACAATACCCTGGATGTCG	234889	CP004138.1|CP004138.1
234889	-	1	1	WT_00_min_Tc	1	1	10.84	2.78	3.08	2	234889	-	SM2011_a6093		ncRNA	NA	228	0	0	0	1	1	0	0	1		GCATCGAATCTCCCATAGACATGCATGTAGGAAACAATACCCTGGATGTCG	234889	CP004138.1|CP004138.1
234924	+	1	1	WT_00_min_Tc	1	1	773.74	20.65	12.42	1	234924	+	SM2011_a6093		ncRNA	0	228	1	0	0	0	1	0	0	0		CTGAGCAAGAGGGATCGACATCCAGGGTATTGTTTCCTACATGCATGTCTA	234924	CP004138.1|CP004138.1
234988	-	1	1	WT_00_min_Tc	1	1	8.13	2.71	2.04	1	234988	-	SM2011_a6093		ncRNA	NA	228	0	0	0	1	1	0	0	1		ACGCTGCGACGATAATTTGACTTCCCGTTGCTGTGCACCAGATCAGCACCG	234988	CP004138.1|CP004138.1
235162	-	1	1	WT_00_min_Tc	1	1	369.34	>100	38.18	2	235162	-	SM2011_a6094		ncRNA	0	138	1	0	0	0	1	0	0	1		ATGCCTTGGACGGTCTTGAATTACCGACGCCATTCCCCCATCTATCGCCCA	235162	CP004138.1|CP004138.1
235162	-	1	1	WT_00_min_Tc	1	1	369.34	>100	38.18	2	235162	-	SM2011_a6093		ncRNA	NA	228	0	0	0	1	1	0	0	1		ATGCCTTGGACGGTCTTGAATTACCGACGCCATTCCCCCATCTATCGCCCA	235162	CP004138.1|CP004138.1
235382	+	1	1	WT_00_min_Tc	1	1	138.77	97	4.05	1	235382	+	SM2011_a5022		protein_coding	147	518	1	0	0	0	1	0	0	0		TTTCCGCTCGGCACCACGATTTCGGCCATATCGTCCGACACGATGTTGATG	235382	CP004138.1|CP004138.1
236574	-	1	1	WT_00_min_Tc	1	1	15.18	2.07	2.81	1	236574	-	SM2011_a0444		protein_coding	NA	849	0	0	1	0	1	0	0	0		GCATTACAACAATCTTCACCCGCACAGTGCTTTAGGATATCAATCGCCGCG	236574	CP004138.1|CP004138.1
236632	+	1	1	WT_00_min_Tc	1	1	10.16	4	4.61	1	236632	+	SM2011_a0444		protein_coding	NA	849	0	0	0	1	1	0	0	1		TTGATATCCTAAAGCACTGTGCGGGTGAAGATTGTTGTAATGCTCGAACCA	236632	CP004138.1|CP004138.1
237102	-	1	1	WT_00_min_Tc	1	1	31.95	57	>100	1	237102	-	SM2011_a0444		protein_coding	NA	849	0	0	1	0	1	0	0	0		CAAGCGCGTCTACCGGGTGATGAAGCTGCACAATCTGCTATTGGTGCGCCA	237102	CP004138.1|CP004138.1
237856	-	1	1	WT_00_min_Tc	1	1	7.42	11	4.95	1	237856	-	SM2011_a0445		protein_coding	94	393	1	0	0	0	1	0	0	0		CGAAACCAAGCTGGTTAAGAGTCTTCGAAGCTTATGTTAAGGACCTACGCG	237856	CP004138.1|CP004138.1
237885	+	1	1	WT_00_min_Tc	1	1	14.91	2.22	29.68	1	237885	+	SM2011_a6095		ncRNA	85	99	0	1	0	0	1	0	0	0		CCGCGGCATTGTCCTGGATTTCGCGTAGGTCCTTAACATAAGCTTCGAAGA	237885	CP004138.1|CP004138.1
237970	+	1	1	WT_00_min_Tc	1	1	69.11	81	8.09	1	237970	+	SM2011_a6095		ncRNA	0	99	1	0	0	0	1	0	0	0		TAAGGTCTGGGGCGTTTCGGGATTGGTCGAGCTCTGTGCTAAACGTGTAGA	237970	CP004138.1|CP004138.1
238106	+	1	1	WT_00_min_Tc	1	1	12.29	2.75	2.98	1	238106	+	SM2011_a0447		protein_coding	8	1201	0	1	0	0	1	0	0	0		CTCGTTGGTGACTTTGTGTTGCTCGACAGTTCGCGGTAAACGCATTAGCTT	238106	CP004138.1|CP004138.1
238114	+	1	1	WT_00_min_Tc	1	1	91.79	2.26	8.43	1	238114	+	SM2011_a0447		protein_coding	0	1201	1	0	0	0	1	0	0	0		TGACTTTGTGTTGCTCGACAGTTCGCGGTAAACGCATTAGCTTCAAAGACC	238114	CP004138.1|CP004138.1
238301	+	1	1	WT_00_min_Tc	1	1	11.56	6	4.33	1	238301	+	SM2011_a0447		protein_coding	NA	1201	0	0	1	0	1	0	0	0		GTTTGCTGGCGATCGGCTGTACCCTAGTGCTTTGGCCCTTCCTATCCGCCA	238301	CP004138.1|CP004138.1
238333	+	1	1	WT_00_min_Tc	1	1	144.55	9.59	14.46	1	238333	+	SM2011_a0447		protein_coding	NA	1201	0	0	1	0	1	0	0	0		TGGCCCTTCCTATCCGCCATTCTGTGGGCGGCTGTGATATGTTTCTCGACA	238333	CP004138.1|CP004138.1
238793	-	1	1	WT_00_min_Tc	1	1	12.29	>100	4.61	1	238793	-	SM2011_a0447		protein_coding	NA	1201	0	0	0	1	1	0	0	1		GCCATAAACAACGCCTGTCACTGTCACTCCAACCACGCTAAGCAATCTTCG	238793	CP004138.1|CP004138.1
239101	-	1	1	WT_00_min_Tc	1	1	13.73	4.8	9.77	1	239101	-	SM2011_a0447		protein_coding	NA	1201	0	0	0	1	1	0	0	1		ACGCCACCGATTAAACCGAAGAGCCCCAGCAAAACGGGTAAGTTGGTATTT	239101	CP004138.1|CP004138.1
239478	-	1	1	WT_00_min_Tc	1	1	8.13	12	>100	1	239478	-	SM2011_a6096		ncRNA	NA	225	0	0	1	0	1	0	0	0		CTCCTCCTAGGTGGCGGCTGGTACGGCCGAGGACGCTGGTATTAATCGGAA	239478	CP004138.1|CP004138.1
239711	-	1	1	WT_00_min_Tc	1	1	7.23	2.17	2.85	2	239711	-	SM2011_a6096		ncRNA	101	225	1	0	0	0	1	0	0	0		GAAAATGCCGACCCTTACACGCTCGAAGCGGTACCGCTCTATGATGCCGTA	239711	CP004138.1|CP004138.1
239711	-	1	1	WT_00_min_Tc	1	1	7.23	2.17	2.85	2	239711	-	SM2011_a0448		protein_coding	NA	384	0	0	1	0	1	0	0	0		GAAAATGCCGACCCTTACACGCTCGAAGCGGTACCGCTCTATGATGCCGTA	239711	CP004138.1|CP004138.1
240381	+	1	1	WT_00_min_Tc	1	1	10.27	>100	>100	2	240381	+	SM2011_a7011		ncRNA	23	67	1	0	0	0	1	0	0	0		GCCTGCAAGGTTCACTTGCAAAGACAGAGGCAGGCCGTATGCACTCGCTCA	240381	CP004138.1|CP004138.1
240381	+	1	1	WT_00_min_Tc	1	1	10.27	>100	>100	2	240381	+	SM2011_a7010		ncRNA	NA	47	0	0	1	0	1	0	0	0		GCCTGCAAGGTTCACTTGCAAAGACAGAGGCAGGCCGTATGCACTCGCTCA	240381	CP004138.1|CP004138.1
240583	+	1	1	WT_00_min_Tc	1	1	7.23	4.33	11.13	1	240583	+	SM2011_a0450		protein_coding	NA	509	0	0	1	0	1	0	0	0		ACTCCAGCAAGTTGTGCATTGAAGTACGACAGCCCGGAGTATCATGTTCTG	240583	CP004138.1|CP004138.1
241096	+	1	1	WT_00_min_Tc	1	1	20.96	5.14	5.11	1	241096	+	SM2011_a7012		ncRNA	0	142	1	0	0	0	1	0	0	0		GCGGGCGCTGCCTTTACAATTTCGCCGCATGTGCCGCCTTATATGAGCCGG	241096	CP004138.1|CP004138.1
241785	+	1	1	WT_00_min_Tc	1	1	6.5	>100	7.32	1	241785	+	SM2011_a6097		protein_coding	132	202	1	0	0	0	1	0	0	0		GCCAGCAATCCAACAGCCGTGATGGATGAAATCCATTCTATAATCTTGACG	241785	CP004138.1|CP004138.1
242209	-	1	1	WT_00_min_Tc	1	1	836.97	13.68	24.28	2	242209	-	SM2011_a6098		ncRNA	0	68	1	0	0	0	1	0	0	1		CGCAATACGTTGCTTGCAAATTGGGTGATAGATAACGCATACATCCGCTCA	242209	CP004138.1|CP004138.1
242209	-	1	1	WT_00_min_Tc	1	1	836.97	13.68	24.28	2	242209	-	SM2011_a6097		protein_coding	NA	202	0	0	0	1	1	0	0	1		CGCAATACGTTGCTTGCAAATTGGGTGATAGATAACGCATACATCCGCTCA	242209	CP004138.1|CP004138.1
242221	-	1	1	WT_00_min_Tc	1	1	28.91	>100	>100	1	242221	-	SM2011_a6098		ncRNA	12	68	0	1	0	0	1	0	0	0		GCCACGAAGCGGCGCAATACGTTGCTTGCAAATTGGGTGATAGATAACGCA	242221	CP004138.1|CP004138.1
242238	+	1	1	WT_00_min_Tc	1	1	23.72	>100	12.99	2	242238	+	SM2011_a7013		ncRNA	268	35	0	1	0	0	1	0	0	1		GAGCGGCGCCCACGCTCGCGATGAGCGGATGTATGCGTTATCTATCACCCA	242238	CP004138.1|CP004138.1
242238	+	1	1	WT_00_min_Tc	1	1	23.72	>100	12.99	2	242238	+	SM2011_a6098		ncRNA	NA	68	0	0	0	1	1	0	0	1		GAGCGGCGCCCACGCTCGCGATGAGCGGATGTATGCGTTATCTATCACCCA	242238	CP004138.1|CP004138.1
242506	+	1	1	WT_00_min_Tc	1	1	39.03	>100	3.31	1	242506	+	SM2011_a7013		ncRNA	0	35	1	0	0	0	1	0	0	0		CGGACGGACAATTGAGATCGCCGTCGATCGGCCGCGTGGTACATTGGCACT	242506	CP004138.1|CP004138.1
242512	-	1	1	WT_00_min_Tc	1	1	26.02	>100	6.6	1	242512	-	SM2011_a7013		ncRNA	NA	35	0	0	0	1	1	0	0	1		TCGCTCCAAGTTGGCTAGACTGTCTAGCTATATAGTCCTATTTATCTGCCA	242512	CP004138.1|CP004138.1
242512	-	1	1	WT_00_min_Tc	1	1	26.02	>100	6.6	1	242512	-	SM2011_a6099		protein_coding	NA	280	0	0	0	1	1	0	0	1		TCGCTCCAAGTTGGCTAGACTGTCTAGCTATATAGTCCTATTTATCTGCCA	242512	CP004138.1|CP004138.1
242542	+	1	1	WT_00_min_Tc	1	1	113.84	4.17	3.35	2	242542	+	SM2011_a0453		protein_coding	278	536	1	0	0	0	1	0	0	0		TGGTACATTGGCACTTTCAATGGCAGATAAATAGGACTATATAGCTAGACA	242542	CP004138.1|CP004138.1
242542	+	1	1	WT_00_min_Tc	1	1	113.84	4.17	3.35	2	242542	+	SM2011_a6099		protein_coding	NA	280	0	0	1	0	1	0	0	0		TGGTACATTGGCACTTTCAATGGCAGATAAATAGGACTATATAGCTAGACA	242542	CP004138.1|CP004138.1
242835	+	1	1	WT_00_min_Tc	1	1	29.14	17.33	4.53	1	242835	+	SM2011_a0453		protein_coding	NA	536	0	0	1	0	1	0	0	0		CGCGTCAAGACGCCCAGCCGCGATGTGGCCTTCTGATGTATCTAGTTGACA	242835	CP004138.1|CP004138.1
242913	-	1	1	WT_00_min_Tc	1	1	10.84	4.75	2.09	1	242913	-	SM2011_a6099		protein_coding	NA	280	0	0	0	1	1	0	0	1		TTTCAGGGCAATGCCGCGCATGATTTCGCCGAGGCTGAGCGCACTCAGGTG	242913	CP004138.1|CP004138.1
242913	-	1	1	WT_00_min_Tc	1	1	10.84	4.75	2.09	1	242913	-	SM2011_a0453		protein_coding	NA	536	0	0	0	1	1	0	0	1		TTTCAGGGCAATGCCGCGCATGATTTCGCCGAGGCTGAGCGCACTCAGGTG	242913	CP004138.1|CP004138.1
243049	-	1	1	WT_00_min_Tc	1	1	200.21	>100	8.44	2	243049	-	SM2011_a6101		ncRNA	NA	389	0	0	1	0	1	0	0	1		GGGGGCGTATTGCCGCGATGCGGCCCCATTCGACTGCGATTTGGTCGGTTA	243049	CP004138.1|CP004138.1
243049	-	1	1	WT_00_min_Tc	1	1	200.21	>100	8.44	2	243049	-	SM2011_a0453		protein_coding	NA	536	0	0	0	1	1	0	0	1		GGGGGCGTATTGCCGCGATGCGGCCCCATTCGACTGCGATTTGGTCGGTTA	243049	CP004138.1|CP004138.1
243136	-	1	1	WT_00_min_Tc	1	1	19.65	2	2.87	2	243136	-	SM2011_a6101		ncRNA	NA	389	0	0	1	0	1	0	0	1		TGTCTTCGAAATCCTTGACGTTGCGTGTGACAAGGATGAGATCGTGAACGA	243136	CP004138.1|CP004138.1
243136	-	1	1	WT_00_min_Tc	1	1	19.65	2	2.87	2	243136	-	SM2011_a0453		protein_coding	NA	536	0	0	0	1	1	0	0	1		TGTCTTCGAAATCCTTGACGTTGCGTGTGACAAGGATGAGATCGTGAACGA	243136	CP004138.1|CP004138.1
243400	-	1	1	WT_00_min_Tc	1	1	411.3	17.5	4.54	2	243400	-	SM2011_a6101		ncRNA	0	389	1	0	0	0	1	0	0	1		TCCAGTCGATCGGAGCTGACTCCGTGAACGCGCTGAGGTATAGACAACGAG	243400	CP004138.1|CP004138.1
243400	-	1	1	WT_00_min_Tc	1	1	411.3	17.5	4.54	2	243400	-	SM2011_a0453		protein_coding	NA	536	0	0	0	1	1	0	0	1		TCCAGTCGATCGGAGCTGACTCCGTGAACGCGCTGAGGTATAGACAACGAG	243400	CP004138.1|CP004138.1
243601	+	1	1	WT_00_min_Tc	1	1	29.81	3.2	9.5	1	243601	+	SM2011_a6102		ncRNA	NA	58	0	0	0	1	1	0	0	1		TAAACATTTCACGAACGGAGGTAGCCAAGAAGGATTATATAATTCCGGCCA	243601	CP004138.1|CP004138.1
243646	-	1	1	WT_00_min_Tc	1	1	7.95	>100	>100	1	243646	-	SM2011_a6102		ncRNA	100	58	0	1	0	0	1	0	0	0		AGCGCAGCGAATAACCAAGATGGTAAGGCATTTCTGCCAAGACATACTTCG	243646	CP004138.1|CP004138.1
243800	-	1	1	WT_00_min_Tc	1	1	21.68	11	4.01	1	243800	-	SM2011_a6102		ncRNA	254	58	1	0	0	0	1	0	0	0		CCGAAGTTAACATTCTGATAAAAATCCCAATTGGCTGGCATGATTTAATCT	243800	CP004138.1|CP004138.1
243869	+	1	1	WT_00_min_Tc	1	1	13.01	10	2.6	1	243869	+	orphan		orphan	NA	NA	0	0	0	0	1	0	0	0		AATTGGGATTTTTATCAGAATGTTAACTTCGGCACGTCCCGGGTCGAGTGG	243869	CP004138.1|CP004138.1
244099	-	1	1	WT_00_min_Tc	1	1	9.49	3.33	15.46	1	244099	-	SM2011_a6103		protein_coding	NA	189	0	0	0	1	1	0	0	1		CGAGCCAAAAATCGAACTCATCAGCCCCTGTGGTGCTATTGCGCGAAGCCA	244099	CP004138.1|CP004138.1
244183	+	1	1	WT_00_min_Tc	1	1	7.23	2	4.27	1	244183	+	SM2011_a6103		protein_coding	4	189	1	0	0	0	1	0	0	0		GTTCGATTTTTGGCTCGACATAATCGAGCTGTATTAGCAACTGGCGAGCCA	244183	CP004138.1|CP004138.1
246258	-	1	1	WT_00_min_Tc	1	1	262.37	11.68	6.81	1	246258	-	SM2011_a0462		protein_coding	NA	2050	0	0	1	0	1	0	0	0		GCCAGCGGCGGTTTACTGCTGAATAAGACGCCTCTGTGGTACTATGTCCTG	246258	CP004138.1|CP004138.1
246283	-	1	1	WT_00_min_Tc	1	1	23.39	6.13	2.69	1	246283	-	SM2011_a0462		protein_coding	NA	2050	0	0	1	0	1	0	0	0		GCCGGCCGAAGTGGCTGTGCTGAATGCCAGCGGCGGTTTACTGCTGAATAA	246283	CP004138.1|CP004138.1
246537	-	1	1	WT_00_min_Tc	1	1	382.16	20.03	4.16	1	246537	-	SM2011_a0462		protein_coding	NA	2050	0	0	1	0	1	0	0	0		TCCAACTGGGTGGTTGACTTCAACGCGTTCTTTGACACAGGAGTGCCGGTA	246537	CP004138.1|CP004138.1
246660	-	1	1	WT_00_min_Tc	1	1	18.79	>100	4.23	1	246660	-	SM2011_a0462		protein_coding	NA	2050	0	0	1	0	1	0	0	0		GTGGCGGCGTACCGGTTCGGCCACAGTATGATCCGTGATACGTACTGGGTG	246660	CP004138.1|CP004138.1
246877	+	1	1	WT_00_min_Tc	1	1	8.13	2.14	12.21	2	246877	+	SM2011_a6106		ncRNA	0	98	1	0	0	0	1	0	0	1		ATTGGTAGTGATGGGTGACGATTCGTTTGGCTTCTGCGAAGATGTCGCCCG	246877	CP004138.1|CP004138.1
246877	+	1	1	WT_00_min_Tc	1	1	8.13	2.14	12.21	2	246877	+	SM2011_a0462		protein_coding	NA	2050	0	0	0	1	1	0	0	1		ATTGGTAGTGATGGGTGACGATTCGTTTGGCTTCTGCGAAGATGTCGCCCG	246877	CP004138.1|CP004138.1
246919	-	1	1	WT_00_min_Tc	1	1	10.16	8.5	4.2	2	246919	-	SM2011_a0462		protein_coding	NA	2050	0	0	1	0	1	0	0	1		CAACGACGAAAATCTGATCATCGTGCAGTTCCACCACGCTATGCTGCGTTT	246919	CP004138.1|CP004138.1
246919	-	1	1	WT_00_min_Tc	1	1	10.16	8.5	4.2	2	246919	-	SM2011_a6106		ncRNA	NA	98	0	0	0	1	1	0	0	1		CAACGACGAAAATCTGATCATCGTGCAGTTCCACCACGCTATGCTGCGTTT	246919	CP004138.1|CP004138.1
247109	+	1	1	WT_00_min_Tc	1	1	6.5	5.5	5.57	1	247109	+	SM2011_a0462		protein_coding	NA	2050	0	0	0	1	1	0	0	1		ATTACTAGGGCCGCCTGGCCCAACAGGAGTGTTTGTGCCCCTATGAAGCTT	247109	CP004138.1|CP004138.1
247226	+	1	1	WT_00_min_Tc	1	1	7.95	>100	4.62	1	247226	+	SM2011_a0462		protein_coding	NA	2050	0	0	0	1	1	0	0	1		GTAAAGGGAATCCAGATCGAGCGCCGGGCTTCGCATGTTATTGACCGTATT	247226	CP004138.1|CP004138.1
247286	+	1	1	WT_00_min_Tc	1	1	40.48	3.03	6.83	1	247286	+	SM2011_a0462		protein_coding	NA	2050	0	0	0	1	1	0	0	1		ATCGGCATCGAGGGTCGACGAGACGTCGAACGTGATGTCATGGTCCACAAA	247286	CP004138.1|CP004138.1
247522	-	1	1	WT_00_min_Tc	1	1	48.43	10.67	2.68	1	247522	-	SM2011_a0462		protein_coding	NA	2050	0	0	1	0	1	0	0	0		CCCCGCACTAAAGCCCGAGATTCGACGTTTTCACGGCGTTAAAATTCCGCT	247522	CP004138.1|CP004138.1
247573	+	1	1	WT_00_min_Tc	1	1	25.3	>100	22.26	1	247573	+	SM2011_a0462		protein_coding	NA	2050	0	0	0	1	1	0	0	1		GCGGAATTTTAACGCCGTGAAAACGTCGAATCTCGGGCTTTAGTGCGGGGA	247573	CP004138.1|CP004138.1
248111	+	1	1	WT_00_min_Tc	1	1	26.74	>100	7.53	2	248111	+	SM2011_a6108		ncRNA	0	53	1	0	0	0	1	0	0	1		CTTCCGGCGGTACCCCTTGCGCCCGCCTCTCGCCCCGCTAACAATGTCACA	248111	CP004138.1|CP004138.1
248111	+	1	1	WT_00_min_Tc	1	1	26.74	>100	7.53	2	248111	+	SM2011_a0462		protein_coding	NA	2050	0	0	0	1	1	0	0	1		CTTCCGGCGGTACCCCTTGCGCCCGCCTCTCGCCCCGCTAACAATGTCACA	248111	CP004138.1|CP004138.1
248111	+	1	1	WT_00_min_Tc	1	1	26.74	>100	7.53	2	248111	+	SM2011_a0464		protein_coding	NA	3254	0	0	0	1	1	0	0	1		CTTCCGGCGGTACCCCTTGCGCCCGCCTCTCGCCCCGCTAACAATGTCACA	248111	CP004138.1|CP004138.1
248422	-	1	1	WT_00_min_Tc	1	1	7.45	12	>100	1	248422	-	SM2011_a0464		protein_coding	NA	3254	0	0	1	0	1	0	0	0		CTCGAACAGGGACGCGATGAGGAGGCCGAGGACTTTGCTAAACTCAGCGCC	248422	CP004138.1|CP004138.1
248753	-	1	1	WT_00_min_Tc	1	1	11.52	>100	7.05	1	248753	-	SM2011_a0464		protein_coding	NA	3254	0	0	1	0	1	0	0	0		CGAAGGAATCCGTCGTTGCGAGGCGATGCGCGCCGAGGTAGGCGAAAGCCT	248753	CP004138.1|CP004138.1
249597	-	1	1	WT_00_min_Tc	1	1	9.49	8	6.51	1	249597	-	SM2011_a0464		protein_coding	NA	3254	0	0	1	0	1	0	0	0		CACTTGGGGACGGCTTGCTCTCACTCGTCCGCCGGGATCTAATCCGCCCGG	249597	CP004138.1|CP004138.1
249837	-	1	1	WT_00_min_Tc	1	1	6.85	>100	3.71	1	249837	-	SM2011_a0464		protein_coding	NA	3254	0	0	1	0	1	0	0	0		TTGCGGAAGAGCTCGTGGCAATGCTCGTTGATGAAGAGCTACTTAGGCGCA	249837	CP004138.1|CP004138.1
249866	+	1	1	WT_00_min_Tc	1	1	22.41	>100	15.39	1	249866	+	SM2011_a0464		protein_coding	NA	3254	0	0	0	1	1	0	0	1		GAGCGACCCAGCAGTCCTCATTGCGCCTAAGTAGCTCTTCATCAACGAGCA	249866	CP004138.1|CP004138.1
250419	-	1	1	WT_00_min_Tc	1	1	7.45	6.5	5.7	1	250419	-	SM2011_a0464		protein_coding	NA	3254	0	0	1	0	1	0	0	0		CGAGGGAGATGACTGTCGCGCACGGCCGGTGCCTGCCATACGGCGACGGGA	250419	CP004138.1|CP004138.1
250586	+	1	1	WT_00_min_Tc	1	1	16.26	4.14	>100	1	250586	+	SM2011_a0464		protein_coding	NA	3254	0	0	0	1	1	0	0	1		ACAGGTGGCAGGTTCTATTGCTGACGAAGTCACCTAATAAAGTGCTGATCA	250586	CP004138.1|CP004138.1
251361	-	1	1	WT_00_min_Tc	1	1	135.52	6.13	3.3	1	251361	-	SM2011_a0464		protein_coding	1	3254	1	0	0	0	1	0	0	0		TCAGGCACGGGGACGGCTGGAGCGCTGAGGCAACAGGTGCTAGCATACTCC	251361	CP004138.1|CP004138.1
251378	+	1	1	WT_00_min_Tc	1	1	12.29	2.89	2.23	1	251378	+	SM2011_a0464		protein_coding	NA	3254	0	0	0	1	1	0	0	1		CTCCATGTGAGGCTTCGATCTGTTCTGGGCTTTGGAGTATGCTAGCACCTG	251378	CP004138.1|CP004138.1
251522	+	1	1	WT_00_min_Tc	1	1	7.45	2.83	12.61	1	251522	+	SM2011_a6109		ncRNA	NA	86	0	0	0	1	1	0	0	1		ATCATGATCTCATTAGACTGACCCTGCACCCATGCAGTATCTACCTCGATG	251522	CP004138.1|CP004138.1
251661	+	1	1	WT_00_min_Tc	1	1	20.96	7.33	2.63	2	251661	+	SM2011_a0466		protein_coding	0	1706	1	0	0	0	1	0	0	1		CACAGCGACATTGATTGCGGACTCCGTAAAATTCAGTCAGCCTGTTCGTTA	251661	CP004138.1|CP004138.1
251661	+	1	1	WT_00_min_Tc	1	1	20.96	7.33	2.63	2	251661	+	SM2011_a6109		ncRNA	NA	86	0	0	0	1	1	0	0	1		CACAGCGACATTGATTGCGGACTCCGTAAAATTCAGTCAGCCTGTTCGTTA	251661	CP004138.1|CP004138.1
251881	+	1	1	WT_00_min_Tc	1	1	7.45	11	>100	1	251881	+	SM2011_a0466		protein_coding	NA	1706	0	0	1	0	1	0	0	0		TCCCCGATACTCTTTTCATTCCGCATGCTTGGACGACGTATACTGGAGCGA	251881	CP004138.1|CP004138.1
252050	-	1	1	WT_00_min_Tc	1	1	19.65	15.5	23	1	252050	-	SM2011_a0466		protein_coding	NA	1706	0	0	0	1	1	0	0	1		ACGAAGCGAGCTGTGAGGGGGAATCCGGGCTCATGTGATATTTGAACGTGG	252050	CP004138.1|CP004138.1
252054	+	1	1	WT_00_min_Tc	1	1	6.5	>100	3.66	1	252054	+	SM2011_a0466		protein_coding	NA	1706	0	0	1	0	1	0	0	0		GTCAAATTTGGCGACGGAAGTCCGCTCGCCGCTGATGATATTGTCGCCACG	252054	CP004138.1|CP004138.1
252190	-	1	1	WT_00_min_Tc	1	1	8.67	>100	>100	1	252190	-	SM2011_a0466		protein_coding	NA	1706	0	0	0	1	1	0	0	1		CTTGTCCGCGAGCTGTTCCTTCTTGAACACAAAACCCGCCATATGGGCGGG	252190	CP004138.1|CP004138.1
252375	+	1	1	WT_00_min_Tc	1	1	59.99	42.5	6.96	1	252375	+	SM2011_a0466		protein_coding	NA	1706	0	0	1	0	1	0	0	0		GAAGCCCGCGACGACTACTCCGGACCGAAGCCAGCCGTTAAACGGATCACG	252375	CP004138.1|CP004138.1
252898	-	1	1	WT_00_min_Tc	1	1	100.96	4.1	2.81	1	252898	-	SM2011_a0466		protein_coding	NA	1706	0	0	0	1	1	0	0	1		CAGTTTGTCGTGAGTGACGTAGTTCGTGAACCACGTGTTATTGTCGCTCTC	252898	CP004138.1|CP004138.1
253175	-	1	1	WT_00_min_Tc	1	1	34.81	>100	26.82	2	253175	-	SM2011_a6110		ncRNA	0	68	1	0	0	0	1	0	0	1		GCTTATATTTGTTGTTGATTGCCATGGCCGAGGCAGGCCAGAAGATGGGCA	253175	CP004138.1|CP004138.1
253175	-	1	1	WT_00_min_Tc	1	1	34.81	>100	26.82	2	253175	-	SM2011_a0466		protein_coding	NA	1706	0	0	0	1	1	0	0	1		GCTTATATTTGTTGTTGATTGCCATGGCCGAGGCAGGCCAGAAGATGGGCA	253175	CP004138.1|CP004138.1
253261	+	1	1	WT_00_min_Tc	1	1	195.15	6.67	3.76	3	253261	+	SM2011_a0467		protein_coding	146	1138	1	0	0	0	1	0	0	1		ACAACAAATATAAGCTCACCGGGTACAACGCTTTCTGGTACAGTATCCCTT	253261	CP004138.1|CP004138.1
253261	+	1	1	WT_00_min_Tc	1	1	195.15	6.67	3.76	3	253261	+	SM2011_a0466		protein_coding	NA	1706	0	0	1	0	1	0	0	1		ACAACAAATATAAGCTCACCGGGTACAACGCTTTCTGGTACAGTATCCCTT	253261	CP004138.1|CP004138.1
253261	+	1	1	WT_00_min_Tc	1	1	195.15	6.67	3.76	3	253261	+	SM2011_a6110		ncRNA	NA	68	0	0	0	1	1	0	0	1		ACAACAAATATAAGCTCACCGGGTACAACGCTTTCTGGTACAGTATCCCTT	253261	CP004138.1|CP004138.1
253407	+	1	1	WT_00_min_Tc	1	1	146	12.16	3.21	1	253407	+	SM2011_a0467		protein_coding	0	1138	0	1	0	0	1	0	0	0		CGGCAACTACTCGGCTCGACTAGACAACGAGGCCGAACTACAGTTCATAGA	253407	CP004138.1|CP004138.1
253412	+	1	1	WT_00_min_Tc	1	1	195.15	2.15	4.59	1	253412	+	SM2011_a0467		protein_coding	NA	1138	0	0	1	0	1	0	0	0		ACTACTCGGCTCGACTAGACAACGAGGCCGAACTACAGTTCATAGACAGGA	253412	CP004138.1|CP004138.1
253636	-	1	1	WT_00_min_Tc	1	1	56.24	2.34	8.28	1	253636	-	SM2011_a0467		protein_coding	NA	1138	0	0	0	1	1	0	0	1		AGGTGCTATGTGAATCAGGGCGAAGACGCCGAAGGAGATTATAAGGAGGAG	253636	CP004138.1|CP004138.1
253667	-	1	1	WT_00_min_Tc	1	1	28.46	3.4	15.09	1	253667	-	SM2011_a0467		protein_coding	NA	1138	0	0	0	1	1	0	0	1		GCGCGCCAAGCAGGGAGCTCACCGGGTCGCCAGGTGCTATGTGAATCAGGG	253667	CP004138.1|CP004138.1
253803	+	1	1	WT_00_min_Tc	1	1	12.87	4.4	3.46	1	253803	+	SM2011_a0467		protein_coding	NA	1138	0	0	1	0	1	0	0	0		GCGCGTTACCATTTGGACGATTCATTGCTCGTGCAGTATGGGACGTGGCTG	253803	CP004138.1|CP004138.1
254442	-	1	1	WT_00_min_Tc	1	1	15.58	12.5	18.55	1	254442	-	SM2011_a0467		protein_coding	NA	1138	0	0	0	1	1	0	0	1		ACGTCGACCGCAAGGTTGACCAGCACGACGAAGGCGGAAAAAAGCAGGGTG	254442	CP004138.1|CP004138.1
254442	-	1	1	WT_00_min_Tc	1	1	15.58	12.5	18.55	1	254442	-	SM2011_a0469		protein_coding	NA	843	0	0	0	1	1	0	0	1		ACGTCGACCGCAAGGTTGACCAGCACGACGAAGGCGGAAAAAAGCAGGGTG	254442	CP004138.1|CP004138.1
254506	+	1	1	WT_00_min_Tc	1	1	153.95	>100	5.83	2	254506	+	SM2011_a0469		protein_coding	35	843	1	0	0	0	1	0	0	0		CCGCCTTCGTCGTGCTGGTCAACCTTGCGGTCGACGTGATCTATACGCTTA	254506	CP004138.1|CP004138.1
254506	+	1	1	WT_00_min_Tc	1	1	153.95	>100	5.83	2	254506	+	SM2011_a0467		protein_coding	NA	1138	0	0	1	0	1	0	0	0		CCGCCTTCGTCGTGCTGGTCAACCTTGCGGTCGACGTGATCTATACGCTTA	254506	CP004138.1|CP004138.1
255154	-	1	1	WT_00_min_Tc	1	1	8.13	2.5	4.07	1	255154	-	SM2011_a0469		protein_coding	NA	843	0	0	0	1	1	0	0	1		ACAGCCCGGCGAGATTGACCAGCGCGAAGGCAAAGTCAAGAACTACATACG	255154	CP004138.1|CP004138.1
255200	+	1	1	WT_00_min_Tc	1	1	237.94	>100	8.48	2	255200	+	SM2011_a0470		protein_coding	180	1848	1	0	0	0	1	0	0	0		CTCGCGTATGTAGTTCTTGACTTTGCCTTCGCGCTGGTCAATCTCGCCGGG	255200	CP004138.1|CP004138.1
255200	+	1	1	WT_00_min_Tc	1	1	237.94	>100	8.48	2	255200	+	SM2011_a0469		protein_coding	NA	843	0	0	1	0	1	0	0	0		CTCGCGTATGTAGTTCTTGACTTTGCCTTCGCGCTGGTCAATCTCGCCGGG	255200	CP004138.1|CP004138.1
255545	+	1	1	WT_00_min_Tc	1	1	15.58	3.25	8.66	1	255545	+	SM2011_a0470		protein_coding	NA	1848	0	0	1	0	1	0	0	0		GGGGCGAGACCATTGCGATTGTCGGCGAATCCGGGTCCGGAAAATCGCTTA	255545	CP004138.1|CP004138.1
255966	-	1	1	WT_00_min_Tc	1	1	12.2	2.1	>100	1	255966	-	SM2011_a0470		protein_coding	NA	1848	0	0	0	1	1	0	0	1		CGGCCATGTTTCGTTCGCGCTGGATACGACGCAGGAGCTTAATGATCTCCG	255966	CP004138.1|CP004138.1
256509	-	1	1	WT_00_min_Tc	1	1	9.13	>100	22.43	1	256509	-	SM2011_a0470		protein_coding	NA	1848	0	0	0	1	1	0	0	1		CGCCGACGAGGCCGACGCTTTCCCCCGCCATAATGTGTAGCGATACGTCCC	256509	CP004138.1|CP004138.1
257047	-	1	1	WT_00_min_Tc	1	1	23.04	11	3.55	1	257047	-	SM2011_a0470		protein_coding	NA	1848	0	0	0	1	1	0	0	1		ATGCGCTCGGCGATCTGGCGGACGACAGCGAGGTCGTGCGTAATGAAGAGA	257047	CP004138.1|CP004138.1
257203	-	1	1	WT_00_min_Tc	1	1	19.4	8.33	7.35	1	257203	-	SM2011_a0470		protein_coding	NA	1848	0	0	0	1	1	0	0	1		TCGCCGAAGCGCGGTGGACAGTTGCGTCAGGGGGCACGTTGAATGGCCGAG	257203	CP004138.1|CP004138.1
257306	-	1	1	WT_00_min_Tc	1	1	54.21	2.42	2.13	1	257306	-	SM2011_a0470		protein_coding	NA	1848	0	0	0	1	1	0	0	1		CAAGATCGGCTCTTGGCGCATCGTGCCCATTCCGACTATGAGACGCGCTTG	257306	CP004138.1|CP004138.1
257761	-	1	1	WT_00_min_Tc	1	1	14.91	19	3.66	2	257761	-	SM2011_a6112		ncRNA	2	73	1	0	0	0	1	0	0	1		CACCGACTCGGGCCGACGACAACGCCGTTCCTTTTGATACATTATGCGACT	257761	CP004138.1|CP004138.1
257761	-	1	1	WT_00_min_Tc	1	1	14.91	19	3.66	2	257761	-	SM2011_a6113		ncRNA	NA	98	0	0	0	1	1	0	0	1		CACCGACTCGGGCCGACGACAACGCCGTTCCTTTTGATACATTATGCGACT	257761	CP004138.1|CP004138.1
257777	+	1	1	WT_00_min_Tc	1	1	35.91	5.82	7.32	2	257777	+	SM2011_a6113		ncRNA	0	98	1	0	0	0	1	0	0	1		CTTGTTTCGAGGATCTTCCCGTTCTGTGCGTTCAAGTCGCATAATGTATCA	257777	CP004138.1|CP004138.1
257777	+	1	1	WT_00_min_Tc	1	1	35.91	5.82	7.32	2	257777	+	SM2011_a6112		ncRNA	NA	73	0	0	0	1	1	0	0	1		CTTGTTTCGAGGATCTTCCCGTTCTGTGCGTTCAAGTCGCATAATGTATCA	257777	CP004138.1|CP004138.1
258423	+	1	1	WT_00_min_Tc	1	1	11.98	11.5	5.29	2	258423	+	SM2011_a0475		protein_coding	254	1335	1	0	0	0	1	0	0	0		TTGTTATCCCTCGGACCCCCTACATTGCAGCCTACATGGTAATGGAGGATA	258423	CP004138.1|CP004138.1
258423	+	1	1	WT_00_min_Tc	1	1	11.98	11.5	5.29	2	258423	+	SM2011_a0473		protein_coding	NA	294	0	0	1	0	1	0	0	0		TTGTTATCCCTCGGACCCCCTACATTGCAGCCTACATGGTAATGGAGGATA	258423	CP004138.1|CP004138.1
260197	+	1	1	WT_00_min_Tc	1	1	10.16	9.5	6.68	1	260197	+	orphan		orphan	NA	NA	0	0	0	0	1	0	0	0		CAGCGAGCAAAACACTTCTAAATCCCTGAAAAACAGGCGTTTATGGACGGG	260197	CP004138.1|CP004138.1
260342	-	1	1	WT_00_min_Tc	1	1	10.16	16	>100	1	260342	-	orphan		orphan	NA	NA	0	0	0	0	1	0	0	0		AGCCGCACGGCCAGTTGATGTTTCTCCAGCGGCCGTCTTACAGTTCACCGG	260342	CP004138.1|CP004138.1
260779	-	1	1	WT_00_min_Tc	1	1	12.29	5.25	>100	1	260779	-	SM2011_a0478		protein_coding	NA	1206	0	0	1	0	1	0	0	0		TCAACGAGGCGATGATTGGCAAGATGAAGCGCGGTGCCTATCTGGTGAACA	260779	CP004138.1|CP004138.1
261455	+	1	1	WT_00_min_Tc	1	1	48.11	3.29	2.7	1	261455	+	SM2011_a0478		protein_coding	NA	1206	0	0	0	1	1	0	0	1		GTCACCACCAGGGTATGCCCTTGGCCTTCGAGAAATTTTCTTAAACCCAGT	261455	CP004138.1|CP004138.1
261777	-	1	1	WT_00_min_Tc	1	1	14.91	>100	5.44	1	261777	-	SM2011_a0478		protein_coding	146	1206	1	0	0	0	1	0	0	0		CAGCGCTGCGGCCACTTGAAACCTCGCCCGGCTCCTCCATCTTCTCGCGCA	261777	CP004138.1|CP004138.1
261783	+	1	1	WT_00_min_Tc	1	1	12.55	14	5.5	1	261783	+	SM2011_a7052		pseudogene	257	752	1	0	0	0	1	0	0	0		CAGCAGGCTTGCTCCTGGCCCTCCCACGTTCGTGGCGCTAGTACTGCGCGA	261783	CP004138.1|CP004138.1
262089	+	1	1	WT_00_min_Tc	1	1	12.55	4.4	8.95	1	262089	+	SM2011_a7052		pseudogene	NA	752	0	0	1	0	1	0	0	0		GGTGGTCTTTGCAGATACAAGGAGCGCGGGAACCTGGTACCTGCTCGATGG	262089	CP004138.1|CP004138.1
262438	-	1	1	WT_00_min_Tc	1	1	22.36	17.5	2.15	1	262438	-	SM2011_a7052		pseudogene	NA	752	0	0	0	1	1	0	0	1		AGGCGTGGCAGCGCGTATCGCTCGCGCGAACATAAGCGTAAAATTGTGCTG	262438	CP004138.1|CP004138.1
262466	+	1	1	WT_00_min_Tc	1	1	9.7	>100	>100	1	262466	+	SM2011_a7052		pseudogene	NA	752	0	0	1	0	1	0	0	0		AGCGGCAGATTTGATGATCGGTCAGCACAATTTTACGCTTATGTTCGCGCG	262466	CP004138.1|CP004138.1
263081	+	1	1	WT_00_min_Tc	1	1	19.65	6.8	4.48	2	263081	+	SM2011_a6118		ncRNA	NA	46	0	0	1	0	1	0	0	1		CCCTACGAACCATCTATGCCACCTGAGACAAGGCGCGTACGATTGCTCCCT	263081	CP004138.1|CP004138.1
263081	+	1	1	WT_00_min_Tc	1	1	19.65	6.8	4.48	2	263081	+	SM2011_a0483		protein_coding	NA	927	0	0	0	1	1	0	0	1		CCCTACGAACCATCTATGCCACCTGAGACAAGGCGCGTACGATTGCTCCCT	263081	CP004138.1|CP004138.1
264230	+	1	1	WT_00_min_Tc	1	1	14.46	>100	15.58	1	264230	+	SM2011_a0485		protein_coding	NA	1457	0	0	0	1	1	0	0	1		CTCACCAATCAGATTCGATCTGAGGTTCTCCAACTGGCATATACGCAGGTG	264230	CP004138.1|CP004138.1
264886	+	1	1	WT_00_min_Tc	1	1	14.23	>100	>100	1	264886	+	SM2011_a0485		protein_coding	NA	1457	0	0	0	1	1	0	0	1		CGGGATCGCCGACGCGCTCGACTGCCCGGTAGTAGGAGTAGAAATAGTGCA	264886	CP004138.1|CP004138.1
265031	-	1	1	WT_00_min_Tc	1	1	35.38	8.67	27.45	1	265031	-	SM2011_a0485		protein_coding	NA	1457	0	0	1	0	1	0	0	0		CCCGGGAGCAGGAGCGCCAGATGACCACATTGAGGGCGGATAATGTGCATC	265031	CP004138.1|CP004138.1
265299	+	1	1	WT_00_min_Tc	1	1	18.26	8	14.18	2	265299	+	SM2011_a6119		ncRNA	298	96	0	1	0	0	1	0	0	1		ATGTCCTTGAAGGACTGGGTCGGACCATGGAAAAGCTCTAGTACGTATGTG	265299	CP004138.1|CP004138.1
265299	+	1	1	WT_00_min_Tc	1	1	18.26	8	14.18	2	265299	+	SM2011_a0485		protein_coding	NA	1457	0	0	0	1	1	0	0	1		ATGTCCTTGAAGGACTGGGTCGGACCATGGAAAAGCTCTAGTACGTATGTG	265299	CP004138.1|CP004138.1
265580	-	1	1	WT_00_min_Tc	1	1	8.13	3.4	3.52	2	265580	-	SM2011_a0485		protein_coding	NA	1457	0	0	1	0	1	0	0	1		CGTCCATTTTCACTTCAGGAGGAAAGCCAATGATCAAGTATGTTAGCACGA	265580	CP004138.1|CP004138.1
265580	-	1	1	WT_00_min_Tc	1	1	8.13	3.4	3.52	2	265580	-	SM2011_a6119		ncRNA	NA	96	0	0	0	1	1	0	0	1		CGTCCATTTTCACTTCAGGAGGAAAGCCAATGATCAAGTATGTTAGCACGA	265580	CP004138.1|CP004138.1
265597	+	1	1	WT_00_min_Tc	1	1	57.6	>100	7.88	2	265597	+	SM2011_a6119		ncRNA	0	96	1	0	0	0	1	0	0	1		CTTCGTCGAAGCCTACCGGCTCTATTCCCCCGGTCGTGCTAACATACTTGA	265597	CP004138.1|CP004138.1
265597	+	1	1	WT_00_min_Tc	1	1	57.6	>100	7.88	2	265597	+	SM2011_a0485		protein_coding	NA	1457	0	0	0	1	1	0	0	1		CTTCGTCGAAGCCTACCGGCTCTATTCCCCCGGTCGTGCTAACATACTTGA	265597	CP004138.1|CP004138.1
265597	+	1	1	WT_00_min_Tc	1	1	57.6	>100	7.88	2	265597	+	SM2011_a0486		protein_coding	NA	951	0	0	0	1	1	0	0	1		CTTCGTCGAAGCCTACCGGCTCTATTCCCCCGGTCGTGCTAACATACTTGA	265597	CP004138.1|CP004138.1
266214	+	1	1	WT_00_min_Tc	1	1	13.73	7.33	13.85	1	266214	+	SM2011_a0486		protein_coding	NA	951	0	0	0	1	1	0	0	1		CTCGGTGGAAAGATAGGTGACCTGCATCCGGGCCATGGTACCGGTGCCGAA	266214	CP004138.1|CP004138.1
266433	-	1	1	WT_00_min_Tc	1	1	32.52	>100	2.82	1	266433	-	SM2011_a0486		protein_coding	NA	951	0	0	1	0	1	0	0	0		TCGAAGAACCGCCTGGCGACACGCATATCAAATACGGGTACATCCGGGACG	266433	CP004138.1|CP004138.1
266864	-	1	1	WT_00_min_Tc	1	1	18.97	20	16.28	2	266864	-	SM2011_a0486		protein_coding	248	951	1	0	0	0	1	0	0	0		CCATGAGATGGGCTTCGCCCGGTCCGTTGCGGATCGGGTAATGTTCATGGA	266864	CP004138.1|CP004138.1
266864	-	1	1	WT_00_min_Tc	1	1	18.97	20	16.28	2	266864	-	SM2011_a0489		protein_coding	NA	768	0	0	1	0	1	0	0	0		CCATGAGATGGGCTTCGCCCGGTCCGTTGCGGATCGGGTAATGTTCATGGA	266864	CP004138.1|CP004138.1
267342	-	1	1	WT_00_min_Tc	1	1	9.49	8	2.97	1	267342	-	SM2011_a0489		protein_coding	NA	768	0	0	1	0	1	0	0	0		GCCCCTCCGGTTCCGGAAAGTCAACGCTCATCCGGTGTATCAACCGTATGG	267342	CP004138.1|CP004138.1
267495	-	1	1	WT_00_min_Tc	1	1	10.12	7	6.68	1	267495	-	SM2011_a0489		protein_coding	NA	768	0	0	1	0	1	0	0	0		TGACGTGAATAAGGATGATTGAGGCGACATTCATGAATAAACCCAATGACA	267495	CP004138.1|CP004138.1
267655	+	1	1	WT_00_min_Tc	1	1	7.23	7	3.08	1	267655	+	SM2011_a0492		protein_coding	NA	684	0	0	0	1	1	0	0	1		ACGTTATGGCCACGTAGACGATCGCCAGTGAGAGAAATACTTGGTAGGGGG	267655	CP004138.1|CP004138.1
267661	+	1	1	WT_00_min_Tc	1	1	57.63	6.94	5.95	1	267661	+	SM2011_a0492		protein_coding	NA	684	0	0	0	1	1	0	0	1		TGGCCACGTAGACGATCGCCAGTGAGAGAAATACTTGGTAGGGGGCAAAGG	267661	CP004138.1|CP004138.1
268198	+	1	1	WT_00_min_Tc	1	1	17.62	>100	19.29	2	268198	+	SM2011_a6120		ncRNA	0	89	1	0	0	0	1	0	0	1		AGAGCAGCAATAGCTGGAATGTCATCACGATGCCGCCTAGCATCCGAGGTA	268198	CP004138.1|CP004138.1
268198	+	1	1	WT_00_min_Tc	1	1	17.62	>100	19.29	2	268198	+	SM2011_a0492		protein_coding	NA	684	0	0	0	1	1	0	0	1		AGAGCAGCAATAGCTGGAATGTCATCACGATGCCGCCTAGCATCCGAGGTA	268198	CP004138.1|CP004138.1
268198	+	1	1	WT_00_min_Tc	1	1	17.62	>100	19.29	2	268198	+	SM2011_a0493		protein_coding	NA	699	0	0	0	1	1	0	0	1		AGAGCAGCAATAGCTGGAATGTCATCACGATGCCGCCTAGCATCCGAGGTA	268198	CP004138.1|CP004138.1
269057	-	1	1	WT_00_min_Tc	1	1	13.01	7	4.29	2	269057	-	SM2011_a0493		protein_coding	136	699	1	0	0	0	1	0	0	0		GGCGTGGGCCTGCGCAAGGGCAACGACGAACTGCGTGATAAGATCAGCGCA	269057	CP004138.1|CP004138.1
269057	-	1	1	WT_00_min_Tc	1	1	13.01	7	4.29	2	269057	-	SM2011_a0495		protein_coding	NA	898	0	0	1	0	1	0	0	0		GGCGTGGGCCTGCGCAAGGGCAACGACGAACTGCGTGATAAGATCAGCGCA	269057	CP004138.1|CP004138.1
269171	+	1	1	WT_00_min_Tc	1	1	9.4	>100	10.58	1	269171	+	SM2011_a0495		protein_coding	NA	898	0	0	0	1	1	0	0	1		AAGAATTTCGGCTCATTGACCTCGGGACCGATGAATTCGTACTTTCCCTTT	269171	CP004138.1|CP004138.1
269242	-	1	1	WT_00_min_Tc	1	1	23.13	2.88	2.32	1	269242	-	SM2011_a0495		protein_coding	NA	898	0	0	1	0	1	0	0	0		AAGCCGACCTGGTGTTGTACGATAGCAATGAGGCGATGTATCTCGACCTCA	269242	CP004138.1|CP004138.1
269285	+	1	1	WT_00_min_Tc	1	1	7.95	12	>100	1	269285	+	SM2011_a0495		protein_coding	NA	898	0	0	0	1	1	0	0	1		CCGTTCTTGAGGTCGAGATACATCGCCTCATTGCTATCGTACAACACCAGG	269285	CP004138.1|CP004138.1
269556	-	1	1	WT_00_min_Tc	1	1	14.91	7	2.85	1	269556	-	SM2011_a0495		protein_coding	NA	898	0	0	1	0	1	0	0	0		CAAAGGCATTTCTGAAATCATCGGCGTCGATTTCGAGTATGTCTGCCAGGA	269556	CP004138.1|CP004138.1
269858	-	1	1	WT_00_min_Tc	1	1	93.51	>100	2.79	1	269858	-	SM2011_a0495		protein_coding	0	898	1	0	0	0	1	0	0	0		CACAATATACAGACTGGACAGTCTATTTTGGATGATCTAGTCTATTTCCTA	269858	CP004138.1|CP004138.1
269946	+	1	1	WT_00_min_Tc	1	1	17.62	12.5	32.98	2	269946	+	SM2011_a0496		protein_coding	262	488	0	1	0	0	1	0	0	1		TCTGTATATTGTGAATGCCGATCGCATGGCACTTGAGCTACATTTCGCCTG	269946	CP004138.1|CP004138.1
269946	+	1	1	WT_00_min_Tc	1	1	17.62	12.5	32.98	2	269946	+	SM2011_a0495		protein_coding	NA	898	0	0	0	1	1	0	0	1		TCTGTATATTGTGAATGCCGATCGCATGGCACTTGAGCTACATTTCGCCTG	269946	CP004138.1|CP004138.1
270208	+	1	1	WT_00_min_Tc	1	1	380.9	>100	3.89	1	270208	+	SM2011_a0496		protein_coding	0	488	1	0	0	0	1	0	0	0		AAATCTCGAGGAGATCGACTTCAAACCCGCCGATGTGTTAATCGGGCCATA	270208	CP004138.1|CP004138.1
270435	+	1	1	WT_00_min_Tc	1	1	6.78	4.33	2.24	1	270435	+	SM2011_a0496		protein_coding	NA	488	0	0	1	0	1	0	0	0		GCCTTTTTCGCGATGACTGGTTTGAGCGCATTAACAGCTATATTCGGCATT	270435	CP004138.1|CP004138.1
270958	+	1	1	WT_00_min_Tc	1	1	12.2	3.25	2.49	1	270958	+	SM2011_a0498		protein_coding	NA	923	0	0	0	1	1	0	0	1		TATACCGGTTCCCGATTCCACGAGATTGAGGATCGTGCCAAGGCTGTTGCA	270958	CP004138.1|CP004138.1
271398	+	1	1	WT_00_min_Tc	1	1	9.49	>100	8.14	2	271398	+	SM2011_a0499		protein_coding	250	706	1	0	0	0	1	0	0	1		GGCGGGTGTTGCGGGTCTTGATATTGGATTCAATGTCGCGCGCTATGGCGA	271398	CP004138.1|CP004138.1
271398	+	1	1	WT_00_min_Tc	1	1	9.49	>100	8.14	2	271398	+	SM2011_a0498		protein_coding	NA	923	0	0	0	1	1	0	0	1		GGCGGGTGTTGCGGGTCTTGATATTGGATTCAATGTCGCGCGCTATGGCGA	271398	CP004138.1|CP004138.1
271591	+	1	1	WT_00_min_Tc	1	1	6.78	3	>100	2	271591	+	SM2011_a0499		protein_coding	57	706	0	1	0	0	1	0	0	1		CTTGTTGGCCGCCGCATTGAAGCTGCGCAGCTGAGATACCCAATAGAAGGA	271591	CP004138.1|CP004138.1
271591	+	1	1	WT_00_min_Tc	1	1	6.78	3	>100	2	271591	+	SM2011_a0498		protein_coding	NA	923	0	0	0	1	1	0	0	1		CTTGTTGGCCGCCGCATTGAAGCTGCGCAGCTGAGATACCCAATAGAAGGA	271591	CP004138.1|CP004138.1
271641	-	1	1	WT_00_min_Tc	1	1	877.44	>100	4.44	2	271641	-	SM2011_a0498		protein_coding	0	923	1	0	0	0	1	0	0	1		GAAAACCTACGCGGTCTTGAGATCAAAATCTAATTAGGATACTTAGAGCTA	271641	CP004138.1|CP004138.1
271641	-	1	1	WT_00_min_Tc	1	1	877.44	>100	4.44	2	271641	-	SM2011_a0499		protein_coding	NA	706	0	0	0	1	1	0	0	1		GAAAACCTACGCGGTCTTGAGATCAAAATCTAATTAGGATACTTAGAGCTA	271641	CP004138.1|CP004138.1
271661	+	1	1	WT_00_min_Tc	1	1	103.67	9.54	8.84	2	271661	+	SM2011_a0499		protein_coding	NA	706	0	0	1	0	1	0	0	1		AAGGTCATTTGAATAGAATTTTTCTATCGATAGCTCTAAGTATCCTAATTA	271661	CP004138.1|CP004138.1
271661	+	1	1	WT_00_min_Tc	1	1	103.67	9.54	8.84	2	271661	+	SM2011_a0498		protein_coding	NA	923	0	0	0	1	1	0	0	1		AAGGTCATTTGAATAGAATTTTTCTATCGATAGCTCTAAGTATCCTAATTA	271661	CP004138.1|CP004138.1
272393	-	1	1	WT_00_min_Tc	1	1	13.01	>100	14.65	1	272393	-	SM2011_a0499		protein_coding	NA	706	0	0	0	1	1	0	0	1		TTGCGGCAGGTAGTTCAGCAATGGGCCGAACTGGAACGTATAGTCCATCTC	272393	CP004138.1|CP004138.1
272393	-	1	1	WT_00_min_Tc	1	1	13.01	>100	14.65	1	272393	-	SM2011_a0501		protein_coding	NA	687	0	0	0	1	1	0	0	1		TTGCGGCAGGTAGTTCAGCAATGGGCCGAACTGGAACGTATAGTCCATCTC	272393	CP004138.1|CP004138.1
273308	+	1	1	WT_00_min_Tc	1	1	36.14	47	4.97	1	273308	+	SM2011_a0503		protein_coding	NA	657	0	0	1	0	1	0	0	0		ATCCAGGGCCTGCCGCTGCTCGTGCTCTTGTTCCTGTGCTATTATGCGCCG	273308	CP004138.1|CP004138.1
276543	+	1	1	WT_00_min_Tc	1	1	7.95	>100	6.68	1	276543	+	SM2011_a0512		protein_coding	NA	1032	0	0	1	0	1	0	0	0		CCGCCTTGCGGCCGGTGGCATCTGCGGCTCGGATCTGCACTATTACAACCA	276543	CP004138.1|CP004138.1
277299	-	1	1	WT_00_min_Tc	1	1	29.14	>100	4.45	1	277299	-	SM2011_a0512		protein_coding	NA	1032	0	0	0	1	1	0	0	1		GGGTGATCAGCGGCTTGACGTCGATCAGGCCGCCCTGCATCAGCTTCACCG	277299	CP004138.1|CP004138.1
279453	-	1	1	WT_00_min_Tc	1	1	7.45	>100	>100	1	279453	-	SM2011_a0516		protein_coding	NA	888	0	0	0	1	1	0	0	1		GGTCCTTCACCATGTTGTCGATCCGCCCGGTGTGGCGGTAATCCTTCGTCA	279453	CP004138.1|CP004138.1
279688	+	1	1	WT_00_min_Tc	1	1	15.58	8.67	2.56	1	279688	+	SM2011_a0518		protein_coding	NA	333	0	0	1	0	1	0	0	0		CGTGGACCGAATAAGGAGAACTTCAAATGATTACGCGGTACGCACTGTTCG	279688	CP004138.1|CP004138.1
279756	+	1	1	WT_00_min_Tc	1	1	68.44	5.29	8.38	1	279756	+	SM2011_a0518		protein_coding	NA	333	0	0	1	0	1	0	0	0		GGCCATACCGAAGCCTTCCGCAAGGCCGTCATCGAACGTATCCTGCCGAAA	279756	CP004138.1|CP004138.1
279865	+	1	1	WT_00_min_Tc	1	1	7.95	12	3.26	1	279865	+	SM2011_a0518		protein_coding	NA	333	0	0	1	0	1	0	0	0		AGGGGGCCCCGGAACTATCCATGATCCTCGCCATCAACTATCCCGACCTCG	279865	CP004138.1|CP004138.1
281414	-	1	1	WT_00_min_Tc	1	1	7.23	>100	>100	1	281414	-	SM2011_a0522		protein_coding	NA	769	0	0	0	1	1	0	0	1		TGAAGGAATAGACCGTCACCTTGCCTTCCTTCTGCGCCAAAGTCAGCAGCG	281414	CP004138.1|CP004138.1
281454	+	1	1	WT_00_min_Tc	1	1	24.57	9.5	9.4	1	281454	+	SM2011_a0522		protein_coding	NA	769	0	0	1	0	1	0	0	0		TCGCCGGAAGCGCTGCTGACTTTGGCGCAGAAGGAAGGCAAGGTGACGGTC	281454	CP004138.1|CP004138.1
281767	+	1	1	WT_00_min_Tc	1	1	39.3	59	6.39	2	281767	+	SM2011_a0523		protein_coding	268	405	1	0	0	0	1	0	0	0		CGCTCCTTGCCCAACGCCTTTCGACCAAGGTCCTGATGTATAACGAAGCTG	281767	CP004138.1|CP004138.1
281767	+	1	1	WT_00_min_Tc	1	1	39.3	59	6.39	2	281767	+	SM2011_a0522		protein_coding	NA	769	0	0	1	0	1	0	0	0		CGCTCCTTGCCCAACGCCTTTCGACCAAGGTCCTGATGTATAACGAAGCTG	281767	CP004138.1|CP004138.1
283009	+	1	1	WT_00_min_Tc	1	1	23.85	12	3.43	1	283009	+	SM2011_a0525		protein_coding	NA	1806	0	0	1	0	1	0	0	0		GCATGGTGCCGACGCTGGTCGTTCTCATGGCGCACTACTATTCTCTTGCCT	283009	CP004138.1|CP004138.1
283226	-	1	1	WT_00_min_Tc	1	1	16.26	>100	2.65	1	283226	-	SM2011_a0525		protein_coding	NA	1806	0	0	0	1	1	0	0	1		CATAGCCGCGCTCCGCTTGACCGATTTCGATCATGCCGTAGAGGCGAGTGG	283226	CP004138.1|CP004138.1
283307	-	1	1	WT_00_min_Tc	1	1	44.72	>100	2.72	1	283307	-	SM2011_a0525		protein_coding	NA	1806	0	0	0	1	1	0	0	1		CGTAGGACCGGCGCCCCGAAATGACCCGGTTGCCAGCCCATAGGAAGAACG	283307	CP004138.1|CP004138.1
284231	-	1	1	WT_00_min_Tc	1	1	6.78	>100	>100	1	284231	-	SM2011_a0525		protein_coding	NA	1806	0	0	0	1	1	0	0	1		TCATAGCTGCCGAACTGCTTATGAAGGGATTCGATCTGTATCATGATTGCA	284231	CP004138.1|CP004138.1
284231	-	1	1	WT_00_min_Tc	1	1	6.78	>100	>100	1	284231	-	SM2011_a0526		protein_coding	NA	1047	0	0	0	1	1	0	0	1		TCATAGCTGCCGAACTGCTTATGAAGGGATTCGATCTGTATCATGATTGCA	284231	CP004138.1|CP004138.1
284254	+	1	1	WT_00_min_Tc	1	1	87.46	>100	26.47	1	284254	+	SM2011_a0526		protein_coding	NA	1047	0	0	1	0	1	0	0	0		GCCTGCAGGCCAAGTCACAGCCGTGGTTGCAATCATGATACAGATCGAATC	284254	CP004138.1|CP004138.1
284995	+	1	1	WT_00_min_Tc	1	1	12.55	>100	>100	2	284995	+	SM2011_a0527		protein_coding	286	600	1	0	0	0	1	0	0	0		CTTCGTCGGCACGCCTCCGGCAAACCTGGTGCCCGTGGTAAACGGGGCCTA	284995	CP004138.1|CP004138.1
284995	+	1	1	WT_00_min_Tc	1	1	12.55	>100	>100	2	284995	+	SM2011_a0526		protein_coding	NA	1047	0	0	1	0	1	0	0	0		CTTCGTCGGCACGCCTCCGGCAAACCTGGTGCCCGTGGTAAACGGGGCCTA	284995	CP004138.1|CP004138.1
285806	+	1	1	WT_00_min_Tc	1	1	35.91	8.57	3.63	1	285806	+	SM2011_a0527		protein_coding	NA	600	0	0	1	0	1	0	0	0		CGCCGAAGCGGATCATACCCGTCGGGCCCGCAAGTGTTACAGTGCTTGCCG	285806	CP004138.1|CP004138.1
285925	+	1	1	WT_00_min_Tc	1	1	7.99	>100	5.94	1	285925	+	orphan		orphan	NA	NA	0	0	0	0	1	0	0	0		GATTGATTGAAACCCGCAATGTCTCTGGGGTCGGCGTTGTATTGAAGGGAA	285925	CP004138.1|CP004138.1
286009	-	1	1	WT_00_min_Tc	1	1	83.12	25	11.99	1	286009	-	orphan		orphan	NA	NA	0	0	0	0	1	0	0	0		ATGATGCAGTTAAGTGGCGCGAGTTGATCAGCTCTGACGTAAGATCATCTA	286009	CP004138.1|CP004138.1
286530	-	1	1	WT_00_min_Tc	1	1	8.13	6	5.94	1	286530	-	orphan		orphan	NA	NA	0	0	0	0	1	0	0	0		TTGTTCGCTCACCACTGTCTCGCGACATTCGGATTTCGTACAACGCCCAAG	286530	CP004138.1|CP004138.1
287033	-	1	1	WT_00_min_Tc	1	1	13.01	3.57	6.6	1	287033	-	SM2011_a5025		protein_coding	21	432	1	0	0	0	1	0	0	0		TCCTGCGTCGCCATCTGTGAGTCGCACGCGAATGGATGCAATATCTGGCGA	287033	CP004138.1|CP004138.1
287109	+	1	1	WT_00_min_Tc	1	1	33.25	4.07	4.51	1	287109	+	SM2011_a5025		protein_coding	NA	432	0	0	0	1	1	0	0	1		GCGACTCACAGATGGCGACGCAGGACCAGAGCGGTGGTAACGGTCGCGATG	287109	CP004138.1|CP004138.1
287109	+	1	1	WT_00_min_Tc	1	1	33.25	4.07	4.51	1	287109	+	SM2011_a7053		pseudogene	NA	473	0	0	0	1	1	0	0	1		GCGACTCACAGATGGCGACGCAGGACCAGAGCGGTGGTAACGGTCGCGATG	287109	CP004138.1|CP004138.1
287447	-	1	1	WT_00_min_Tc	1	1	27.78	3.93	4.08	1	287447	-	SM2011_a7053		pseudogene	NA	473	0	0	1	0	1	0	0	0		CGCCGGAGCGAGGACTTGGACGAGAAAGATCTGAAGCTGATATCACTGTTG	287447	CP004138.1|CP004138.1
287530	+	1	1	WT_00_min_Tc	1	1	13.73	20	7.42	2	287530	+	SM2011_a0537		protein_coding	32	437	0	1	0	0	1	0	0	1		CAAGTCCTCGCTCCGGCGATTTTCCTGCGCATCCGGCGTATTACTGGCGGA	287530	CP004138.1|CP004138.1
287530	+	1	1	WT_00_min_Tc	1	1	13.73	20	7.42	2	287530	+	SM2011_a7053		pseudogene	NA	473	0	0	0	1	1	0	0	1		CAAGTCCTCGCTCCGGCGATTTTCCTGCGCATCCGGCGTATTACTGGCGGA	287530	CP004138.1|CP004138.1
287535	-	1	1	WT_00_min_Tc	1	1	58.27	>100	3.6	2	287535	-	SM2011_a7053		pseudogene	0	473	1	0	0	0	1	0	0	1		TCGCTTCAGCCTCACCTTCTTGGGGAAGCCATTTTGACCTATGATGCCGCA	287535	CP004138.1|CP004138.1
287535	-	1	1	WT_00_min_Tc	1	1	58.27	>100	3.6	2	287535	-	SM2011_a0537		protein_coding	NA	437	0	0	0	1	1	0	0	1		TCGCTTCAGCCTCACCTTCTTGGGGAAGCCATTTTGACCTATGATGCCGCA	287535	CP004138.1|CP004138.1
287551	+	1	1	WT_00_min_Tc	1	1	23.04	2.55	8.31	2	287551	+	SM2011_a0537		protein_coding	11	437	1	0	0	0	1	0	0	1		TTCCTGCGCATCCGGCGTATTACTGGCGGAAACCTGCGGCATCATAGGTCA	287551	CP004138.1|CP004138.1
287551	+	1	1	WT_00_min_Tc	1	1	23.04	2.55	8.31	2	287551	+	SM2011_a7053		pseudogene	NA	473	0	0	0	1	1	0	0	1		TTCCTGCGCATCCGGCGTATTACTGGCGGAAACCTGCGGCATCATAGGTCA	287551	CP004138.1|CP004138.1
287694	-	1	1	WT_00_min_Tc	1	1	44.72	6.5	22.79	2	287694	-	SM2011_a7053		pseudogene	159	473	0	1	0	0	1	0	0	1		GGCGATAAAGCGCCTTGCCCTCGCGCTGCAATTGCCCCACCACGTCGAAGA	287694	CP004138.1|CP004138.1
287694	-	1	1	WT_00_min_Tc	1	1	44.72	6.5	22.79	2	287694	-	SM2011_a0537		protein_coding	NA	437	0	0	0	1	1	0	0	1		GGCGATAAAGCGCCTTGCCCTCGCGCTGCAATTGCCCCACCACGTCGAAGA	287694	CP004138.1|CP004138.1
287951	+	1	1	WT_00_min_Tc	1	1	463.48	>100	8.26	2	287951	+	SM2011_a0538		protein_coding	0	415	1	0	0	0	1	0	0	0		GGCTGACGCTCGGCCTGGCGAAAACGCCCAACGGCTGGTATATCGTCCACG	287951	CP004138.1|CP004138.1
287951	+	1	1	WT_00_min_Tc	1	1	463.48	>100	8.26	2	287951	+	SM2011_a0537		protein_coding	NA	437	0	0	1	0	1	0	0	0		GGCTGACGCTCGGCCTGGCGAAAACGCCCAACGGCTGGTATATCGTCCACG	287951	CP004138.1|CP004138.1
288351	+	1	1	WT_00_min_Tc	1	1	18.97	3	6.53	1	288351	+	SM2011_a0538		protein_coding	NA	415	0	0	1	0	1	0	0	0		CCGTCTACGTCAAGCGCGATGGACGTTGGCGCGTGGCGGCACACCAGCAGA	288351	CP004138.1|CP004138.1
288560	-	1	1	WT_00_min_Tc	1	1	36.86	>100	24.49	1	288560	-	orphan		orphan	NA	NA	0	0	0	0	1	0	0	0		GCTGGGCTTCCTCCCTTGACCAGGCCGCGAAAACGGCGTCAACCGCCGGTC	288560	CP004138.1|CP004138.1
289101	-	1	1	WT_00_min_Tc	1	1	7.23	3	4.07	1	289101	-	SM2011_a6122		ncRNA	NA	95	0	0	1	0	1	0	0	0		GAACAACGTTGGTTCCTTAGCGTTTGCTATTTGAGGTTAGAGAGGGTGCCA	289101	CP004138.1|CP004138.1
289193	+	1	1	WT_00_min_Tc	1	1	20.33	>100	5.7	2	289193	+	SM2011_a0541		protein_coding	275	423	0	1	0	0	1	0	0	1		ACGTTGTTCCAGTTGCCGACATTCATCCAAAGATCCGCGTACAAAGATCCG	289193	CP004138.1|CP004138.1
289193	+	1	1	WT_00_min_Tc	1	1	20.33	>100	5.7	2	289193	+	SM2011_a6122		ncRNA	NA	95	0	0	0	1	1	0	0	1		ACGTTGTTCCAGTTGCCGACATTCATCCAAAGATCCGCGTACAAAGATCCG	289193	CP004138.1|CP004138.1
289225	+	1	1	WT_00_min_Tc	1	1	54.93	4.62	13.16	1	289225	+	SM2011_a0541		protein_coding	243	423	1	0	0	0	1	0	0	0		ATCCGCGTACAAAGATCCGTTGCCTCGTGTCGTTGTGCTACGCCAGTCACA	289225	CP004138.1|CP004138.1
289468	+	1	1	WT_00_min_Tc	1	1	22.41	>100	>100	1	289468	+	SM2011_a0541		protein_coding	0	423	0	1	0	0	1	0	0	0		ATTCGCTGAGGTCGTTGGAACTTTCGATTGCATCATGGCGTTTCCGGGTTC	289468	CP004138.1|CP004138.1
290413	+	1	1	WT_00_min_Tc	1	1	106.38	4.14	5.49	1	290413	+	SM2011_a0543		protein_coding	NA	591	0	0	1	0	1	0	0	0		GCGGCTCACAGATGGCGACGCAGGACAAGCGCGGTGGTAACGGTCGCAATG	290413	CP004138.1|CP004138.1
291006	+	1	1	WT_00_min_Tc	1	1	8.81	4.5	>100	1	291006	+	SM2011_a0545		protein_coding	NA	441	0	0	0	1	1	0	0	1		AGCCGTGACGAACCTTGATCCGGTCCTCTGCGCCGCTATCAGGTAGGTGCA	291006	CP004138.1|CP004138.1
291563	-	1	1	WT_00_min_Tc	1	1	1549.62	35.03	6.6	1	291563	-	SM2011_a0548		protein_coding	0	264	1	0	0	0	1	0	0	0		CCTCCCTTCCTTCCTTGCGCTGCTTCACTCCAATTGCTATCATTGCTCTCA	291563	CP004138.1|CP004138.1
291876	-	1	1	WT_00_min_Tc	1	1	6.78	2.8	>100	1	291876	-	SM2011_a0551		protein_coding	NA	1293	0	0	0	1	1	0	0	1		TAGAGCGTCGAGATCGATGAAGCCAGGCCCAATCAGTGCCATACCCACCCG	291876	CP004138.1|CP004138.1
291937	+	1	1	WT_00_min_Tc	1	1	13.12	>100	>100	1	291937	+	SM2011_a0551		protein_coding	NA	1293	0	0	1	0	1	0	0	0		GGCACTGATTGGGCCTGGCTTCATCGATCTCGACGCTCTATCCGACATCGA	291937	CP004138.1|CP004138.1
292728	-	1	1	WT_00_min_Tc	1	1	23.85	>100	28.48	1	292728	-	SM2011_a0551		protein_coding	NA	1293	0	0	0	1	1	0	0	1		ACCCATTACCCGGCCTAGCATGAGCCCGATCTGCATATTAAGGATCATGTC	292728	CP004138.1|CP004138.1
293893	+	1	1	WT_00_min_Tc	1	1	63.69	30	34.59	1	293893	+	SM2011_a0554		protein_coding	NA	798	0	0	1	0	1	0	0	0		CGTCTGGGAGTTGCTGTGCCATCCTGCCGTGATCGCCTACTATGAACGGCA	293893	CP004138.1|CP004138.1
294066	+	1	1	WT_00_min_Tc	1	1	210.05	>100	5.46	1	294066	+	SM2011_a0554		protein_coding	NA	798	0	0	1	0	1	0	0	0		TCCTCCACCTTAACGCTCGCTTCATTTCCAACGATGTGATTGGATACTTCA	294066	CP004138.1|CP004138.1
294093	-	1	1	WT_00_min_Tc	1	1	8.13	>100	9.65	1	294093	-	SM2011_a0554		protein_coding	NA	798	0	0	0	1	1	0	0	1		CCGTGCAGGCTGTTCAAGCTCCCGACGGAATTCATCGATATGGGTGTCGAA	294093	CP004138.1|CP004138.1
294221	-	1	1	WT_00_min_Tc	1	1	76.61	>100	29.03	1	294221	-	SM2011_a0554		protein_coding	NA	798	0	0	0	1	1	0	0	1		ACGTGCCCGCGCAGCATAGGAAACTCCAGCGCGGCGAGGTATTGGTCGAGA	294221	CP004138.1|CP004138.1
294618	+	1	1	WT_00_min_Tc	1	1	14.91	23	3.03	1	294618	+	orphan		orphan	NA	NA	0	0	0	0	1	0	0	0		TCTTCGATCGCCTCTTAACCAGGCGGGATAGAAGTGGTACTTCGTCCGTCG	294618	CP004138.1|CP004138.1
294701	-	1	1	WT_00_min_Tc	1	1	7.45	>100	7.32	1	294701	-	orphan		orphan	NA	NA	0	0	0	0	1	0	0	0		CCGAAAGCGGCAGTTCATCCGCGGGTGCGGCAAACCGACTACAATGACGAA	294701	CP004138.1|CP004138.1
294813	+	1	1	WT_00_min_Tc	1	1	15.58	>100	16.28	1	294813	+	SM2011_a6124		ncRNA	NA	54	0	0	0	1	1	0	0	1		TGGTTCGAAACGACTTGAAAGGCGCAGGGCTGCCGTTCACAGACTTAAGCG	294813	CP004138.1|CP004138.1
294893	-	1	1	WT_00_min_Tc	1	1	49.46	9.11	7.87	1	294893	-	SM2011_a6124		ncRNA	0	54	1	0	0	0	1	0	0	0		GACTGCCAGCGTTCGTTGTTCCAGGCGATACATTATGCGATCTTCTTGGCC	294893	CP004138.1|CP004138.1
294921	+	1	1	WT_00_min_Tc	1	1	42.01	6.17	3.05	1	294921	+	SM2011_a6124		ncRNA	NA	54	0	0	0	1	1	0	0	1		GTTGCCAAGATATTCACGGTCTGGCCAAGAAGATCGCATAATGTATCGCCT	294921	CP004138.1|CP004138.1
295050	+	1	1	WT_00_min_Tc	1	1	10.16	3	4.64	1	295050	+	orphan		orphan	NA	NA	0	0	0	0	1	0	0	0		ACAACTTGTTGCACAAACACCTAGGGCCATATCCGTGGCAAAATCCCTGTC	295050	CP004138.1|CP004138.1
295200	+	1	1	WT_00_min_Tc	1	1	7.23	>100	>100	1	295200	+	SM2011_a0557		protein_coding	NA	917	0	0	0	1	1	0	0	1		CAGTAGCACCGCGAGTTGTCAGCTGACAGCGACCGTGTTTTGACGGTGTTG	295200	CP004138.1|CP004138.1
295629	-	1	1	WT_00_min_Tc	1	1	7.45	2	5.44	1	295629	-	SM2011_a0557		protein_coding	NA	917	0	0	1	0	1	0	0	0		AGGATATGATCGCGGTCCGCATCGGGCCGCCGGCGCGTATGATCGTCGTTG	295629	CP004138.1|CP004138.1
295759	-	1	1	WT_00_min_Tc	1	1	18.83	2.06	35.62	1	295759	-	SM2011_a0557		protein_coding	NA	917	0	0	1	0	1	0	0	0		TGGCCTAAACTATCCGCATTCCTCCTCGCTTATCCCGATATCAAGGTCGAG	295759	CP004138.1|CP004138.1
295770	-	1	1	WT_00_min_Tc	1	1	9.49	2.4	17.81	1	295770	-	SM2011_a0557		protein_coding	NA	917	0	0	1	0	1	0	0	0		ACACGATCCTTTGGCCTAAACTATCCGCATTCCTCCTCGCTTATCCCGATA	295770	CP004138.1|CP004138.1
295792	-	1	1	WT_00_min_Tc	1	1	7.23	11	4.45	1	295792	-	SM2011_a0557		protein_coding	NA	917	0	0	1	0	1	0	0	0		ACTGCGGGCCAGCATTCGATCGACACGATCCTTTGGCCTAAACTATCCGCA	295792	CP004138.1|CP004138.1
296798	-	1	1	WT_00_min_Tc	1	1	8.81	>100	5.19	1	296798	-	SM2011_a0559		protein_coding	NA	744	0	0	0	1	1	0	0	1		GGCGCTGCCAGACGTCGCCATAGAGGCGTTGTTGCGTGTACTGCTCGAGGG	296798	CP004138.1|CP004138.1
297298	-	1	1	WT_00_min_Tc	1	1	48.79	>100	31.74	1	297298	-	SM2011_a0559		protein_coding	NA	744	0	0	0	1	1	0	0	1		TTCTTCGCTCAGCCCATTGTCCAGGGCTTTGTTCAGGTGGAAGGTGATCTG	297298	CP004138.1|CP004138.1
299090	+	1	1	WT_00_min_Tc	1	1	6.5	2.8	3.66	1	299090	+	SM2011_a0564		protein_coding	NA	1104	0	0	1	0	1	0	0	0		TTACGCATGCCCATCTTGCCGGAGAAGAGAAGGACACGCATGAGGAAGCGA	299090	CP004138.1|CP004138.1
299126	+	1	1	WT_00_min_Tc	1	1	12.2	2.2	4.08	1	299126	+	SM2011_a0564		protein_coding	NA	1104	0	0	1	0	1	0	0	0		CGCATGAGGAAGCGACTGATTTGCACCACACTGTCGATCTTAGTGGGGGGA	299126	CP004138.1|CP004138.1
299298	+	1	1	WT_00_min_Tc	1	1	25.07	3.06	19.13	1	299298	+	SM2011_a0564		protein_coding	NA	1104	0	0	1	0	1	0	0	0		GCGACGGCGAACGGCTGATCCTCACCGAAAAAGCTGGTACCGTCGTGATTA	299298	CP004138.1|CP004138.1
299418	-	1	1	WT_00_min_Tc	1	1	27.78	19.5	8.16	1	299418	-	SM2011_a0564		protein_coding	NA	1104	0	0	0	1	1	0	0	1		AACGATCCGGTTGGCTGGTTCCGAGCCGGAAGAATAGGAATAATAGAAGAA	299418	CP004138.1|CP004138.1
299573	-	1	1	WT_00_min_Tc	1	1	7.95	>100	7.32	1	299573	-	SM2011_a0564		protein_coding	NA	1104	0	0	0	1	1	0	0	1		TGCGGGCGCTCGTAATTTTCGGTCCACCCCGTCGTGACATAGAGATGGTCG	299573	CP004138.1|CP004138.1
299725	+	1	1	WT_00_min_Tc	1	1	10.84	16	14.65	1	299725	+	SM2011_a0564		protein_coding	NA	1104	0	0	1	0	1	0	0	0		CGTTCCCGAAGACAATCCGTTTCAGGGCTCGTTGGTGTATTCCTTTGGCCA	299725	CP004138.1|CP004138.1
300192	-	1	1	WT_00_min_Tc	1	1	149.07	2.19	12.33	2	300192	-	SM2011_a6125		ncRNA	0	124	1	0	0	0	1	0	0	1		GTTTCTTCATCTCGTTTCCTTTCTGGAGCTTAATAGTCCATGATGGTCAAA	300192	CP004138.1|CP004138.1
300192	-	1	1	WT_00_min_Tc	1	1	149.07	2.19	12.33	2	300192	-	SM2011_a0564		protein_coding	NA	1104	0	0	0	1	1	0	0	1		GTTTCTTCATCTCGTTTCCTTTCTGGAGCTTAATAGTCCATGATGGTCAAA	300192	CP004138.1|CP004138.1
300192	-	1	1	WT_00_min_Tc	1	1	149.07	2.19	12.33	2	300192	-	SM2011_a5026		protein_coding	NA	480	0	0	0	1	1	0	0	1		GTTTCTTCATCTCGTTTCCTTTCTGGAGCTTAATAGTCCATGATGGTCAAA	300192	CP004138.1|CP004138.1
301194	-	1	1	WT_00_min_Tc	1	1	7.23	>100	2.03	1	301194	-	SM2011_a0567		protein_coding	NA	558	0	0	0	1	1	0	0	1		GCGAGGCTCCCGTTCTAATCTTCGCCTTGATCTTGGCCTGAAGCTCCTCTG	301194	CP004138.1|CP004138.1
301323	-	1	1	WT_00_min_Tc	1	1	16.94	10	21.52	1	301323	-	SM2011_a0567		protein_coding	NA	558	0	0	0	1	1	0	0	1		TTGCCAGCACTTCCTTGTTGACAACAGGGCGACCGTGGTCAACGTCGCGAA	301323	CP004138.1|CP004138.1
301366	+	1	1	WT_00_min_Tc	1	1	10.84	>100	3.96	1	301366	+	SM2011_a0567		protein_coding	NA	558	0	0	1	0	1	0	0	0		CTGGCGGTTCGCGACGTTGACCACGGTCGCCCTGTTGTCAACAAGGAAGTG	301366	CP004138.1|CP004138.1
301422	+	1	1	WT_00_min_Tc	1	1	13.73	2.19	2.85	2	301422	+	SM2011_a0567		protein_coding	NA	558	0	0	1	0	1	0	0	1		AAATCCGGAAGCGCTTGACCAGTTTGTGGCAATGGTGGAACTCAGCGTTTG	301422	CP004138.1|CP004138.1
301422	+	1	1	WT_00_min_Tc	1	1	13.73	2.19	2.85	2	301422	+	SM2011_a0570		protein_coding	NA	1934	0	0	0	1	1	0	0	1		AAATCCGGAAGCGCTTGACCAGTTTGTGGCAATGGTGGAACTCAGCGTTTG	301422	CP004138.1|CP004138.1
301838	-	1	1	WT_00_min_Tc	1	1	144.33	60.5	5.32	1	301838	-	SM2011_a0570		protein_coding	NA	1934	0	0	1	0	1	0	0	0		ACAGGCCCTTCGGCCTTGCCTATTTCATGGCCGGGCGCTACCCCGAGGCGG	301838	CP004138.1|CP004138.1
302624	-	1	1	WT_00_min_Tc	1	1	9.7	7.5	11.13	1	302624	-	SM2011_a0570		protein_coding	NA	1934	0	0	1	0	1	0	0	0		CGGAATTTAAGGTCATCGCCCGAAACTCGACCGAGACTTACAAGGGAAAGG	302624	CP004138.1|CP004138.1
302801	-	1	1	WT_00_min_Tc	1	1	12.29	2.42	3.22	1	302801	-	SM2011_a0570		protein_coding	NA	1934	0	0	1	0	1	0	0	0		TGCTAGCCCTTCTTCTTGTTTTGGCAGGCGCAGCCTGGCAGTTTTGGCCGA	302801	CP004138.1|CP004138.1
303446	-	1	1	WT_00_min_Tc	1	1	227.1	25.88	2.02	1	303446	-	SM2011_a0570		protein_coding	NA	1934	0	0	1	0	1	0	0	0		ATGGTCGGGCCAGTCATTTCATTTTGATGCGACCAATCCTATAATGCGCCG	303446	CP004138.1|CP004138.1
303469	+	1	1	WT_00_min_Tc	1	1	10.84	13	8.57	1	303469	+	SM2011_a0570		protein_coding	NA	1934	0	0	0	1	1	0	0	1		TGCGTTCCATCGGGATTGCCCTTTCCCCGGCGCATTATAGGATTGGTCGCA	303469	CP004138.1|CP004138.1
303696	+	1	1	WT_00_min_Tc	1	1	8.67	>100	3.71	2	303696	+	SM2011_a6127		ncRNA	162	123	0	1	0	0	1	0	0	1		GCCGATTTGTCCGGTTCCCATCCGTCGCAAATGGGTGGAAAGTTCACGTTG	303696	CP004138.1|CP004138.1
303696	+	1	1	WT_00_min_Tc	1	1	8.67	>100	3.71	2	303696	+	SM2011_a6126		ncRNA	NA	146	0	0	0	1	1	0	0	1		GCCGATTTGTCCGGTTCCCATCCGTCGCAAATGGGTGGAAAGTTCACGTTG	303696	CP004138.1|CP004138.1
303737	+	1	1	WT_00_min_Tc	1	1	53.07	19.6	6.46	2	303737	+	SM2011_a6127		ncRNA	121	123	1	0	0	0	1	0	0	1		GTTCACGTTGCCGACGTCGATCTGAATACGAAGAAGCGCTAGAAGCGGTCA	303737	CP004138.1|CP004138.1
303737	+	1	1	WT_00_min_Tc	1	1	53.07	19.6	6.46	2	303737	+	SM2011_a6126		ncRNA	NA	146	0	0	0	1	1	0	0	1		GTTCACGTTGCCGACGTCGATCTGAATACGAAGAAGCGCTAGAAGCGGTCA	303737	CP004138.1|CP004138.1
303795	-	1	1	WT_00_min_Tc	1	1	1542.21	>100	5.51	2	303795	-	SM2011_a6126		ncRNA	0	146	1	0	0	0	1	0	0	1		GCACAACCTTTAAGCTCGACTTGTGACTCCCTTTCTGCTCCATTGGACGCA	303795	CP004138.1|CP004138.1
303795	-	1	1	WT_00_min_Tc	1	1	1542.21	>100	5.51	2	303795	-	SM2011_a6127		ncRNA	NA	123	0	0	0	1	1	0	0	1		GCACAACCTTTAAGCTCGACTTGTGACTCCCTTTCTGCTCCATTGGACGCA	303795	CP004138.1|CP004138.1
303858	+	1	1	WT_00_min_Tc	1	1	36.59	23	10.11	2	303858	+	SM2011_a6127		ncRNA	0	123	0	1	0	0	1	0	0	1		GCAGAAAGGGAGTCACAAGTCGAGCTTAAAGGTTGTGCTAGAGAAATCGCA	303858	CP004138.1|CP004138.1
303858	+	1	1	WT_00_min_Tc	1	1	36.59	23	10.11	2	303858	+	SM2011_a6126		ncRNA	NA	146	0	0	0	1	1	0	0	1		GCAGAAAGGGAGTCACAAGTCGAGCTTAAAGGTTGTGCTAGAGAAATCGCA	303858	CP004138.1|CP004138.1
303875	+	1	1	WT_00_min_Tc	1	1	83.12	3.09	26.38	3	303875	+	SM2011_a0572		protein_coding	108	649	0	1	0	0	1	0	0	1		AGTCGAGCTTAAAGGTTGTGCTAGAGAAATCGCATAATGTATCGACGGGAA	303875	CP004138.1|CP004138.1
303875	+	1	1	WT_00_min_Tc	1	1	83.12	3.09	26.38	3	303875	+	SM2011_a6127		ncRNA	NA	123	0	0	1	0	1	0	0	1		AGTCGAGCTTAAAGGTTGTGCTAGAGAAATCGCATAATGTATCGACGGGAA	303875	CP004138.1|CP004138.1
303875	+	1	1	WT_00_min_Tc	1	1	83.12	3.09	26.38	3	303875	+	SM2011_a6126		ncRNA	NA	146	0	0	0	1	1	0	0	1		AGTCGAGCTTAAAGGTTGTGCTAGAGAAATCGCATAATGTATCGACGGGAA	303875	CP004138.1|CP004138.1
303983	+	1	1	WT_00_min_Tc	1	1	1779.46	53.38	3.06	1	303983	+	SM2011_a0572		protein_coding	0	649	1	0	0	0	1	0	0	0		GGAAGCGAGCGGTCTTGCCAATTTTTGCCAAAACCGGTACAGTCACTTGCA	303983	CP004138.1|CP004138.1
305119	+	1	1	WT_00_min_Tc	1	1	7.42	14	>100	1	305119	+	SM2011_a0574		protein_coding	NA	731	0	0	0	1	1	0	0	1		ATGGCAATCCGGAAGCGTGACAAATCGCTCGGCATCCGCGACCGTGGCCAA	305119	CP004138.1|CP004138.1
305311	+	1	1	WT_00_min_Tc	1	1	6.5	8	10.55	2	305311	+	SM2011_a0575		protein_coding	218	313	0	1	0	0	1	0	0	1		TATCCACGCGCCCGTTGACACTCCGACAAGACTTCCCGGACAAGCGCGCCG	305311	CP004138.1|CP004138.1
305311	+	1	1	WT_00_min_Tc	1	1	6.5	8	10.55	2	305311	+	SM2011_a0574		protein_coding	NA	731	0	0	0	1	1	0	0	1		TATCCACGCGCCCGTTGACACTCCGACAAGACTTCCCGGACAAGCGCGCCG	305311	CP004138.1|CP004138.1
305522	-	1	1	WT_00_min_Tc	1	1	10.84	>100	8.9	2	305522	-	SM2011_a0574		protein_coding	2	731	1	0	0	0	1	0	0	1		GCGGCTCGAATGAGCCCATTGCAGACCTTCTCTCTACAGCTAACATGCCCA	305522	CP004138.1|CP004138.1
305522	-	1	1	WT_00_min_Tc	1	1	10.84	>100	8.9	2	305522	-	SM2011_a0575		protein_coding	NA	313	0	0	0	1	1	0	0	1		GCGGCTCGAATGAGCCCATTGCAGACCTTCTCTCTACAGCTAACATGCCCA	305522	CP004138.1|CP004138.1
305529	+	1	1	WT_00_min_Tc	1	1	20.24	4.5	4.19	2	305529	+	SM2011_a0575		protein_coding	0	313	1	0	0	0	1	0	0	1		CGTTAAGGCAGGCTTGGACGATCATGTTGGTCTCCAGTATTTGTGGGCATG	305529	CP004138.1|CP004138.1
305529	+	1	1	WT_00_min_Tc	1	1	20.24	4.5	4.19	2	305529	+	SM2011_a0574		protein_coding	NA	731	0	0	0	1	1	0	0	1		CGTTAAGGCAGGCTTGGACGATCATGTTGGTCTCCAGTATTTGTGGGCATG	305529	CP004138.1|CP004138.1
305529	+	1	1	WT_00_min_Tc	1	1	20.24	4.5	4.19	2	305529	+	SM2011_a6129		ncRNA	NA	60	0	0	0	1	1	0	0	1		CGTTAAGGCAGGCTTGGACGATCATGTTGGTCTCCAGTATTTGTGGGCATG	305529	CP004138.1|CP004138.1
306386	-	1	1	WT_00_min_Tc	1	1	8.13	>100	10.39	1	306386	-	SM2011_a0576		protein_coding	NA	1229	0	0	0	1	1	0	0	1		TCGTCGGCAAGTCCCTTCCCATAGGTCGTGTTGTCGTGAAGGATCGCAATC	306386	CP004138.1|CP004138.1
306937	+	1	1	WT_00_min_Tc	1	1	22.36	>100	36.94	2	306937	+	SM2011_a0579		protein_coding	245	2470	0	1	0	0	1	0	0	0		AGACCAATTCGATACGGTGCTGGGCCGGATCGACTTTGATAAGAAGGGCGA	306937	CP004138.1|CP004138.1
306937	+	1	1	WT_00_min_Tc	1	1	22.36	>100	36.94	2	306937	+	SM2011_a0576		protein_coding	NA	1229	0	0	1	0	1	0	0	0		AGACCAATTCGATACGGTGCTGGGCCGGATCGACTTTGATAAGAAGGGCGA	306937	CP004138.1|CP004138.1
306975	+	1	1	WT_00_min_Tc	1	1	120.7	2.13	4.27	2	306975	+	SM2011_a0579		protein_coding	207	2470	1	0	0	0	1	0	0	0		ATAAGAAGGGCGATCTCACAGTCCAAAGCTGGGTATGGTATGTTTGGAAAA	306975	CP004138.1|CP004138.1
306975	+	1	1	WT_00_min_Tc	1	1	120.7	2.13	4.27	2	306975	+	SM2011_a0576		protein_coding	NA	1229	0	0	1	0	1	0	0	0		ATAAGAAGGGCGATCTCACAGTCCAAAGCTGGGTATGGTATGTTTGGAAAA	306975	CP004138.1|CP004138.1
308289	-	1	1	WT_00_min_Tc	1	1	33.25	6.2	2.82	1	308289	-	SM2011_a0579		protein_coding	NA	2470	0	0	0	1	1	0	0	1		GGCACCCGAAGGTCGCCAGCGGCGATGGCAAGCATGCTATGGCTTAGGCCA	308289	CP004138.1|CP004138.1
308314	+	1	1	WT_00_min_Tc	1	1	30.49	5.12	14.84	1	308314	+	SM2011_a0579		protein_coding	NA	2470	0	0	1	0	1	0	0	0		ACCGCAATCTTCTTGCACGCCTTACTGGCCTAAGCCATAGCATGCTTGCCA	308314	CP004138.1|CP004138.1
309012	+	1	1	WT_00_min_Tc	1	1	41.2	2.97	12.61	1	309012	+	SM2011_a0579		protein_coding	NA	2470	0	0	1	0	1	0	0	0		TGTTTCTCCGACATTGCGGCATTCACGGAAACAACCGACAAGATGGAGTCC	309012	CP004138.1|CP004138.1
309103	+	1	1	WT_00_min_Tc	1	1	15.41	6	5.14	1	309103	+	SM2011_a0579		protein_coding	NA	2470	0	0	1	0	1	0	0	0		TGTCGAAGATTGCTCTGTCCTTCGGGGCTACGATCGATAAGTACGTAGGCG	309103	CP004138.1|CP004138.1
309740	-	1	1	WT_00_min_Tc	1	1	80.23	6.55	11.02	2	309740	-	SM2011_a6130		ncRNA	34	57	1	0	0	0	1	0	0	1		AGCTTATCCCTCGCCTTGACCGGGTCCGAACCATGGGCCACTTAAATCTTC	309740	CP004138.1|CP004138.1
309740	-	1	1	WT_00_min_Tc	1	1	80.23	6.55	11.02	2	309740	-	SM2011_a0579		protein_coding	NA	2470	0	0	0	1	1	0	0	1		AGCTTATCCCTCGCCTTGACCGGGTCCGAACCATGGGCCACTTAAATCTTC	309740	CP004138.1|CP004138.1
310026	+	1	1	WT_00_min_Tc	1	1	14.91	>100	4.45	2	310026	+	SM2011_a6131		ncRNA	0	102	1	0	0	0	1	0	0	1		GCGTACTGTTGATCGTTGCAGGGCACGGGACGACACAACTAAGATACCGCA	310026	CP004138.1|CP004138.1
310026	+	1	1	WT_00_min_Tc	1	1	14.91	>100	4.45	2	310026	+	SM2011_a0581		protein_coding	NA	801	0	0	0	1	1	0	0	1		GCGTACTGTTGATCGTTGCAGGGCACGGGACGACACAACTAAGATACCGCA	310026	CP004138.1|CP004138.1
310046	-	1	1	WT_00_min_Tc	1	1	13.55	7.67	5.7	1	310046	-	SM2011_a6131		ncRNA	NA	102	0	0	0	1	1	0	0	1		TGCAGAGTGATTATTCCGAACGGAACTCGATCTCGGTAAAGGCTCTCACCA	310046	CP004138.1|CP004138.1
310168	+	1	1	WT_00_min_Tc	1	1	7.45	7	9.77	1	310168	+	SM2011_a0581		protein_coding	NA	801	0	0	0	1	1	0	0	1		TCGTAGAGGAACTTCAGCACCGACTCGCGACATGTCAGGTAAGTTCGATCG	310168	CP004138.1|CP004138.1
310972	-	1	1	WT_00_min_Tc	1	1	6.85	>100	>100	2	310972	-	SM2011_a0581		protein_coding	85	801	1	0	0	0	1	0	0	0		ACTCGTCGCTGATCAGCGACATCATCGTGGCGCTCATCTATGTCGGCATTG	310972	CP004138.1|CP004138.1
310972	-	1	1	WT_00_min_Tc	1	1	6.85	>100	>100	2	310972	-	SM2011_a0583		protein_coding	NA	894	0	0	1	0	1	0	0	0		ACTCGTCGCTGATCAGCGACATCATCGTGGCGCTCATCTATGTCGGCATTG	310972	CP004138.1|CP004138.1
312833	+	1	1	WT_00_min_Tc	1	1	43.37	15.5	11.07	1	312833	+	SM2011_a0585		protein_coding	NA	1301	0	0	0	1	1	0	0	1		TGTTCTGCGTCACCTTGCCAGTCGAGATGAGATAGGGCATCGGAGTCAGGA	312833	CP004138.1|CP004138.1
313580	+	1	1	WT_00_min_Tc	1	1	10.84	16	4.34	1	313580	+	SM2011_a6133		ncRNA	118	51	1	0	0	0	1	0	0	0		GGGCGGCCATTGCCTGGGAAAACATGCTGATGTCGGTGTATCCCGTGAATG	313580	CP004138.1|CP004138.1
313897	-	1	1	WT_00_min_Tc	1	1	31.17	12	12.86	1	313897	-	SM2011_a0590		protein_coding	NA	459	0	0	0	1	1	0	0	1		TGGCGCTCACAGTCGGCGCCATTGCCTTCGCGGTCGGTTATACTATGGGTC	313897	CP004138.1|CP004138.1
314177	-	1	1	WT_00_min_Tc	1	1	7.42	4.25	2.97	1	314177	-	SM2011_a0590		protein_coding	NA	459	0	0	0	1	1	0	0	1		GTGGTCAGATTGATCTTGCGCTTGAGTTTGACTTGCTAGAATCCGGGGGTT	314177	CP004138.1|CP004138.1
314749	+	1	1	WT_00_min_Tc	1	1	54.21	>100	8.72	1	314749	+	SM2011_a6134		ncRNA	0	130	1	0	0	0	1	0	0	0		CTCGGACAAAACGGCCTTCCGCGAATGGATTTTTACGCTAGAGTCGAGTCA	314749	CP004138.1|CP004138.1
314830	-	1	1	WT_00_min_Tc	1	1	7.45	9	>100	1	314830	-	SM2011_a6134		ncRNA	NA	130	0	0	0	1	1	0	0	1		CATCCATCATGGTGTGCTGATTTGTAAGAAAATCAAGGTATAACTCGATTT	314830	CP004138.1|CP004138.1
314830	-	1	1	WT_00_min_Tc	1	1	7.45	9	>100	1	314830	-	SM2011_a0592		protein_coding	NA	1235	0	0	0	1	1	0	0	1		CATCCATCATGGTGTGCTGATTTGTAAGAAAATCAAGGTATAACTCGATTT	314830	CP004138.1|CP004138.1
314880	+	1	1	WT_00_min_Tc	1	1	62.16	7.07	11.97	1	314880	+	SM2011_a0592		protein_coding	0	1235	1	0	0	0	1	0	0	0		AAATCGAGTTATACCTTGATTTTCTTACAAATCAGCACACCATGATGGATG	314880	CP004138.1|CP004138.1
315018	-	1	1	WT_00_min_Tc	1	1	10.84	2.25	2.44	1	315018	-	SM2011_a0592		protein_coding	NA	1235	0	0	0	1	1	0	0	1		AGCAGCACGCGATATTGCCTTCATTCCAGTCTGAATGATAGGCGAAGCGCG	315018	CP004138.1|CP004138.1
315046	-	1	1	WT_00_min_Tc	1	1	7.23	>100	>100	1	315046	-	SM2011_a0592		protein_coding	NA	1235	0	0	0	1	1	0	0	1		CATTCATGTTCGCGTTGCGTGGAGGGGAAGCAGCACGCGATATTGCCTTCA	315046	CP004138.1|CP004138.1
315063	+	1	1	WT_00_min_Tc	1	1	45.53	63	4.25	1	315063	+	SM2011_a0592		protein_coding	NA	1235	0	0	1	0	1	0	0	0		CGGAACGCGCTTCGCCTATCATTCAGACTGGAATGAAGGCAATATCGCGTG	315063	CP004138.1|CP004138.1
315386	-	1	1	WT_00_min_Tc	1	1	9.49	8.5	>100	1	315386	-	SM2011_a0592		protein_coding	NA	1235	0	0	0	1	1	0	0	1		AACGAGGTTGTCTATTCGGTCGGAATTGAATTTAGCGATATAGAGCGCTGA	315386	CP004138.1|CP004138.1
316101	-	1	1	WT_00_min_Tc	1	1	10.12	>100	>100	2	316101	-	SM2011_a6136		ncRNA	0	82	1	0	0	0	1	0	0	1		AAGGCTTCTTCCACGTACCGTTGCCACGCAAGCGGAGCTATGTTTCCAGTA	316101	CP004138.1|CP004138.1
316101	-	1	1	WT_00_min_Tc	1	1	10.12	>100	>100	2	316101	-	SM2011_a0592		protein_coding	NA	1235	0	0	0	1	1	0	0	1		AAGGCTTCTTCCACGTACCGTTGCCACGCAAGCGGAGCTATGTTTCCAGTA	316101	CP004138.1|CP004138.1
316101	-	1	1	WT_00_min_Tc	1	1	10.12	>100	>100	2	316101	-	SM2011_a0594		protein_coding	NA	1032	0	0	0	1	1	0	0	1		AAGGCTTCTTCCACGTACCGTTGCCACGCAAGCGGAGCTATGTTTCCAGTA	316101	CP004138.1|CP004138.1
316290	-	1	1	WT_00_min_Tc	1	1	7.99	>100	>100	2	316290	-	SM2011_a6136		ncRNA	189	82	0	1	0	0	1	0	0	1		CGCACGAACCGGGCTTGCGTGTCCCCCTCGGTAGGCTCATCCACCAAACCA	316290	CP004138.1|CP004138.1
316290	-	1	1	WT_00_min_Tc	1	1	7.99	>100	>100	2	316290	-	SM2011_a0594		protein_coding	NA	1032	0	0	0	1	1	0	0	1		CGCACGAACCGGGCTTGCGTGTCCCCCTCGGTAGGCTCATCCACCAAACCA	316290	CP004138.1|CP004138.1
316430	+	1	1	WT_00_min_Tc	1	1	17.35	13	4.23	1	316430	+	SM2011_a0594		protein_coding	NA	1032	0	0	1	0	1	0	0	0		CCCCCAGGATTCGCCTGCGCGGTTTCCAAATGGCTGGTATCGGTTCGACTA	316430	CP004138.1|CP004138.1
317299	-	1	1	WT_00_min_Tc	1	1	33.67	3.19	8.1	1	317299	-	SM2011_a6137		ncRNA	29	59	1	0	0	0	1	0	0	0		CGTGACTTTGGACAAAGCGGCTGACTACAAGTTTACTTATGAATCCGGGTC	317299	CP004138.1|CP004138.1
317305	-	1	1	WT_00_min_Tc	1	1	10.84	2.17	6.68	1	317305	-	SM2011_a6137		ncRNA	35	59	0	1	0	0	1	0	0	0		ACTTTACGTGACTTTGGACAAAGCGGCTGACTACAAGTTTACTTATGAATC	317305	CP004138.1|CP004138.1
317311	-	1	1	WT_00_min_Tc	1	1	8.67	5.5	6.92	1	317311	-	SM2011_a6137		ncRNA	41	59	0	1	0	0	1	0	0	0		GCAGGTACTTTACGTGACTTTGGACAAAGCGGCTGACTACAAGTTTACTTA	317311	CP004138.1|CP004138.1
317640	-	1	1	WT_00_min_Tc	1	1	41.92	>100	3.93	1	317640	-	SM2011_a6138		protein_coding	0	163	1	0	0	0	1	0	0	0		CAGTTCCTGTCGACATGGCCTTTATCAACGAAAAACAGCATAACCTCGATA	317640	CP004138.1|CP004138.1
317872	+	1	1	WT_00_min_Tc	1	1	21.68	6	14.65	1	317872	+	SM2011_a0599		protein_coding	NA	1343	0	0	0	1	1	0	0	1		TCCGACTGTCCCATCGCCGCGCCGACGTGGTTGGCGTAGTTGTCTCGGGTA	317872	CP004138.1|CP004138.1
318119	+	1	1	WT_00_min_Tc	1	1	6.78	6	>100	1	318119	+	SM2011_a0599		protein_coding	NA	1343	0	0	0	1	1	0	0	1		TGCCGTCGCCGGCCTTGACCTTGGTCAGATCGATGACCGTAATCTCGTTTT	318119	CP004138.1|CP004138.1
318652	+	1	1	WT_00_min_Tc	1	1	8.67	13	5.29	1	318652	+	SM2011_a0599		protein_coding	NA	1343	0	0	0	1	1	0	0	1		TCCTCGAAGCGGTTGTTGAAGCCGTGGACGAAAACGAGCACGCTGCGGTCC	318652	CP004138.1|CP004138.1
318685	+	1	1	WT_00_min_Tc	1	1	12.29	2	4.61	1	318685	+	SM2011_a0599		protein_coding	NA	1343	0	0	0	1	1	0	0	1		ACGAGCACGCTGCGGTCCGGGCTTTTGCTGACCGTGGTATTGAGCCAGGTC	318685	CP004138.1|CP004138.1
319085	+	1	1	WT_00_min_Tc	1	1	93.24	58.5	54.93	1	319085	+	SM2011_a0599		protein_coding	NA	1343	0	0	0	1	1	0	0	1		TCGTGCAGCGATTGTGACCGGTCACTTGTTTCCCCATGTTAAGAGTGAGTC	319085	CP004138.1|CP004138.1
319572	+	1	1	WT_00_min_Tc	1	1	13.55	>100	2.97	1	319572	+	SM2011_a0601		protein_coding	NA	2309	0	0	0	1	1	0	0	1		TCTCCAAGCATGTGGGCCGCGAGGGCGCGAGTCCCGTGGTAGTATCCCGCT	319572	CP004138.1|CP004138.1
319891	+	1	1	WT_00_min_Tc	1	1	11.56	4.33	19.29	1	319891	+	SM2011_a0601		protein_coding	NA	2309	0	0	0	1	1	0	0	1		CGCCGGACTTTGGATTGAATTTGAACCGCTCCTCGTCGAGATGGGCAATCG	319891	CP004138.1|CP004138.1
320387	-	1	1	WT_00_min_Tc	1	1	14.46	11.5	2.98	1	320387	-	SM2011_a0601		protein_coding	NA	2309	0	0	1	0	1	0	0	0		CCTTCGCGAATCTTGGAGAAGGGCCGAATGCAGAACTCTATACAGATGGTG	320387	CP004138.1|CP004138.1
320411	+	1	1	WT_00_min_Tc	1	1	29.63	2.42	36.94	1	320411	+	SM2011_a0601		protein_coding	NA	2309	0	0	0	1	1	0	0	1		AAGTGCGGTCAGGAGCTCTTCCGTCACACCATCTGTATAGAGTTCTGCATT	320411	CP004138.1|CP004138.1
320664	-	1	1	WT_00_min_Tc	1	1	628.09	25.41	80.14	1	320664	-	SM2011_a0601		protein_coding	NA	2309	0	0	1	0	1	0	0	0		GATCCGTTGCGGATAGAGGTTCCCAAGGGCGGGTATGGGCCGACGTTTAGC	320664	CP004138.1|CP004138.1
320668	-	1	1	WT_00_min_Tc	1	1	18.79	6.2	3.6	1	320668	-	SM2011_a0601		protein_coding	NA	2309	0	0	1	0	1	0	0	0		GAACGATCCGTTGCGGATAGAGGTTCCCAAGGGCGGGTATGGGCCGACGTT	320668	CP004138.1|CP004138.1
320874	-	1	1	WT_00_min_Tc	1	1	11.52	2.56	8.95	1	320874	-	SM2011_a0601		protein_coding	NA	2309	0	0	1	0	1	0	0	0		TTTCACGGTGGCGGGCGAGGAGACGCGCTCCTGCGCTATATCATCGAGGAG	320874	CP004138.1|CP004138.1
320929	-	1	1	WT_00_min_Tc	1	1	9.4	14	>100	1	320929	-	SM2011_a0601		protein_coding	NA	2309	0	0	1	0	1	0	0	0		TCCGGGTCCGGATGATGTTCGCGCCCAGTTCGAGCGGATAGTATCGAGCAA	320929	CP004138.1|CP004138.1
321272	-	1	1	WT_00_min_Tc	1	1	21.68	31	4.56	1	321272	-	SM2011_a0601		protein_coding	NA	2309	0	0	1	0	1	0	0	0		AGGAGACCCTCGCCGGGCGCGGCAGCCGGATAAAGGCGTATACCGTTGCCG	321272	CP004138.1|CP004138.1
321523	-	1	1	WT_00_min_Tc	1	1	358.49	>100	8.52	1	321523	-	SM2011_a0601		protein_coding	0	2309	1	0	0	0	1	0	0	0		TCACCGGTTGTCGCAGTTGCGTTTCACACCCTTGATGTATAGCTTGTGCTA	321523	CP004138.1|CP004138.1
321645	-	1	1	WT_00_min_Tc	1	1	10.84	3.57	4.9	1	321645	-	SM2011_a0601		protein_coding	122	2309	0	1	0	0	1	0	0	0		CGGTATGTGCGCAGGAGAACTGCTGTAACTTACGTGGTAAACTGTTGCCCG	321645	CP004138.1|CP004138.1
321782	+	1	1	WT_00_min_Tc	1	1	24.54	>100	2.49	1	321782	+	SM2011_a0604		protein_coding	295	819	1	0	0	0	1	0	0	0		ATGACCAAGATCAACGACCTGACGGGCAGGGAGCAGGCATTTTCAGCGGCG	321782	CP004138.1|CP004138.1
322267	-	1	1	WT_00_min_Tc	1	1	228.24	9.16	6.04	2	322267	-	SM2011_a6140		ncRNA	0	80	1	0	0	0	1	0	0	1		TCTCCCCGTCCAGCTGGACGACCTCATGGTCTGTATCGTATTCGACAGAGA	322267	CP004138.1|CP004138.1
322267	-	1	1	WT_00_min_Tc	1	1	228.24	9.16	6.04	2	322267	-	SM2011_a0604		protein_coding	NA	819	0	0	0	1	1	0	0	1		TCTCCCCGTCCAGCTGGACGACCTCATGGTCTGTATCGTATTCGACAGAGA	322267	CP004138.1|CP004138.1
322404	+	1	1	WT_00_min_Tc	1	1	7.45	2.83	12.61	1	322404	+	SM2011_a0604		protein_coding	NA	819	0	0	1	0	1	0	0	0		CCCGATCCGCGGGGTTCCGCATGACGCGGCAGGGCCCGTATACGGACACTG	322404	CP004138.1|CP004138.1
323234	-	1	1	WT_00_min_Tc	1	1	19.65	6.8	6.51	1	323234	-	SM2011_a0606		protein_coding	NA	336	0	0	0	1	1	0	0	1		TTCATGATCCTGTCCTTCAATATCAATTCGATATGTGATTTTCGCTAATTG	323234	CP004138.1|CP004138.1
323234	-	1	1	WT_00_min_Tc	1	1	19.65	6.8	6.51	1	323234	-	SM2011_a0607		protein_coding	NA	1551	0	0	0	1	1	0	0	1		TTCATGATCCTGTCCTTCAATATCAATTCGATATGTGATTTTCGCTAATTG	323234	CP004138.1|CP004138.1
323338	-	1	1	WT_00_min_Tc	1	1	16.55	3.43	5.19	1	323338	-	SM2011_a0607		protein_coding	NA	1551	0	0	0	1	1	0	0	1		GAATTTTGGTGTTGTAGCCAGGCGTCGGTGATTGCGCGTACGATGTCGTGA	323338	CP004138.1|CP004138.1
324226	+	1	1	WT_00_min_Tc	1	1	11.98	3.1	>100	2	324226	+	SM2011_a0607		protein_coding	NA	1551	0	0	1	0	1	0	0	1		CAAGGGCAGATCGTTCGCCCCTGACGATCGGATGACGAAGATTCTGACCGA	324226	CP004138.1|CP004138.1
324226	+	1	1	WT_00_min_Tc	1	1	11.98	3.1	>100	2	324226	+	SM2011_a6142		ncRNA	NA	44	0	0	0	1	1	0	0	1		CAAGGGCAGATCGTTCGCCCCTGACGATCGGATGACGAAGATTCTGACCGA	324226	CP004138.1|CP004138.1
325073	-	1	1	WT_00_min_Tc	1	1	55.65	>100	11.87	2	325073	-	SM2011_a6143		ncRNA	0	47	1	0	0	0	1	0	0	1		TCGTTGAACGGTGCCTTGAACTGACCCGAGTCCCTGTTTACAGCGAACTCC	325073	CP004138.1|CP004138.1
325073	-	1	1	WT_00_min_Tc	1	1	55.65	>100	11.87	2	325073	-	SM2011_a0609		protein_coding	NA	576	0	0	0	1	1	0	0	1		TCGTTGAACGGTGCCTTGAACTGACCCGAGTCCCTGTTTACAGCGAACTCC	325073	CP004138.1|CP004138.1
325321	+	1	1	WT_00_min_Tc	1	1	18.3	3.56	13.85	3	325321	+	SM2011_a0610		protein_coding	148	861	1	0	0	0	1	0	0	1		CTCGGTTCAGCTCATTGACGGCAACACCTACAATTTCGGATATATCGGCTC	325321	CP004138.1|CP004138.1
325321	+	1	1	WT_00_min_Tc	1	1	18.3	3.56	13.85	3	325321	+	SM2011_a0609		protein_coding	NA	576	0	0	1	0	1	0	0	1		CTCGGTTCAGCTCATTGACGGCAACACCTACAATTTCGGATATATCGGCTC	325321	CP004138.1|CP004138.1
325321	+	1	1	WT_00_min_Tc	1	1	18.3	3.56	13.85	3	325321	+	SM2011_a6144		ncRNA	NA	89	0	0	0	1	1	0	0	1		CTCGGTTCAGCTCATTGACGGCAACACCTACAATTTCGGATATATCGGCTC	325321	CP004138.1|CP004138.1
325746	-	1	1	WT_00_min_Tc	1	1	23.97	>100	>100	2	325746	-	SM2011_a6145		ncRNA	NA	54	0	0	1	0	1	0	0	1		TGGCCAGCCATTTGTTGATTTTATCGTCACCCTGCTTCACGCTTATCAGCA	325746	CP004138.1|CP004138.1
325746	-	1	1	WT_00_min_Tc	1	1	23.97	>100	>100	2	325746	-	SM2011_a0610		protein_coding	NA	861	0	0	0	1	1	0	0	1		TGGCCAGCCATTTGTTGATTTTATCGTCACCCTGCTTCACGCTTATCAGCA	325746	CP004138.1|CP004138.1
325932	+	1	1	WT_00_min_Tc	1	1	56.24	84	7	1	325932	+	SM2011_a0610		protein_coding	NA	861	0	0	1	0	1	0	0	0		CGGAGCTGCAAAGGCTGGCCTCTATGGCAACGATGCAGTAGAGGCCATGTA	325932	CP004138.1|CP004138.1
326043	-	1	1	WT_00_min_Tc	1	1	9.4	14	5.19	2	326043	-	SM2011_a6145		ncRNA	296	54	1	0	0	0	1	0	0	1		GATTGATCGGGTTCTTGACCAGGAACTGGCTCTTGCCGTCATACATCGTAA	326043	CP004138.1|CP004138.1
326043	-	1	1	WT_00_min_Tc	1	1	9.4	14	5.19	2	326043	-	SM2011_a0610		protein_coding	NA	861	0	0	0	1	1	0	0	1		GATTGATCGGGTTCTTGACCAGGAACTGGCTCTTGCCGTCATACATCGTAA	326043	CP004138.1|CP004138.1
326063	+	1	1	WT_00_min_Tc	1	1	20.24	4.38	8.66	1	326063	+	SM2011_a0610		protein_coding	NA	861	0	0	1	0	1	0	0	0		AGTTGCCGCCTGTGAATGCGTTCTGGTCCGTTACGATGTATGACGGCAAGA	326063	CP004138.1|CP004138.1
327306	-	1	1	WT_00_min_Tc	1	1	13.73	2.12	5.86	1	327306	-	SM2011_a0612		protein_coding	NA	1687	0	0	0	1	1	0	0	1		CAGGTTGTTGATGATGTGCAATATCGCCACGACCACGATAAAGGCCATGTA	327306	CP004138.1|CP004138.1
327315	+	1	1	WT_00_min_Tc	1	1	11.56	>100	2.16	1	327315	+	SM2011_a0612		protein_coding	NA	1687	0	0	1	0	1	0	0	0		CGCGCCGCAGGGAGCCTCACATCTACGTCGCCAACTGGTACTACATGGCCT	327315	CP004138.1|CP004138.1
327350	-	1	1	WT_00_min_Tc	1	1	8.81	5.33	>100	1	327350	-	SM2011_a0612		protein_coding	NA	1687	0	0	0	1	1	0	0	1		CAGATCGTGTAGCTCTTGGCATGGCCGAGCGAGACCGGCACTGTCAGGTTG	327350	CP004138.1|CP004138.1
327484	-	1	1	WT_00_min_Tc	1	1	13.01	>100	3.87	1	327484	-	SM2011_a0612		protein_coding	NA	1687	0	0	0	1	1	0	0	1		GATAGGAAAAGATGGGTCGCTCGGCACGTTTCGGCAGGTAGTAGTAGAGCA	327484	CP004138.1|CP004138.1
327739	-	1	1	WT_00_min_Tc	1	1	11.52	>100	16.28	1	327739	-	SM2011_a0612		protein_coding	NA	1687	0	0	0	1	1	0	0	1		CGAAGGTCGAGAGGCCGTAGAAGAAGGCGGCCATCATGATAAAGCGCAGCG	327739	CP004138.1|CP004138.1
327897	-	1	1	WT_00_min_Tc	1	1	12.2	>100	2.67	1	327897	-	SM2011_a0612		protein_coding	NA	1687	0	0	0	1	1	0	0	1		CATCCTTTCGCGCTTCCAGATCGCAGGCACGAGCGTGTAAAGCGAGCCGTA	327897	CP004138.1|CP004138.1
328017	+	1	1	WT_00_min_Tc	1	1	17.35	>100	10.17	2	328017	+	SM2011_a0615		protein_coding	277	753	1	0	0	0	1	0	0	0		AGGTCCATTTCTGGCTCGCCTTCGCCGGCACCGTAATCTACGTCTTCGCAA	328017	CP004138.1|CP004138.1
328017	+	1	1	WT_00_min_Tc	1	1	17.35	>100	10.17	2	328017	+	SM2011_a0612		protein_coding	NA	1687	0	0	1	0	1	0	0	0		AGGTCCATTTCTGGCTCGCCTTCGCCGGCACCGTAATCTACGTCTTCGCAA	328017	CP004138.1|CP004138.1
328048	-	1	1	WT_00_min_Tc	1	1	23.85	9.25	26.38	1	328048	-	SM2011_a0612		protein_coding	NA	1687	0	0	0	1	1	0	0	1		AATCCACGAAAGAATAGGCGAGCGTCCCGTCCCCCGTATATGTTCTCCACA	328048	CP004138.1|CP004138.1
328591	+	1	1	WT_00_min_Tc	1	1	13.55	>100	3.41	1	328591	+	SM2011_a0615		protein_coding	NA	753	0	0	1	0	1	0	0	0		AGCGCTATGGGCCCTTCTCGCTGGCGGTCGAATCCAAATATGACCACCCGA	328591	CP004138.1|CP004138.1
328988	-	1	1	WT_00_min_Tc	1	1	14.27	26	4.61	1	328988	-	SM2011_a0615		protein_coding	NA	753	0	0	0	1	1	0	0	1		TGGGGTCGGGTACCTGTTCCGGGGCCGCGGTGTTCTGGTATGCAGCCTTGG	328988	CP004138.1|CP004138.1
328988	-	1	1	WT_00_min_Tc	1	1	14.27	26	4.61	1	328988	-	SM2011_a0616		protein_coding	NA	171	0	0	0	1	1	0	0	1		TGGGGTCGGGTACCTGTTCCGGGGCCGCGGTGTTCTGGTATGCAGCCTTGG	328988	CP004138.1|CP004138.1
330070	-	1	1	WT_00_min_Tc	1	1	37.27	8.29	4.24	2	330070	-	SM2011_a6146		ncRNA	0	70	1	0	0	0	1	0	0	1		CTTTCGTCATCACGGTTTCTCCACGCCCAGAGAGTTGATATAGAGCGCCAG	330070	CP004138.1|CP004138.1
330070	-	1	1	WT_00_min_Tc	1	1	37.27	8.29	4.24	2	330070	-	SM2011_a0617		protein_coding	NA	882	0	0	0	1	1	0	0	1		CTTTCGTCATCACGGTTTCTCCACGCCCAGAGAGTTGATATAGAGCGCCAG	330070	CP004138.1|CP004138.1
330599	+	1	1	WT_00_min_Tc	1	1	26.43	14.67	19.35	1	330599	+	SM2011_a0620		protein_coding	NA	830	0	0	1	0	1	0	0	0		GGACGCGACTATTTCCTGTTCCCCGCAGTTGCAGGTTTTATGATCATCGCG	330599	CP004138.1|CP004138.1
331045	+	1	1	WT_00_min_Tc	1	1	11.98	2.5	2.1	2	331045	+	SM2011_a0621		protein_coding	94	2268	1	0	0	0	1	0	0	0		CAACCTCCGTCCGATGCTCGTCTGGGGCGCGATCGTGCTAGGGATGTTCCT	331045	CP004138.1|CP004138.1
331045	+	1	1	WT_00_min_Tc	1	1	11.98	2.5	2.1	2	331045	+	SM2011_a0620		protein_coding	NA	830	0	0	1	0	1	0	0	0		CAACCTCCGTCCGATGCTCGTCTGGGGCGCGATCGTGCTAGGGATGTTCCT	331045	CP004138.1|CP004138.1
331168	+	1	1	WT_00_min_Tc	1	1	10.16	>100	2.44	1	331168	+	SM2011_a0621		protein_coding	NA	2268	0	0	1	0	1	0	0	0		CTACAGAGCGGTGCGCTAGCCATGTCCTGCTGCTCTGGTATAGCCGTCCCA	331168	CP004138.1|CP004138.1
331448	+	1	1	WT_00_min_Tc	1	1	50.14	>100	9.65	1	331448	+	SM2011_a0621		protein_coding	NA	2268	0	0	1	0	1	0	0	0		AGAGCCCGGATTTCGCCGCTGCGCTTGCGAAGATCGGCTATGCTTCGCATC	331448	CP004138.1|CP004138.1
332404	+	1	1	WT_00_min_Tc	1	1	29.14	7.17	19.29	1	332404	+	SM2011_a0621		protein_coding	NA	2268	0	0	1	0	1	0	0	0		TGCCCCTGCGCCCTTGGACTTGCCGTTCCGATGGTGCAGGTAGTGGCGGTA	332404	CP004138.1|CP004138.1
334197	-	1	1	WT_00_min_Tc	1	1	7.23	>100	4.48	1	334197	-	SM2011_a0625		protein_coding	NA	187	0	0	0	1	1	0	0	1		GCCCGTAACGCAGAGCGAATTGCCGAACGCGTCGAATGGTAGGATATCCGA	334197	CP004138.1|CP004138.1
334389	+	1	1	WT_00_min_Tc	1	1	7.99	5.67	3.2	1	334389	+	orphan		orphan	NA	NA	0	0	0	0	1	0	0	0		CACGGGTCGCTTCAGCACTTTGCAATCTTTTAATCGGATACGACTTGGGGA	334389	CP004138.1|CP004138.1
334485	+	1	1	WT_00_min_Tc	1	1	7.95	2.83	6.6	1	334485	+	orphan		orphan	NA	NA	0	0	0	0	1	0	0	0		CTTTGCGCCGGTGACGCTTTGCTATGGGTCGGACATGATATCCATAGGGGA	334485	CP004138.1|CP004138.1
334647	-	1	1	WT_00_min_Tc	1	1	28.19	2.63	10.39	1	334647	-	SM2011_a6147		ncRNA	NA	113	0	0	1	0	1	0	0	0		GGAAAGTAATCTTAGCAGGCGTTCGGCAAGAAGTGTAGTACATTATTCAAA	334647	CP004138.1|CP004138.1
334695	+	1	1	WT_00_min_Tc	1	1	132.99	78.5	3.88	2	334695	+	SM2011_a0626		protein_coding	84	1263	1	0	0	0	1	0	0	1		AGTTTGAATAATGTACTACACTTCTTGCCGAACGCCTGCTAAGATTACTTT	334695	CP004138.1|CP004138.1
334695	+	1	1	WT_00_min_Tc	1	1	132.99	78.5	3.88	2	334695	+	SM2011_a6147		ncRNA	NA	113	0	0	0	1	1	0	0	1		AGTTTGAATAATGTACTACACTTCTTGCCGAACGCCTGCTAAGATTACTTT	334695	CP004138.1|CP004138.1
334722	-	1	1	WT_00_min_Tc	1	1	19.51	>100	10.99	2	334722	-	SM2011_a6147		ncRNA	0	113	1	0	0	0	1	0	0	1		AATCCTTCTCACGACTTGTGAATCTGGCTACCGAGCACTAAATTCTTTATA	334722	CP004138.1|CP004138.1
334722	-	1	1	WT_00_min_Tc	1	1	19.51	>100	10.99	2	334722	-	SM2011_a0626		protein_coding	NA	1263	0	0	0	1	1	0	0	1		AATCCTTCTCACGACTTGTGAATCTGGCTACCGAGCACTAAATTCTTTATA	334722	CP004138.1|CP004138.1
335287	+	1	1	WT_00_min_Tc	1	1	10.27	>100	>100	1	335287	+	SM2011_a0626		protein_coding	NA	1263	0	0	1	0	1	0	0	0		GCTGGCGGCGGGCGCTGGACAGAGCCGGCCGATTGCTAGCAATGAGACCGA	335287	CP004138.1|CP004138.1
335549	-	1	1	WT_00_min_Tc	1	1	156.84	9.36	15.35	2	335549	-	SM2011_a6148		ncRNA	0	74	1	0	0	0	1	0	0	1		ACTTGTGTATACTTATTGACGTTCTTTCCCAGAAGCGTAAGCGTCTTACCA	335549	CP004138.1|CP004138.1
335549	-	1	1	WT_00_min_Tc	1	1	156.84	9.36	15.35	2	335549	-	SM2011_a0626		protein_coding	NA	1263	0	0	0	1	1	0	0	1		ACTTGTGTATACTTATTGACGTTCTTTCCCAGAAGCGTAAGCGTCTTACCA	335549	CP004138.1|CP004138.1
335579	-	1	1	WT_00_min_Tc	1	1	27.47	4.17	20.35	2	335579	-	SM2011_a6148		ncRNA	30	74	0	1	0	0	1	0	0	1		ACAAGATGATCGACCGTGCCGGGGATTTCGACTTGTGTATACTTATTGACG	335579	CP004138.1|CP004138.1
335579	-	1	1	WT_00_min_Tc	1	1	27.47	4.17	20.35	2	335579	-	SM2011_a0626		protein_coding	NA	1263	0	0	0	1	1	0	0	1		ACAAGATGATCGACCGTGCCGGGGATTTCGACTTGTGTATACTTATTGACG	335579	CP004138.1|CP004138.1
336005	+	1	1	WT_00_min_Tc	1	1	25.75	5.22	5.81	2	336005	+	SM2011_a6149		protein_coding	33	210	1	0	0	0	1	0	0	0		ACTGATGCCGAAAAGATCGATGTTAACGACCTGAAGGGTACCCTAGGCGAA	336005	CP004138.1|CP004138.1
336005	+	1	1	WT_00_min_Tc	1	1	25.75	5.22	5.81	2	336005	+	SM2011_a0626		protein_coding	NA	1263	0	0	1	0	1	0	0	0		ACTGATGCCGAAAAGATCGATGTTAACGACCTGAAGGGTACCCTAGGCGAA	336005	CP004138.1|CP004138.1
336372	+	1	1	WT_00_min_Tc	1	1	14.91	>100	5.7	1	336372	+	SM2011_a0627		protein_coding	37	718	0	1	0	0	1	0	0	0		ACTCGCAAAACAACGGTTGTTCGCGAAAACGAAACTGATGCAAATAAAGCG	336372	CP004138.1|CP004138.1
336409	+	1	1	WT_00_min_Tc	1	1	65.05	5.38	4.03	1	336409	+	SM2011_a0627		protein_coding	0	718	1	0	0	0	1	0	0	0		ATGCAAATAAAGCGTTCTTGCATCGGCGACAGTTAAGCTACCGTGGAGCGG	336409	CP004138.1|CP004138.1
336503	+	1	1	WT_00_min_Tc	1	1	8.13	3	2.27	1	336503	+	SM2011_a0627		protein_coding	NA	718	0	0	1	0	1	0	0	0		TTCTCGGGACGTGTTGGCTTGTTCTCGGCGGTTGCGGTAGTGCGGTGCTTG	336503	CP004138.1|CP004138.1
337124	+	1	1	WT_00_min_Tc	1	1	23.85	17.5	4.07	1	337124	+	SM2011_a0627		protein_coding	NA	718	0	0	1	0	1	0	0	0		TCGCCGGGATCGTCTGGAAGAGCGTTGGCGAGGAGTTTAGACCGGTAGACT	337124	CP004138.1|CP004138.1
337252	+	1	1	WT_00_min_Tc	1	1	9.4	2.86	8.14	1	337252	+	orphan		orphan	NA	NA	0	0	0	0	1	0	0	0		TTGCTGCATGTTTCCTTGAATCAGTTCCCATCTAAGCAAACAATGCAGCCG	337252	CP004138.1|CP004138.1
337300	+	1	1	WT_00_min_Tc	1	1	16.94	2	6.39	1	337300	+	SM2011_a0629		protein_coding	NA	378	0	0	0	1	1	0	0	1		CCGAACGACAGGATTAGCCCGCACGCGGGGGATGGTGTATTACCGCATGCG	337300	CP004138.1|CP004138.1
337395	-	1	1	WT_00_min_Tc	1	1	8.81	14	10.39	1	337395	-	SM2011_a0629		protein_coding	NA	378	0	0	1	0	1	0	0	0		CGCACTGGTGCGTAACGAATTCGAAACCCGCCGCAGGGAAGTTCTCGAGTG	337395	CP004138.1|CP004138.1
337708	-	1	1	WT_00_min_Tc	1	1	36.14	5.09	5.94	1	337708	-	SM2011_a0629		protein_coding	NA	378	0	0	1	0	1	0	0	0		AAATCATAAGTGCGATGGACTCTCATAATTTCGAGCGTAAACGCGCAAGCG	337708	CP004138.1|CP004138.1
337963	-	1	1	WT_00_min_Tc	1	1	15.58	2.92	5.49	2	337963	-	SM2011_a0629		protein_coding	192	378	1	0	0	0	1	0	0	0		CTCAGGATGAAGCTGATGACCAAACCGGGCGCGCAGTTCACTATAAAGCGA	337963	CP004138.1|CP004138.1
337963	-	1	1	WT_00_min_Tc	1	1	15.58	2.92	5.49	2	337963	-	SM2011_a0630		protein_coding	NA	2085	0	0	1	0	1	0	0	0		CTCAGGATGAAGCTGATGACCAAACCGGGCGCGCAGTTCACTATAAAGCGA	337963	CP004138.1|CP004138.1
337978	+	1	1	WT_00_min_Tc	1	1	13.55	15	12.21	1	337978	+	SM2011_a0630		protein_coding	NA	2085	0	0	0	1	1	0	0	1		TCATCGAATGCCTTCTTGATCATCATGAAGGCTCGTCGCTTTATAGTGAAC	337978	CP004138.1|CP004138.1
338612	+	1	1	WT_00_min_Tc	1	1	14.91	>100	>100	1	338612	+	SM2011_a0630		protein_coding	NA	2085	0	0	0	1	1	0	0	1		CATCGACGTTGGAACCGTCCTTCGGCCCAAGTCCCATCCGATAAGCGATTA	338612	CP004138.1|CP004138.1
338971	+	1	1	WT_00_min_Tc	1	1	14.23	>100	5.54	1	338971	+	SM2011_a0630		protein_coding	NA	2085	0	0	0	1	1	0	0	1		CCTAGCAATCCCGCTACCCAAGCCGACCAAAGCACGACTAGATAGATGGTA	338971	CP004138.1|CP004138.1
339885	+	1	1	WT_00_min_Tc	1	1	25.68	>100	6.51	2	339885	+	SM2011_a6150		ncRNA	87	108	1	0	0	0	1	0	0	1		GGCCAGCAGCAGAAAACCAATTCGAATGGGTTGTACGCTATTCATGGGGCG	339885	CP004138.1|CP004138.1
339885	+	1	1	WT_00_min_Tc	1	1	25.68	>100	6.51	2	339885	+	SM2011_a0630		protein_coding	NA	2085	0	0	0	1	1	0	0	1		GGCCAGCAGCAGAAAACCAATTCGAATGGGTTGTACGCTATTCATGGGGCG	339885	CP004138.1|CP004138.1
339973	+	1	1	WT_00_min_Tc	1	1	209.98	2.79	10.97	2	339973	+	SM2011_a6150		ncRNA	NA	108	0	0	1	0	1	0	0	1		ATCGGAGGTTTCGGCTTGACCGCGCGGCCAACTCTCGCTCTTATCCGTCGA	339973	CP004138.1|CP004138.1
339973	+	1	1	WT_00_min_Tc	1	1	209.98	2.79	10.97	2	339973	+	SM2011_a0630		protein_coding	NA	2085	0	0	0	1	1	0	0	1		ATCGGAGGTTTCGGCTTGACCGCGCGGCCAACTCTCGCTCTTATCCGTCGA	339973	CP004138.1|CP004138.1
339973	+	1	1	WT_00_min_Tc	1	1	209.98	2.79	10.97	2	339973	+	SM2011_a0633		protein_coding	NA	552	0	0	0	1	1	0	0	1		ATCGGAGGTTTCGGCTTGACCGCGCGGCCAACTCTCGCTCTTATCCGTCGA	339973	CP004138.1|CP004138.1
340609	-	1	1	WT_00_min_Tc	1	1	1092.14	>100	2.64	1	340609	-	SM2011_a0633		protein_coding	0	552	1	0	0	0	1	0	0	0		GATTTGATGGAGATCAATGCGCAGAAGGCGGTGTTGGTGTATGTGCGATCA	340609	CP004138.1|CP004138.1
340905	+	1	1	WT_00_min_Tc	1	1	4368.57	64.8	2.17	2	340905	+	SM2011_a0636		protein_coding	0	909	1	0	0	0	1	0	0	1		TATTGACTCCGGTCAATGCCAACCGGTCCCTTTGGCCTTATCGTCACACGA	340905	CP004138.1|CP004138.1
340905	+	1	1	WT_00_min_Tc	1	1	4368.57	64.8	2.17	2	340905	+	SM2011_a6151		ncRNA	NA	52	0	0	0	1	1	0	0	1		TATTGACTCCGGTCAATGCCAACCGGTCCCTTTGGCCTTATCGTCACACGA	340905	CP004138.1|CP004138.1
340979	+	1	1	WT_00_min_Tc	1	1	923.81	7.38	6.19	2	340979	+	SM2011_a0636		protein_coding	NA	909	0	0	1	0	1	0	0	1		CCGCTGCAATTCGCTTTTCCGAATGGCAGCACAGAATGGAGGAGTTCACAA	340979	CP004138.1|CP004138.1
340979	+	1	1	WT_00_min_Tc	1	1	923.81	7.38	6.19	2	340979	+	SM2011_a6151		ncRNA	NA	52	0	0	0	1	1	0	0	1		CCGCTGCAATTCGCTTTTCCGAATGGCAGCACAGAATGGAGGAGTTCACAA	340979	CP004138.1|CP004138.1
341035	-	1	1	WT_00_min_Tc	1	1	53.64	67	5.82	2	341035	-	SM2011_a6151		ncRNA	89	52	1	0	0	0	1	0	0	1		GCGCGAAAGTTGTTGTAGCGCTTTGGATCGCTGCGAAGCTAAGTTGAGCCA	341035	CP004138.1|CP004138.1
341035	-	1	1	WT_00_min_Tc	1	1	53.64	67	5.82	2	341035	-	SM2011_a0636		protein_coding	NA	909	0	0	0	1	1	0	0	1		GCGCGAAAGTTGTTGTAGCGCTTTGGATCGCTGCGAAGCTAAGTTGAGCCA	341035	CP004138.1|CP004138.1
341680	-	1	1	WT_00_min_Tc	1	1	42.22	2.23	5.84	1	341680	-	SM2011_a0636		protein_coding	NA	909	0	0	0	1	1	0	0	1		GACAACCGGCCGTCTCGACTTGACCCCAAAAGTGCACGATCCCCTCGGTGA	341680	CP004138.1|CP004138.1
341817	-	1	1	WT_00_min_Tc	1	1	21.68	24	6.51	3	341817	-	SM2011_a7014		ncRNA	0	58	1	0	0	0	1	0	0	1		TGCGGCCGTGCGGATTGAAGGGGTTGCCGAGAAGTGGTTTTGTGAACGGCA	341817	CP004138.1|CP004138.1
341817	-	1	1	WT_00_min_Tc	1	1	21.68	24	6.51	3	341817	-	SM2011_a6152		protein_coding	NA	306	0	0	1	0	1	0	0	1		TGCGGCCGTGCGGATTGAAGGGGTTGCCGAGAAGTGGTTTTGTGAACGGCA	341817	CP004138.1|CP004138.1
341817	-	1	1	WT_00_min_Tc	1	1	21.68	24	6.51	3	341817	-	SM2011_a0636		protein_coding	NA	909	0	0	0	1	1	0	0	1		TGCGGCCGTGCGGATTGAAGGGGTTGCCGAGAAGTGGTTTTGTGAACGGCA	341817	CP004138.1|CP004138.1
342163	-	1	1	WT_00_min_Tc	1	1	36.59	14.5	14.35	2	342163	-	SM2011_a6152		protein_coding	51	306	1	0	0	0	1	0	0	1		GTTCGCCCTGTTGAATTTCCCTTCACCGAGTGGCGGCGTAAGGTACGGGCG	342163	CP004138.1|CP004138.1
342163	-	1	1	WT_00_min_Tc	1	1	36.59	14.5	14.35	2	342163	-	SM2011_a0637		protein_coding	NA	409	0	0	0	1	1	0	0	1		GTTCGCCCTGTTGAATTTCCCTTCACCGAGTGGCGGCGTAAGGTACGGGCG	342163	CP004138.1|CP004138.1
342840	-	1	1	WT_00_min_Tc	1	1	6.5	>100	2.6	1	342840	-	SM2011_a0638		protein_coding	NA	258	0	0	0	1	1	0	0	1		CATCCCCTCGACCCTTGCCACGGCCCTCCGATCGGCGTTCTTGCGCCAGTA	342840	CP004138.1|CP004138.1
343115	+	1	1	WT_00_min_Tc	1	1	9.49	2.56	5.69	2	343115	+	SM2011_a0639		protein_coding	186	405	1	0	0	0	1	0	0	0		GGTTGGCTGAAACGCCTTGACCCGCGTATTTTGGAGCAGAAGTATCTGTGA	343115	CP004138.1|CP004138.1
343115	+	1	1	WT_00_min_Tc	1	1	9.49	2.56	5.69	2	343115	+	SM2011_a7015		ncRNA	NA	82	0	0	1	0	1	0	0	0		GGTTGGCTGAAACGCCTTGACCCGCGTATTTTGGAGCAGAAGTATCTGTGA	343115	CP004138.1|CP004138.1
343256	-	1	1	WT_00_min_Tc	1	1	23.72	>100	6.49	1	343256	-	SM2011_a7015		ncRNA	NA	82	0	0	0	1	1	0	0	1		TTTCACAGACCTGACCTTCTTTCTGCCAAAAAGAATCGATCGAAGCGCTTA	343256	CP004138.1|CP004138.1
343256	-	1	1	WT_00_min_Tc	1	1	23.72	>100	6.49	1	343256	-	SM2011_a0639		protein_coding	NA	405	0	0	0	1	1	0	0	1		TTTCACAGACCTGACCTTCTTTCTGCCAAAAAGAATCGATCGAAGCGCTTA	343256	CP004138.1|CP004138.1
343333	-	1	1	WT_00_min_Tc	1	1	20.96	8.25	26.86	1	343333	-	SM2011_a0639		protein_coding	NA	405	0	0	0	1	1	0	0	1		ATTCCTATGCATGTCTGGGCTTTTGCCGGCGACATACCTATTGCTGAGGCA	343333	CP004138.1|CP004138.1
344152	-	1	1	WT_00_min_Tc	1	1	6.85	5	2.83	1	344152	-	SM2011_a0640		protein_coding	NA	316	0	0	0	1	1	0	0	1		GGGTGCGGATCATGCGTCAGGATAGAGGCTGTTGAGCGTATTCTGACGGCC	344152	CP004138.1|CP004138.1
344341	+	1	1	WT_00_min_Tc	1	1	54.21	19.75	3.58	1	344341	+	SM2011_a6155		ncRNA	0	325	1	0	0	0	1	0	0	0		CGGTGCATTCAACACTTCAGAAACATTGCCGCCTGCGGTATCTTACCGGCT	344341	CP004138.1|CP004138.1
344355	-	1	1	WT_00_min_Tc	1	1	78.6	6.52	7.54	1	344355	-	SM2011_a6155		ncRNA	NA	325	0	0	0	1	1	0	0	1		CTTCCTTTTTTGGACATTGTTCAGAAACTGGAACAAGATTACAAGGGCAAA	344355	CP004138.1|CP004138.1
344359	-	1	1	WT_00_min_Tc	1	1	13.01	2	9.77	1	344359	-	SM2011_a6155		ncRNA	NA	325	0	0	0	1	1	0	0	1		AGGCCTTCCTTTTTTGGACATTGTTCAGAAACTGGAACAAGATTACAAGGG	344359	CP004138.1|CP004138.1
344862	-	1	1	WT_00_min_Tc	1	1	65.73	49.5	4.08	1	344862	-	orphan		orphan	NA	NA	0	0	0	0	1	0	0	0		TGCTGTCCGCAACGATTGCCATTTCTCCAGCACTGGGCGAGAAACGCCTCG	344862	CP004138.1|CP004138.1
344973	-	1	1	WT_00_min_Tc	1	1	301.53	7.98	5.13	2	344973	-	SM2011_a6156		ncRNA	0	76	1	0	0	0	1	0	0	1		GGCGACCCGCTGTCCTTGACCGACCTCTCCGGGCGGCGCAAGCTTGCGAGA	344973	CP004138.1|CP004138.1
344973	-	1	1	WT_00_min_Tc	1	1	301.53	7.98	5.13	2	344973	-	SM2011_a0643		pseudogene	NA	261	0	0	0	1	1	0	0	1		GGCGACCCGCTGTCCTTGACCGACCTCTCCGGGCGGCGCAAGCTTGCGAGA	344973	CP004138.1|CP004138.1
345131	+	1	1	WT_00_min_Tc	1	1	13.55	>100	3.37	2	345131	+	SM2011_a0645		protein_coding	214	309	1	0	0	0	1	0	0	0		AGCTCAACAACTGGATTGACGATGCCGCTATTTCGGGCTTGGTCGCAATTG	345131	CP004138.1|CP004138.1
345131	+	1	1	WT_00_min_Tc	1	1	13.55	>100	3.37	2	345131	+	SM2011_a0643		pseudogene	NA	261	0	0	1	0	1	0	0	0		AGCTCAACAACTGGATTGACGATGCCGCTATTTCGGGCTTGGTCGCAATTG	345131	CP004138.1|CP004138.1
345535	-	1	1	WT_00_min_Tc	1	1	32.52	>100	5.78	1	345535	-	SM2011_a0645		protein_coding	NA	309	0	0	0	1	1	0	0	1		CCCTTCCCTCTGTCGACCGATCGACATCCGGATCCGTGGTAACCTCTACCG	345535	CP004138.1|CP004138.1
346324	+	1	1	WT_00_min_Tc	1	1	8.13	13	17.15	1	346324	+	SM2011_a6157		ncRNA	NA	64	0	0	0	1	1	0	0	1		CCCTGGTCCTTCGAATCGTAAACACCCTGCAAGAATGCTTCAGATGAATTG	346324	CP004138.1|CP004138.1
346449	-	1	1	WT_00_min_Tc	1	1	20.54	20	19.35	1	346449	-	SM2011_a6157		ncRNA	0	64	1	0	0	0	1	0	0	0		GACAGTAGCAGTCCGTTGCGACCCGCGGGAATCGATGAAAGACTGTGTGGA	346449	CP004138.1|CP004138.1
347455	+	1	1	WT_00_min_Tc	1	1	18.97	>100	15.46	1	347455	+	SM2011_a5027		protein_coding	NA	771	0	0	0	1	1	0	0	1		CCCCGCACTCAACGACTGTGCAGAGGCCGGGGTTGTCGTTACACAGATCAA	347455	CP004138.1|CP004138.1
347680	-	1	1	WT_00_min_Tc	1	1	1307.49	>100	4.92	1	347680	-	SM2011_a5027		protein_coding	0	771	1	0	0	0	1	0	0	0		GATGGCGAGGTCGCCATATATTCGCCCCAAAGAGAGACCAGTATTCCGGTA	347680	CP004138.1|CP004138.1
347842	+	1	1	WT_00_min_Tc	1	1	18.79	19	3.8	2	347842	+	SM2011_a6158		ncRNA	0	50	1	0	0	0	1	0	0	1		ACATTTTCTCTAGCGTGTCCGTGTCTCGCACGCCCGTACTATAGTAGGTCA	347842	CP004138.1|CP004138.1
347842	+	1	1	WT_00_min_Tc	1	1	18.79	19	3.8	2	347842	+	SM2011_a0656		protein_coding	NA	1002	0	0	0	1	1	0	0	1		ACATTTTCTCTAGCGTGTCCGTGTCTCGCACGCCCGTACTATAGTAGGTCA	347842	CP004138.1|CP004138.1
347849	+	1	1	WT_00_min_Tc	1	1	12.55	2.27	2.62	2	347849	+	SM2011_a6158		ncRNA	NA	50	0	0	1	0	1	0	0	1		CTCTAGCGTGTCCGTGTCTCGCACGCCCGTACTATAGTAGGTCAGGATTGA	347849	CP004138.1|CP004138.1
347849	+	1	1	WT_00_min_Tc	1	1	12.55	2.27	2.62	2	347849	+	SM2011_a0656		protein_coding	NA	1002	0	0	0	1	1	0	0	1		CTCTAGCGTGTCCGTGTCTCGCACGCCCGTACTATAGTAGGTCAGGATTGA	347849	CP004138.1|CP004138.1
347891	-	1	1	WT_00_min_Tc	1	1	33.25	>100	2.73	2	347891	-	SM2011_a5027		protein_coding	211	771	0	1	0	0	1	0	0	1		GTCTTCATGGCCCATTTGCGCGATTGCGGGTAATCCCCTACCCTCCACTCG	347891	CP004138.1|CP004138.1
347891	-	1	1	WT_00_min_Tc	1	1	33.25	>100	2.73	2	347891	-	SM2011_a6158		ncRNA	NA	50	0	0	0	1	1	0	0	1		GTCTTCATGGCCCATTTGCGCGATTGCGGGTAATCCCCTACCCTCCACTCG	347891	CP004138.1|CP004138.1
349685	-	1	1	WT_00_min_Tc	1	1	22.41	33	6.31	1	349685	-	SM2011_a0659		protein_coding	NA	435	0	0	0	1	1	0	0	1		CGGTGCAAGTCAACCTTCCATCGTCCGGAACAATTCGCCATAACTTGCAAG	349685	CP004138.1|CP004138.1
349758	+	1	1	WT_00_min_Tc	1	1	25.07	3.28	3.71	1	349758	+	SM2011_a0661		protein_coding	135	636	0	1	0	0	1	0	0	0		CCGGACGATGGAAGGTTGACTTGCACCGTATCAAGTTTCATTTGGCTGGAG	349758	CP004138.1|CP004138.1
349892	+	1	1	WT_00_min_Tc	1	1	1274.74	46.59	3.61	1	349892	+	SM2011_a0661		protein_coding	1	636	1	0	0	0	1	0	0	0		TGTTGATCACAATCAACGACTCAACCGGAATGAGAGCGTAGAGTTATTCGG	349892	CP004138.1|CP004138.1
349989	-	1	1	WT_00_min_Tc	1	1	47.7	12.33	16.27	1	349989	-	SM2011_a0661		protein_coding	NA	636	0	0	0	1	1	0	0	1		CAATTTTTTTGGATATAGGACCGTCAGAACGGATCCTGTAGTTTCCCAGTA	349989	CP004138.1|CP004138.1
350228	+	1	1	WT_00_min_Tc	1	1	9.4	4.5	7.32	1	350228	+	SM2011_a0661		protein_coding	NA	636	0	0	1	0	1	0	0	0		ATGAATAAAATAGATCTCAGCCGCTCTAAGCTTTGGTACTCAGTCAAGTTA	350228	CP004138.1|CP004138.1
351176	-	1	1	WT_00_min_Tc	1	1	31.08	50	13.19	1	351176	-	SM2011_a0662		protein_coding	NA	636	0	0	1	0	1	0	0	0		GAGCAATGAATACCTCGATATCGGCATCCTGGGGCAGGTATATAAATGCCA	351176	CP004138.1|CP004138.1
351228	+	1	1	WT_00_min_Tc	1	1	13.55	21	5.7	1	351228	+	SM2011_a0662		protein_coding	NA	636	0	0	0	1	1	0	0	1		GCATTTATATACCTGCCCCAGGATGCCGATATCGAGGTATTCATTGCTCCA	351228	CP004138.1|CP004138.1
351303	-	1	1	WT_00_min_Tc	1	1	7.23	7	9.77	1	351303	-	SM2011_a0662		protein_coding	82	636	1	0	0	0	1	0	0	0		GCGGACGGGTCCATTTGACTGAAGGCATTTTGCCTGCTCATCCGAAGGGCA	351303	CP004138.1|CP004138.1
351403	+	1	1	WT_00_min_Tc	1	1	18.83	>100	6.92	2	351403	+	SM2011_a0664		protein_coding	292	1809	0	1	0	0	1	0	0	1		CCGGGCCAAGCGCTATTGCAATCTCTGCTGCCAAGCTCTCTATCAGCCCCT	351403	CP004138.1|CP004138.1
351403	+	1	1	WT_00_min_Tc	1	1	18.83	>100	6.92	2	351403	+	SM2011_a0663		protein_coding	NA	270	0	0	0	1	1	0	0	1		CCGGGCCAAGCGCTATTGCAATCTCTGCTGCCAAGCTCTCTATCAGCCCCT	351403	CP004138.1|CP004138.1
351667	-	1	1	WT_00_min_Tc	1	1	11.56	3	9.56	2	351667	-	SM2011_a0663		protein_coding	62	270	1	0	0	0	1	0	0	1		TTGCAAAAAACTGCTCTGTATACTCTCGTATATTACGTCCATACCCAGGCA	351667	CP004138.1|CP004138.1
351667	-	1	1	WT_00_min_Tc	1	1	11.56	3	9.56	2	351667	-	SM2011_a0664		protein_coding	NA	1809	0	0	0	1	1	0	0	1		TTGCAAAAAACTGCTCTGTATACTCTCGTATATTACGTCCATACCCAGGCA	351667	CP004138.1|CP004138.1
351695	+	1	1	WT_00_min_Tc	1	1	2166.86	80.33	5.73	2	351695	+	SM2011_a0664		protein_coding	0	1809	1	0	0	0	1	0	0	1		CTCGTCGGATTGTATTGCGCTCTGCCTGGGTATGGACGTAATATACGAGAG	351695	CP004138.1|CP004138.1
351695	+	1	1	WT_00_min_Tc	1	1	2166.86	80.33	5.73	2	351695	+	SM2011_a0663		protein_coding	NA	270	0	0	0	1	1	0	0	1		CTCGTCGGATTGTATTGCGCTCTGCCTGGGTATGGACGTAATATACGAGAG	351695	CP004138.1|CP004138.1
352052	+	1	1	WT_00_min_Tc	1	1	7.23	3.5	9.65	1	352052	+	SM2011_a0664		protein_coding	NA	1809	0	0	1	0	1	0	0	0		GGATCGAAGCAGGTCGTATCCGACGCGCCCTCGAGCGTTATTATTTCGTTG	352052	CP004138.1|CP004138.1
352593	-	1	1	WT_00_min_Tc	1	1	47.43	3.93	4.41	1	352593	-	SM2011_a0664		protein_coding	NA	1809	0	0	0	1	1	0	0	1		CGTTCTGCTGTAACTCGATGATCTTACGCGGCTGTAGTACTTCGTCATAGG	352593	CP004138.1|CP004138.1
352630	+	1	1	WT_00_min_Tc	1	1	16.62	>100	4.07	1	352630	+	SM2011_a0664		protein_coding	NA	1809	0	0	1	0	1	0	0	0		GTGTGGGCGAACACCTATGACGAAGTACTACAGCCGCGTAAGATCATCGAG	352630	CP004138.1|CP004138.1
352843	-	1	1	WT_00_min_Tc	1	1	58.77	3.06	10.09	2	352843	-	SM2011_a6159		ncRNA	0	104	1	0	0	0	1	0	0	1		TCGTCAACATAGGTCAGTGACAGTAGTGCCCATGCCGTCGCATAATCGGGA	352843	CP004138.1|CP004138.1
352843	-	1	1	WT_00_min_Tc	1	1	58.77	3.06	10.09	2	352843	-	SM2011_a0664		protein_coding	NA	1809	0	0	0	1	1	0	0	1		TCGTCAACATAGGTCAGTGACAGTAGTGCCCATGCCGTCGCATAATCGGGA	352843	CP004138.1|CP004138.1
353005	-	1	1	WT_00_min_Tc	1	1	36.86	53	8.46	2	353005	-	SM2011_a6159		ncRNA	162	104	0	1	0	0	1	0	0	1		GTCAGGGCAGCGTTAACTTCGCCCCGGAAAAATAATGTAAGCATCTCCGCC	353005	CP004138.1|CP004138.1
353005	-	1	1	WT_00_min_Tc	1	1	36.86	53	8.46	2	353005	-	SM2011_a0664		protein_coding	NA	1809	0	0	0	1	1	0	0	1		GTCAGGGCAGCGTTAACTTCGCCCCGGAAAAATAATGTAAGCATCTCCGCC	353005	CP004138.1|CP004138.1
353014	+	1	1	WT_00_min_Tc	1	1	12.55	2.8	5.28	1	353014	+	SM2011_a0664		protein_coding	NA	1809	0	0	1	0	1	0	0	0		CGTGCGGTGGAACTTGACCCTCAGAACGTTCGCGCACTACAGGCGGAGATG	353014	CP004138.1|CP004138.1
353090	+	1	1	WT_00_min_Tc	1	1	34.69	3.09	4.82	1	353090	+	SM2011_a0664		protein_coding	NA	1809	0	0	1	0	1	0	0	0		TTAACGCTGCCCTGACAGTCGGCGCGCGCGCTTATGCTATCAATCCCAACG	353090	CP004138.1|CP004138.1
353243	+	1	1	WT_00_min_Tc	1	1	23.13	17	8.57	2	353243	+	SM2011_a0664		protein_coding	NA	1809	0	0	1	0	1	0	0	1		CGGTTGGATATTTCGAGGCCGCGCTGGCGGTCTGTTGCTATATTGAACACG	353243	CP004138.1|CP004138.1
353243	+	1	1	WT_00_min_Tc	1	1	23.13	17	8.57	2	353243	+	SM2011_a6160		ncRNA	NA	53	0	0	0	1	1	0	0	1		CGGTTGGATATTTCGAGGCCGCGCTGGCGGTCTGTTGCTATATTGAACACG	353243	CP004138.1|CP004138.1
353289	-	1	1	WT_00_min_Tc	1	1	20.24	5	6.07	2	353289	-	SM2011_a6160		ncRNA	NA	53	0	0	1	0	1	0	0	1		TGCCGAGCTTTCCAAGGATGGCAAGCAATATGACATGGTAGACAGGGTTGG	353289	CP004138.1|CP004138.1
353289	-	1	1	WT_00_min_Tc	1	1	20.24	5	6.07	2	353289	-	SM2011_a0664		protein_coding	NA	1809	0	0	0	1	1	0	0	1		TGCCGAGCTTTCCAAGGATGGCAAGCAATATGACATGGTAGACAGGGTTGG	353289	CP004138.1|CP004138.1
353350	+	1	1	WT_00_min_Tc	1	1	22.36	9.25	2.29	2	353350	+	SM2011_a0664		protein_coding	NA	1809	0	0	1	0	1	0	0	1		TACCATGTCATATTGCTTGCCATCCTTGGAAAGCTCGGCAAGATGGATTTG	353350	CP004138.1|CP004138.1
353350	+	1	1	WT_00_min_Tc	1	1	22.36	9.25	2.29	2	353350	+	SM2011_a6160		ncRNA	NA	53	0	0	0	1	1	0	0	1		TACCATGTCATATTGCTTGCCATCCTTGGAAAGCTCGGCAAGATGGATTTG	353350	CP004138.1|CP004138.1
353408	-	1	1	WT_00_min_Tc	1	1	7.42	7.5	4.82	2	353408	-	SM2011_a6160		ncRNA	115	53	1	0	0	0	1	0	0	1		GAAATGCTTTTGGTCTTCCGGCCGGTGAATTCGTAATGCAACTTCGTTGCG	353408	CP004138.1|CP004138.1
353408	-	1	1	WT_00_min_Tc	1	1	7.42	7.5	4.82	2	353408	-	SM2011_a0664		protein_coding	NA	1809	0	0	0	1	1	0	0	1		GAAATGCTTTTGGTCTTCCGGCCGGTGAATTCGTAATGCAACTTCGTTGCG	353408	CP004138.1|CP004138.1
353762	-	1	1	WT_00_min_Tc	1	1	15.18	8.33	4.07	1	353762	-	SM2011_a0665		protein_coding	NA	1155	0	0	1	0	1	0	0	0		GCCTTGTTTACGATCTTGCTGATACCGCTCCTCATCATCGATAATGTCATG	353762	CP004138.1|CP004138.1
354247	-	1	1	WT_00_min_Tc	1	1	10.12	15	2.97	1	354247	-	SM2011_a0665		protein_coding	NA	1155	0	0	1	0	1	0	0	0		TTCCGCTTATCGGCGAGCGCATCTATTCCGTCTGGAGTATGGCTTCCGACA	354247	CP004138.1|CP004138.1
354380	+	1	1	WT_00_min_Tc	1	1	53.64	95	13.84	2	354380	+	SM2011_a6161		ncRNA	0	65	1	0	0	0	1	0	0	1		AGCAGAGATCGATCATTGAGTCTTGCAAGCACCACCTGTAATCCCTCGGCA	354380	CP004138.1|CP004138.1
354380	+	1	1	WT_00_min_Tc	1	1	53.64	95	13.84	2	354380	+	SM2011_a0665		protein_coding	NA	1155	0	0	0	1	1	0	0	1		AGCAGAGATCGATCATTGAGTCTTGCAAGCACCACCTGTAATCCCTCGGCA	354380	CP004138.1|CP004138.1
354481	-	1	1	WT_00_min_Tc	1	1	13.01	2.18	3.03	2	354481	-	SM2011_a0665		protein_coding	NA	1155	0	0	1	0	1	0	0	1		TCTGGGCCGCGATTCTGGCTGTAGCCCTTTATCCCGCCTATGCTGCGCTTT	354481	CP004138.1|CP004138.1
354481	-	1	1	WT_00_min_Tc	1	1	13.01	2.18	3.03	2	354481	-	SM2011_a6161		ncRNA	NA	65	0	0	0	1	1	0	0	1		TCTGGGCCGCGATTCTGGCTGTAGCCCTTTATCCCGCCTATGCTGCGCTTT	354481	CP004138.1|CP004138.1
354574	+	1	1	WT_00_min_Tc	1	1	11.41	3.5	3.74	1	354574	+	SM2011_a0665		protein_coding	NA	1155	0	0	0	1	1	0	0	1		GGCCCAGATAAGAATAATCGCAAACGGCGCGATCAAGGTAAAAGACCAGTA	354574	CP004138.1|CP004138.1
354899	-	1	1	WT_00_min_Tc	1	1	42.22	3.96	5.22	1	354899	-	SM2011_a0665		protein_coding	208	1155	1	0	0	0	1	0	0	0		GACGAAACGCGCAAAGCCGGAACGTTGATTGGCGTATGCTACGGTATGTTA	354899	CP004138.1|CP004138.1
354904	-	1	1	WT_00_min_Tc	1	1	14.23	11.5	2.88	1	354904	-	SM2011_a0665		protein_coding	213	1155	0	1	0	0	1	0	0	0		TGTACGACGAAACGCGCAAAGCCGGAACGTTGATTGGCGTATGCTACGGTA	354904	CP004138.1|CP004138.1
354962	+	1	1	WT_00_min_Tc	1	1	21.01	6.17	5.49	1	354962	+	SM2011_a0667		protein_coding	227	489	0	1	0	0	1	0	0	0		CATACGCCAATCAACGTTCCGGCTTTGCGCGTTTCGTCGTACACAGAACTT	354962	CP004138.1|CP004138.1
355085	+	1	1	WT_00_min_Tc	1	1	1079.02	12.75	3.04	1	355085	+	SM2011_a0667		protein_coding	104	489	1	0	0	0	1	0	0	0		TATTGACCACGATCAATGCCACCGACGCATTCTGGTGTAATATTAGACTTA	355085	CP004138.1|CP004138.1
355596	+	1	1	WT_00_min_Tc	1	1	51.93	7.5	11.13	2	355596	+	SM2011_a0669		protein_coding	85	1230	1	0	0	0	1	0	0	0		GAACCCGGGACGAGTGCCCAGCCGGCGGCGATGCCCCCGCGAGCCAACGAA	355596	CP004138.1|CP004138.1
355596	+	1	1	WT_00_min_Tc	1	1	51.93	7.5	11.13	2	355596	+	SM2011_a0667		protein_coding	NA	489	0	0	1	0	1	0	0	0		GAACCCGGGACGAGTGCCCAGCCGGCGGCGATGCCCCCGCGAGCCAACGAA	355596	CP004138.1|CP004138.1
355622	-	1	1	WT_00_min_Tc	1	1	14.91	3.2	19.79	1	355622	-	SM2011_a0667		protein_coding	NA	489	0	0	0	1	1	0	0	1		CCCTCCGTTCCGCCTTATTGTCACCTGCCACGGGCTCTATCTCGAGCGGCA	355622	CP004138.1|CP004138.1
355622	-	1	1	WT_00_min_Tc	1	1	14.91	3.2	19.79	1	355622	-	SM2011_a0669		protein_coding	NA	1230	0	0	0	1	1	0	0	1		CCCTCCGTTCCGCCTTATTGTCACCTGCCACGGGCTCTATCTCGAGCGGCA	355622	CP004138.1|CP004138.1
355922	-	1	1	WT_00_min_Tc	1	1	7.42	5.33	4.22	2	355922	-	SM2011_a6162		ncRNA	0	108	1	0	0	0	1	0	0	1		CAGAAACCTTCTCATTGAGGTCAACATAAACCTCTGCTACTCGCCCAGTTG	355922	CP004138.1|CP004138.1
355922	-	1	1	WT_00_min_Tc	1	1	7.42	5.33	4.22	2	355922	-	SM2011_a0669		protein_coding	NA	1230	0	0	0	1	1	0	0	1		CAGAAACCTTCTCATTGAGGTCAACATAAACCTCTGCTACTCGCCCAGTTG	355922	CP004138.1|CP004138.1
356777	+	1	1	WT_00_min_Tc	1	1	6.85	4.5	2.72	2	356777	+	SM2011_a0670		protein_coding	243	855	1	0	0	0	1	0	0	0		TGGAAGCAGTTGCATTGCCAACGCGTACACGAGCAATCACGATGCACTACA	356777	CP004138.1|CP004138.1
356777	+	1	1	WT_00_min_Tc	1	1	6.85	4.5	2.72	2	356777	+	SM2011_a0669		protein_coding	NA	1230	0	0	1	0	1	0	0	0		TGGAAGCAGTTGCATTGCCAACGCGTACACGAGCAATCACGATGCACTACA	356777	CP004138.1|CP004138.1
356782	-	1	1	WT_00_min_Tc	1	1	28.46	>100	2.85	1	356782	-	SM2011_a0669		protein_coding	NA	1230	0	0	0	1	1	0	0	1		CACCGCATCGACGACGTGCAGAAATAGCCAGTGCGGTGTACTGATGCCGGG	356782	CP004138.1|CP004138.1
357057	+	1	1	WT_00_min_Tc	1	1	12.87	4.2	3.71	1	357057	+	SM2011_a0670		protein_coding	NA	855	0	0	1	0	1	0	0	0		AGAGGAGGGGACAATGGACAAGCACACCGACGACAGGAAAAAGAACAATCA	357057	CP004138.1|CP004138.1
357191	+	1	1	WT_00_min_Tc	1	1	7.45	2.38	2.35	2	357191	+	SM2011_a0670		protein_coding	NA	855	0	0	1	0	1	0	0	1		GATTGCAGGAGGAGATTGCTCATTTGCAGGCTTGGGTGAAGAAGACAGGGG	357191	CP004138.1|CP004138.1
357191	+	1	1	WT_00_min_Tc	1	1	7.45	2.38	2.35	2	357191	+	SM2011_a6163		ncRNA	NA	81	0	0	0	1	1	0	0	1		GATTGCAGGAGGAGATTGCTCATTTGCAGGCTTGGGTGAAGAAGACAGGGG	357191	CP004138.1|CP004138.1
357257	+	1	1	WT_00_min_Tc	1	1	25.07	2.76	43.04	2	357257	+	SM2011_a0670		protein_coding	NA	855	0	0	1	0	1	0	0	1		TCTTCGAGGGACGAGACGCAGCCGGCAAGGGCGGCGTGATAAAACGGATCA	357257	CP004138.1|CP004138.1
357257	+	1	1	WT_00_min_Tc	1	1	25.07	2.76	43.04	2	357257	+	SM2011_a6163		ncRNA	NA	81	0	0	0	1	1	0	0	1		TCTTCGAGGGACGAGACGCAGCCGGCAAGGGCGGCGTGATAAAACGGATCA	357257	CP004138.1|CP004138.1
357336	-	1	1	WT_00_min_Tc	1	1	140.94	17.9	7.38	2	357336	-	SM2011_a6163		ncRNA	0	81	1	0	0	0	1	0	0	1		CGAAGATCACGACTTCGCCGGCCGCGGGAAACTGTTGTATATAGCGTTGCA	357336	CP004138.1|CP004138.1
357336	-	1	1	WT_00_min_Tc	1	1	140.94	17.9	7.38	2	357336	-	SM2011_a0670		protein_coding	NA	855	0	0	0	1	1	0	0	1		CGAAGATCACGACTTCGCCGGCCGCGGGAAACTGTTGTATATAGCGTTGCA	357336	CP004138.1|CP004138.1
357589	-	1	1	WT_00_min_Tc	1	1	222.61	13.25	12.94	2	357589	-	SM2011_a6164		ncRNA	0	77	1	0	0	0	1	0	0	1		TCCCACCAGCGGCGATAGGATTCGACATCCATCGGTGATAGCTTCCATTGG	357589	CP004138.1|CP004138.1
357589	-	1	1	WT_00_min_Tc	1	1	222.61	13.25	12.94	2	357589	-	SM2011_a0670		protein_coding	NA	855	0	0	0	1	1	0	0	1		TCCCACCAGCGGCGATAGGATTCGACATCCATCGGTGATAGCTTCCATTGG	357589	CP004138.1|CP004138.1
357763	+	1	1	WT_00_min_Tc	1	1	6.78	3.67	2.97	1	357763	+	SM2011_a0670		protein_coding	NA	855	0	0	1	0	1	0	0	0		GATAATAAAAAGCAGGCGCGCGTGAATTGTATCGCTCATATTCTTTCCTCA	357763	CP004138.1|CP004138.1
357786	+	1	1	WT_00_min_Tc	1	1	11.56	2.45	3.6	1	357786	+	SM2011_a0670		protein_coding	NA	855	0	0	1	0	1	0	0	0		GAATTGTATCGCTCATATTCTTTCCTCAATTCCCTACGAACGGGTGAAGTT	357786	CP004138.1|CP004138.1
357918	-	1	1	WT_00_min_Tc	1	1	12.87	4.5	5.09	1	357918	-	SM2011_a0670		protein_coding	NA	855	0	0	0	1	1	0	0	1		CTCGAGCGAGTGGAGTGTTTACTCGGCTGCCGCGCGTGGTAGCCCAAGATA	357918	CP004138.1|CP004138.1
357979	-	1	1	WT_00_min_Tc	1	1	10.84	17	6.31	1	357979	-	orphan		orphan	NA	NA	0	0	0	0	1	0	0	0		TGACACGCAAGTCCAGCATCGCTTTGAGCCGTTCCAGTTTAAATGGAAACG	357979	CP004138.1|CP004138.1
358055	+	1	1	WT_00_min_Tc	1	1	13.73	>100	2.23	1	358055	+	SM2011_a6165		ncRNA	NA	49	0	0	0	1	1	0	0	1		AAAGCGATGCTGGACTTGCGTGTCATCCCCCGAGGGCCGAGGCTAAGGCCA	358055	CP004138.1|CP004138.1
358117	-	1	1	WT_00_min_Tc	1	1	34.69	49	4.95	1	358117	-	SM2011_a6165		ncRNA	0	49	1	0	0	0	1	0	0	0		TCCAACGCGATAGCCACTGCTTTGTTGTTTCTGGCCGGGTATACTCTGGGA	358117	CP004138.1|CP004138.1
358241	+	1	1	WT_00_min_Tc	1	1	12.2	4	2	1	358241	+	SM2011_a7016		ncRNA	0	52	1	0	0	0	1	0	0	0		TTGTCATGACGATGAACGGAAACACAACCGGAAATGTGCAAAAGAAGACCA	358241	CP004138.1|CP004138.1
360555	-	1	1	WT_00_min_Tc	1	1	49.87	35	2.58	1	360555	-	SM2011_a0675		protein_coding	NA	1146	0	0	1	0	1	0	0	0		AGTTGAGTCTAGGATTGGCGATCCTGCTCATAGTCGTCTACGGACTTGGCA	360555	CP004138.1|CP004138.1
360817	-	1	1	WT_00_min_Tc	1	1	10.16	>100	6.16	1	360817	-	SM2011_a0675		protein_coding	NA	1146	0	0	1	0	1	0	0	0		GAGCTCATTATTACGCTCGCCGCTCTGCAGGCCGGGCAGTATCTTCTCGTC	360817	CP004138.1|CP004138.1
361024	-	1	1	WT_00_min_Tc	1	1	8.13	5	3.71	1	361024	-	SM2011_a0675		protein_coding	NA	1146	0	0	1	0	1	0	0	0		TCTCCTCTCCTGGCGTTGATCTTCTTCGTACCTGTGGTCATTCTCCTGGAG	361024	CP004138.1|CP004138.1
361257	+	1	1	WT_00_min_Tc	1	1	63.6	89	3.45	1	361257	+	SM2011_a0677		protein_coding	NA	942	0	0	0	1	1	0	0	1		GCAAACGGGGCGAACTGCATTTCGCCGTAACTACCGAGCATGATCCGAGGA	361257	CP004138.1|CP004138.1
361307	-	1	1	WT_00_min_Tc	1	1	14.27	5.17	10.39	1	361307	-	SM2011_a0675		protein_coding	155	1146	1	0	0	0	1	0	0	0		AAGCGCTTCCACGAGAGCCTCTCCTGGGAGCCCCGTTGCGGTCAAACGTCC	361307	CP004138.1|CP004138.1
361410	+	1	1	WT_00_min_Tc	1	1	12.29	9	17.09	1	361410	+	SM2011_a0677		protein_coding	NA	942	0	0	0	1	1	0	0	1		CTCAGGCAATGTCGTTTGCCGGAAGAAGGTCACGATCGTATCGTCGGGAGG	361410	CP004138.1|CP004138.1
361443	-	1	1	WT_00_min_Tc	1	1	7.42	2.5	2.03	2	361443	-	SM2011_a0675		protein_coding	291	1146	0	1	0	0	1	0	0	0		ATTTTCGAATCGTCGTTGACCGGGCGTTGAGCCGCACCTACCGATCGGAAG	361443	CP004138.1|CP004138.1
361443	-	1	1	WT_00_min_Tc	1	1	7.42	2.5	2.03	2	361443	-	SM2011_a0677		protein_coding	NA	942	0	0	1	0	1	0	0	0		ATTTTCGAATCGTCGTTGACCGGGCGTTGAGCCGCACCTACCGATCGGAAG	361443	CP004138.1|CP004138.1
361816	-	1	1	WT_00_min_Tc	1	1	99.02	7.21	4.09	1	361816	-	SM2011_a0677		protein_coding	NA	942	0	0	1	0	1	0	0	0		AATGCGAGCGCACCCCTTGCGCTGCGCGAGGTTCTGACGCAGGGTCGCCCC	361816	CP004138.1|CP004138.1
362958	+	1	1	WT_00_min_Tc	1	1	25.3	>100	28.48	1	362958	+	SM2011_a0678		protein_coding	NA	1359	0	0	0	1	1	0	0	1		GGCACGATACCCTGAATGACTGTGGTCGAGAGAATGTAGATAATAGCGGCA	362958	CP004138.1|CP004138.1
363259	+	1	1	WT_00_min_Tc	1	1	8.13	>100	2.97	1	363259	+	SM2011_a0678		protein_coding	NA	1359	0	0	0	1	1	0	0	1		CGATACGGCCCGTGACGCGCGGCCCGCCAAAATTGGCTACAGTCGTAAGCC	363259	CP004138.1|CP004138.1
363397	+	1	1	WT_00_min_Tc	1	1	41.92	2.49	4.42	1	363397	+	SM2011_a0678		protein_coding	NA	1359	0	0	0	1	1	0	0	1		TGCCAATCGCGACATTGCCGACAGCGAGCGAAAGAAAGTAGAGTAAGAAAA	363397	CP004138.1|CP004138.1
363748	+	1	1	WT_00_min_Tc	1	1	6.5	5.5	>100	1	363748	+	SM2011_a0678		protein_coding	NA	1359	0	0	0	1	1	0	0	1		CCCTCGGAAGAGGCGATTACTCGCGCACGGCGTAGGTGTAGAATTTGATCT	363748	CP004138.1|CP004138.1
363748	+	1	1	WT_00_min_Tc	1	1	6.5	5.5	>100	1	363748	+	SM2011_a0680		protein_coding	NA	2364	0	0	0	1	1	0	0	1		CCCTCGGAAGAGGCGATTACTCGCGCACGGCGTAGGTGTAGAATTTGATCT	363748	CP004138.1|CP004138.1
363990	+	1	1	WT_00_min_Tc	1	1	6.5	10	>100	1	363990	+	SM2011_a0680		protein_coding	NA	2364	0	0	0	1	1	0	0	1		GCCTCGTCGAGTGCCACATAATCAACTTCGTTTGCCACGAGGGCTTCATAA	363990	CP004138.1|CP004138.1
364771	+	1	1	WT_00_min_Tc	1	1	6.85	13	>100	1	364771	+	SM2011_a0680		protein_coding	NA	2364	0	0	0	1	1	0	0	1		GGATCTTGGCATTGACGTCCAACGAGGCGAATAGCGGGTAGAATGGTGAAG	364771	CP004138.1|CP004138.1
364793	+	1	1	WT_00_min_Tc	1	1	11.41	3.33	16.28	2	364793	+	SM2011_a6168		ncRNA	283	65	1	0	0	0	1	0	0	1		CGAGGCGAATAGCGGGTAGAATGGTGAAGTCGAAACATGCATGAGAAGCGA	364793	CP004138.1|CP004138.1
364793	+	1	1	WT_00_min_Tc	1	1	11.41	3.33	16.28	2	364793	+	SM2011_a0680		protein_coding	NA	2364	0	0	0	1	1	0	0	1		CGAGGCGAATAGCGGGTAGAATGGTGAAGTCGAAACATGCATGAGAAGCGA	364793	CP004138.1|CP004138.1
365054	-	1	1	WT_00_min_Tc	1	1	31.8	6	4.79	2	365054	-	SM2011_a0680		protein_coding	NA	2364	0	0	1	0	1	0	0	1		TCGCCTGCATCCAACTTGCGACCTATGACGGCACTATTTACAACGTCCGCA	365054	CP004138.1|CP004138.1
365054	-	1	1	WT_00_min_Tc	1	1	31.8	6	4.79	2	365054	-	SM2011_a6168		ncRNA	NA	65	0	0	0	1	1	0	0	1		TCGCCTGCATCCAACTTGCGACCTATGACGGCACTATTTACAACGTCCGCA	365054	CP004138.1|CP004138.1
365079	+	1	1	WT_00_min_Tc	1	1	48.5	3.74	8.27	2	365079	+	SM2011_a6168		ncRNA	NA	65	0	0	1	0	1	0	0	1		AGGTGTCCGATCTGTTCCAACACCTTGCGGACGTTGTAAATAGTGCCGTCA	365079	CP004138.1|CP004138.1
365079	+	1	1	WT_00_min_Tc	1	1	48.5	3.74	8.27	2	365079	+	SM2011_a0680		protein_coding	NA	2364	0	0	0	1	1	0	0	1		AGGTGTCCGATCTGTTCCAACACCTTGCGGACGTTGTAAATAGTGCCGTCA	365079	CP004138.1|CP004138.1
365573	+	1	1	WT_00_min_Tc	1	1	10.12	14	6.51	1	365573	+	SM2011_a0680		protein_coding	NA	2364	0	0	0	1	1	0	0	1		ATAATTGAAAAAGAGCTGGCCTGCGGGCGACTTCCGGTAAAACTGTCCGCC	365573	CP004138.1|CP004138.1
365692	+	1	1	WT_00_min_Tc	1	1	27.47	3.73	7.09	1	365692	+	SM2011_a0680		protein_coding	NA	2364	0	0	0	1	1	0	0	1		GCGGGAGGAGCGTCTTGCCGTAATTGACCAGACTTGAAATGATCTGCTTTG	365692	CP004138.1|CP004138.1
365912	-	1	1	WT_00_min_Tc	1	1	8.13	7	2.98	1	365912	-	SM2011_a0680		protein_coding	NA	2364	0	0	1	0	1	0	0	0		TTGTCGCGGAAAATTTCGAAGTCGAGTTGCGCGGCAGCTATAACGCCGACG	365912	CP004138.1|CP004138.1
366293	+	1	1	WT_00_min_Tc	1	1	7.45	2.67	4.45	1	366293	+	SM2011_a0682		protein_coding	NA	2314	0	0	0	1	1	0	0	1		CGCCAGGCATGATGAGCGGGATGCCCGGAGGATAGGGTACAATCATGACTG	366293	CP004138.1|CP004138.1
366563	+	1	1	WT_00_min_Tc	1	1	8.13	10	3.71	1	366563	+	SM2011_a0682		protein_coding	NA	2314	0	0	0	1	1	0	0	1		GGGCGGGAAGGGCGCGTGAAAGAGGCGCATTGGCATCATAGAGGTCTTTGA	366563	CP004138.1|CP004138.1
366766	-	1	1	WT_00_min_Tc	1	1	69.39	25	7.59	1	366766	-	SM2011_a0682		protein_coding	NA	2314	0	0	1	0	1	0	0	0		GCTTGGCATGGTTTCGAAGACCTGGCTGAGAATCACGTTATGGTTGACCCG	366766	CP004138.1|CP004138.1
367326	-	1	1	WT_00_min_Tc	1	1	26.02	2.03	3.52	1	367326	-	SM2011_a0682		protein_coding	NA	2314	0	0	1	0	1	0	0	0		TGATGGTAGTGACAAACTCCACCTATGATGGGCTCTGCTACAATGTAGATG	367326	CP004138.1|CP004138.1
367330	-	1	1	WT_00_min_Tc	1	1	14.27	2	9.22	1	367330	-	SM2011_a0682		protein_coding	NA	2314	0	0	1	0	1	0	0	0		CGCCTGATGGTAGTGACAAACTCCACCTATGATGGGCTCTGCTACAATGTA	367330	CP004138.1|CP004138.1
367413	-	1	1	WT_00_min_Tc	1	1	18.3	4	12.61	2	367413	-	SM2011_a0682		protein_coding	NA	2314	0	0	1	0	1	0	0	1		TTGCGAAGGAGCAGTTTACCCCAGAGGCAATCGCGCACAAGATCGTCGCCA	367413	CP004138.1|CP004138.1
367413	-	1	1	WT_00_min_Tc	1	1	18.3	4	12.61	2	367413	-	SM2011_a6169		ncRNA	NA	94	0	0	0	1	1	0	0	1		TTGCGAAGGAGCAGTTTACCCCAGAGGCAATCGCGCACAAGATCGTCGCCA	367413	CP004138.1|CP004138.1
367458	+	1	1	WT_00_min_Tc	1	1	82.17	23	26.86	2	367458	+	SM2011_a6169		ncRNA	0	94	1	0	0	0	1	0	0	1		CGGACTGGCGACGATCTTGTGCGCGATTGCCTCTGGGGTAAACTGCTCCTT	367458	CP004138.1|CP004138.1
367458	+	1	1	WT_00_min_Tc	1	1	82.17	23	26.86	2	367458	+	SM2011_a0682		protein_coding	NA	2314	0	0	0	1	1	0	0	1		CGGACTGGCGACGATCTTGTGCGCGATTGCCTCTGGGGTAAACTGCTCCTT	367458	CP004138.1|CP004138.1
367542	-	1	1	WT_00_min_Tc	1	1	35.95	4.31	8.8	2	367542	-	SM2011_a0682		protein_coding	NA	2314	0	0	1	0	1	0	0	1		TCACTCGGAACGACCTCGTCCTCTGCGACCGAAACTGCCATAAGTCTATCC	367542	CP004138.1|CP004138.1
367542	-	1	1	WT_00_min_Tc	1	1	35.95	4.31	8.8	2	367542	-	SM2011_a6169		ncRNA	NA	94	0	0	0	1	1	0	0	1		TCACTCGGAACGACCTCGTCCTCTGCGACCGAAACTGCCATAAGTCTATCC	367542	CP004138.1|CP004138.1
367590	-	1	1	WT_00_min_Tc	1	1	22.36	>100	9.77	2	367590	-	SM2011_a0682		protein_coding	NA	2314	0	0	1	0	1	0	0	1		TTGTCGGCGGCACCTCGACCGCCAATAAGATCGTGTGGCAGGGTATGGTCA	367590	CP004138.1|CP004138.1
367590	-	1	1	WT_00_min_Tc	1	1	22.36	>100	9.77	2	367590	-	SM2011_a6169		ncRNA	NA	94	0	0	0	1	1	0	0	1		TTGTCGGCGGCACCTCGACCGCCAATAAGATCGTGTGGCAGGGTATGGTCA	367590	CP004138.1|CP004138.1
367905	-	1	1	WT_00_min_Tc	1	1	31.95	4	2.28	1	367905	-	SM2011_a0682		protein_coding	NA	2314	0	0	1	0	1	0	0	0		AATTCATGGCGCGCGCGATCGTGCGCGCGGCGCAGAATTATCTTGAGAGGC	367905	CP004138.1|CP004138.1
368043	+	1	1	WT_00_min_Tc	1	1	13.01	>100	5.15	2	368043	+	SM2011_a6170		ncRNA	293	81	0	1	0	0	1	0	0	1		GTGGCGCAGCACGGGCGCCGGCACCATTTCCGCCGTTGTATCGTCGCCAAA	368043	CP004138.1|CP004138.1
368043	+	1	1	WT_00_min_Tc	1	1	13.01	>100	5.15	2	368043	+	SM2011_a0682		protein_coding	NA	2314	0	0	0	1	1	0	0	1		GTGGCGCAGCACGGGCGCCGGCACCATTTCCGCCGTTGTATCGTCGCCAAA	368043	CP004138.1|CP004138.1
368224	-	1	1	WT_00_min_Tc	1	1	37.66	2.25	2.23	1	368224	-	SM2011_a0682		protein_coding	NA	2314	0	0	1	0	1	0	0	0		GCGGCCGGGCGGGGCATGCGCAGCCTCGCAGAGGCGATTGAAAAGGAAGGT	368224	CP004138.1|CP004138.1
368336	+	1	1	WT_00_min_Tc	1	1	176.36	>100	5.24	2	368336	+	SM2011_a6170		ncRNA	0	81	1	0	0	0	1	0	0	1		CGTAATCTTCATCGATGACAGCGATGGGGAATGCCTTGTAGAACTCCATGG	368336	CP004138.1|CP004138.1
368336	+	1	1	WT_00_min_Tc	1	1	176.36	>100	5.24	2	368336	+	SM2011_a0682		protein_coding	NA	2314	0	0	0	1	1	0	0	1		CGTAATCTTCATCGATGACAGCGATGGGGAATGCCTTGTAGAACTCCATGG	368336	CP004138.1|CP004138.1
368377	-	1	1	WT_00_min_Tc	1	1	1964.03	14.13	2.87	2	368377	-	SM2011_a0682		protein_coding	0	2314	1	0	0	0	1	0	0	1		TTTGATCGGGATCAACGACGCGGCGGCGTCGCGCGTGTACGAATTACAACG	368377	CP004138.1|CP004138.1
368377	-	1	1	WT_00_min_Tc	1	1	1964.03	14.13	2.87	2	368377	-	SM2011_a6170		ncRNA	NA	81	0	0	0	1	1	0	0	1		TTTGATCGGGATCAACGACGCGGCGGCGTCGCGCGTGTACGAATTACAACG	368377	CP004138.1|CP004138.1
368637	-	1	1	WT_00_min_Tc	1	1	12.87	>100	>100	2	368637	-	SM2011_a0682		protein_coding	260	2314	0	1	0	0	1	0	0	0		TCATTTCATCGTGCCCAGCAATTTTCCTCCTCAACCGGTAGAGTCGTGGGA	368637	CP004138.1|CP004138.1
368637	-	1	1	WT_00_min_Tc	1	1	12.87	>100	>100	2	368637	-	SM2011_a0683		protein_coding	NA	927	0	0	1	0	1	0	0	0		TCATTTCATCGTGCCCAGCAATTTTCCTCCTCAACCGGTAGAGTCGTGGGA	368637	CP004138.1|CP004138.1
368745	+	1	1	WT_00_min_Tc	1	1	6.78	3.5	5.19	1	368745	+	SM2011_a0683		protein_coding	NA	927	0	0	0	1	1	0	0	1		TCTGCTTGGCGCGCCCAACCCTGGCGACATAGGCCCGGTAAGAAAGAAAGC	368745	CP004138.1|CP004138.1
369067	-	1	1	WT_00_min_Tc	1	1	8.67	2.71	>100	1	369067	-	SM2011_a0683		protein_coding	NA	927	0	0	1	0	1	0	0	0		AATTCGGGTTCGCCATTGCCTACGCTGCCGTCACCGTGTTCGTTTGTGCGA	369067	CP004138.1|CP004138.1
369691	+	1	1	WT_00_min_Tc	1	1	9.49	15	3.71	2	369691	+	SM2011_a6171		ncRNA	205	42	0	1	0	0	1	0	0	1		TCCGCCGTCGCTGCCATATATAAACGGGGATGCTCAGCAACAACAGCACTA	369691	CP004138.1|CP004138.1
369691	+	1	1	WT_00_min_Tc	1	1	9.49	15	3.71	2	369691	+	SM2011_a0684		protein_coding	NA	1389	0	0	0	1	1	0	0	1		TCCGCCGTCGCTGCCATATATAAACGGGGATGCTCAGCAACAACAGCACTA	369691	CP004138.1|CP004138.1
369896	+	1	1	WT_00_min_Tc	1	1	18.3	5.33	3.3	2	369896	+	SM2011_a6171		ncRNA	0	42	1	0	0	0	1	0	0	1		TATAACGGCGGTCATTGTGCTCAAGCCGACGAATAGACGATAAATGGATGA	369896	CP004138.1|CP004138.1
369896	+	1	1	WT_00_min_Tc	1	1	18.3	5.33	3.3	2	369896	+	SM2011_a0684		protein_coding	NA	1389	0	0	0	1	1	0	0	1		TATAACGGCGGTCATTGTGCTCAAGCCGACGAATAGACGATAAATGGATGA	369896	CP004138.1|CP004138.1
370435	+	1	1	WT_00_min_Tc	1	1	25.07	2.93	4.16	1	370435	+	SM2011_a0684		protein_coding	NA	1389	0	0	0	1	1	0	0	1		CGCTTGGATTGAAGTCGGCAAAGTGAGAGAAGTCGATGTAAAACAGGCCCA	370435	CP004138.1|CP004138.1
370455	-	1	1	WT_00_min_Tc	1	1	134.66	73	2.46	1	370455	-	SM2011_a0684		protein_coding	NA	1389	0	0	1	0	1	0	0	0		CACGCGGCCGGGCTCTTTTCGGAAATCACCACCTACGCTAAGATGATCCCG	370455	CP004138.1|CP004138.1
370799	-	1	1	WT_00_min_Tc	1	1	26.82	2.81	2.14	1	370799	-	SM2011_a0684		protein_coding	NA	1389	0	0	1	0	1	0	0	0		TCTCGCCGGCGGCAGTTGCTCCCTACGGCAATCTCGCTATCGTGATTTGGA	370799	CP004138.1|CP004138.1
371589	+	1	1	WT_00_min_Tc	1	1	9.4	>100	7.04	1	371589	+	SM2011_a0687		protein_coding	NA	507	0	0	0	1	1	0	0	1		GTGATCGTCAGCGTCTTCATCTTGGCAAGATCGTAGATGAAGTCTGGATTG	371589	CP004138.1|CP004138.1
371735	+	1	1	WT_00_min_Tc	1	1	44.81	12.6	7.79	1	371735	+	SM2011_a0687		protein_coding	NA	507	0	0	0	1	1	0	0	1		TTTCTCGCCACTGCCAACGTTTGCAGCCAACTTTGTGTAGAGTGCCATGTA	371735	CP004138.1|CP004138.1
372203	+	1	1	WT_00_min_Tc	1	1	43.37	13.25	3.53	1	372203	+	SM2011_a0689		protein_coding	NA	975	0	0	0	1	1	0	0	1		GTGACCACACTCCATTTTTCATCCGGATCGAAACGATCTATGAATGGCACG	372203	CP004138.1|CP004138.1
372340	-	1	1	WT_00_min_Tc	1	1	29.81	45	11.94	1	372340	-	SM2011_a0689		protein_coding	NA	975	0	0	1	0	1	0	0	0		TTCTGACGTCACAAGGCGACAATATCGCCGGCGGCAAATACGATTACACCA	372340	CP004138.1|CP004138.1
372461	+	1	1	WT_00_min_Tc	1	1	19.4	15	>100	2	372461	+	SM2011_a6172		ncRNA	229	98	0	1	0	0	1	0	0	1		TAGCCCTCTCCAGTCCTTGCCTTTTCCAGCGCGGCCTCGCTGATAGCGTCA	372461	CP004138.1|CP004138.1
372461	+	1	1	WT_00_min_Tc	1	1	19.4	15	>100	2	372461	+	SM2011_a0689		protein_coding	NA	975	0	0	0	1	1	0	0	1		TAGCCCTCTCCAGTCCTTGCCTTTTCCAGCGCGGCCTCGCTGATAGCGTCA	372461	CP004138.1|CP004138.1
372690	+	1	1	WT_00_min_Tc	1	1	59.34	>100	4.58	2	372690	+	SM2011_a6172		ncRNA	0	98	1	0	0	0	1	0	0	1		TCTCGCCAACGCGGCGATTGACGATCTCCTCAAGTCCGACATAGGTATCGA	372690	CP004138.1|CP004138.1
372690	+	1	1	WT_00_min_Tc	1	1	59.34	>100	4.58	2	372690	+	SM2011_a0689		protein_coding	NA	975	0	0	0	1	1	0	0	1		TCTCGCCAACGCGGCGATTGACGATCTCCTCAAGTCCGACATAGGTATCGA	372690	CP004138.1|CP004138.1
373734	-	1	1	WT_00_min_Tc	1	1	8.81	2.86	6.51	1	373734	-	SM2011_a0690		protein_coding	NA	1908	0	0	1	0	1	0	0	0		ACATTGATGTGGACTGCGACAATTGCTTCAACAACGTTGATATAGACGGCA	373734	CP004138.1|CP004138.1
373761	+	1	1	WT_00_min_Tc	1	1	10.12	2.17	4.23	1	373761	+	SM2011_a0690		protein_coding	NA	1908	0	0	0	1	1	0	0	1		ATCGATGTCGTTCCACTTGACCTTGCCGTCTATATCAACGTTGTTGAAGCA	373761	CP004138.1|CP004138.1
374169	+	1	1	WT_00_min_Tc	1	1	94.68	>100	3.26	2	374169	+	SM2011_a6173		ncRNA	0	63	1	0	0	0	1	0	0	1		CTGATAGGCGACCGCTTGACCCAAGGCCTGCGTCCATTCAAGGTCGTCACT	374169	CP004138.1|CP004138.1
374169	+	1	1	WT_00_min_Tc	1	1	94.68	>100	3.26	2	374169	+	SM2011_a0690		protein_coding	NA	1908	0	0	0	1	1	0	0	1		CTGATAGGCGACCGCTTGACCCAAGGCCTGCGTCCATTCAAGGTCGTCACT	374169	CP004138.1|CP004138.1
374463	-	1	1	WT_00_min_Tc	1	1	42.22	14.5	6.15	1	374463	-	SM2011_a0690		protein_coding	NA	1908	0	0	1	0	1	0	0	0		TGAGAGGGATGACCCTTGCACTTGCGGGCGCAATGACGCTCATGTTGTCGA	374463	CP004138.1|CP004138.1
374898	+	1	1	WT_00_min_Tc	1	1	16.94	26	9.65	1	374898	+	SM2011_a0690		protein_coding	NA	1908	0	0	0	1	1	0	0	1		TAAGTATTAATGGGCTGTCTTTTTCCGTCGATTTGGCGTTGGTTGATGTCG	374898	CP004138.1|CP004138.1
375024	-	1	1	WT_00_min_Tc	1	1	1234.22	4.36	7.5	1	375024	-	SM2011_a0690		protein_coding	0	1908	1	0	0	0	1	0	0	0		CTTGACCACGATCAACGACTTGTCGTTCGGAACTAACTAAAAATGGGTTTG	375024	CP004138.1|CP004138.1
375107	+	1	1	WT_00_min_Tc	1	1	21.68	5.22	>100	2	375107	+	SM2011_a0693		protein_coding	241	1251	0	1	0	0	1	0	0	1		TCGTTGATCGTGGTCAAGAACGAGAAAAAATCCGGCGTTATGCGGGAGCTG	375107	CP004138.1|CP004138.1
375107	+	1	1	WT_00_min_Tc	1	1	21.68	5.22	>100	2	375107	+	SM2011_a0690		protein_coding	NA	1908	0	0	0	1	1	0	0	1		TCGTTGATCGTGGTCAAGAACGAGAAAAAATCCGGCGTTATGCGGGAGCTG	375107	CP004138.1|CP004138.1
375217	+	1	1	WT_00_min_Tc	1	1	808.55	>100	2.77	1	375217	+	SM2011_a0693		protein_coding	131	1251	1	0	0	0	1	0	0	0		AATTGTTCCTGATCAATGCCGGCGCTTGCGCAAAGAATTATTCTATCCGCA	375217	CP004138.1|CP004138.1
375386	+	1	1	WT_00_min_Tc	1	1	7.45	>100	2.44	1	375386	+	SM2011_a0693		protein_coding	NA	1251	0	0	1	0	1	0	0	0		AGGCGAGTCTGAGTGTCGCGGAAGGAGATGCCAATGCGTACTGTCGGTGTC	375386	CP004138.1|CP004138.1
375734	-	1	1	WT_00_min_Tc	1	1	13.01	7	12.61	1	375734	-	SM2011_a0693		protein_coding	NA	1251	0	0	0	1	1	0	0	1		GATGCCATAAGAGCCTTGCCCTGTCCTTCGGGAAGGTCTGCAATAGAGATC	375734	CP004138.1|CP004138.1
375849	-	1	1	WT_00_min_Tc	1	1	7.95	2.38	2.03	1	375849	-	SM2011_a0693		protein_coding	NA	1251	0	0	0	1	1	0	0	1		CGCCGGCCAGAACATTGGATTGCAGGTTACTCCGTTATAGATCCAGCAGGA	375849	CP004138.1|CP004138.1
375873	+	1	1	WT_00_min_Tc	1	1	9.49	15	5.29	1	375873	+	SM2011_a0693		protein_coding	NA	1251	0	0	1	0	1	0	0	0		CCAACACATTGTTTCAGCGCGATCCGTCCTGCTGGATCTATAACGGAGTAA	375873	CP004138.1|CP004138.1
376072	-	1	1	WT_00_min_Tc	1	1	9.7	13	2.44	1	376072	-	SM2011_a0693		protein_coding	NA	1251	0	0	0	1	1	0	0	1		CCTTGAACAACGCCTTGGCAACCTGGCCGACCGCCTGGTAGGTGGTCCGCT	376072	CP004138.1|CP004138.1
376218	+	1	1	WT_00_min_Tc	1	1	7.42	8	6.51	2	376218	+	SM2011_a0693		protein_coding	NA	1251	0	0	1	0	1	0	0	1		GGGCGGCGATGCACCTCGACACGGTATTCACATTCTGCGATCGCGACGTCG	376218	CP004138.1|CP004138.1
376218	+	1	1	WT_00_min_Tc	1	1	7.42	8	6.51	2	376218	+	SM2011_a6174		ncRNA	NA	63	0	0	0	1	1	0	0	1		GGGCGGCGATGCACCTCGACACGGTATTCACATTCTGCGATCGCGACGTCG	376218	CP004138.1|CP004138.1
376245	-	1	1	WT_00_min_Tc	1	1	304.92	5.93	19.19	2	376245	-	SM2011_a6174		ncRNA	0	63	1	0	0	0	1	0	0	1		CTCGAAATTTCCCTCGTCGTCGAGAGGGAAAAGGCTGTAACAACGGATCTG	376245	CP004138.1|CP004138.1
376245	-	1	1	WT_00_min_Tc	1	1	304.92	5.93	19.19	2	376245	-	SM2011_a0693		protein_coding	NA	1251	0	0	0	1	1	0	0	1		CTCGAAATTTCCCTCGTCGTCGAGAGGGAAAAGGCTGTAACAACGGATCTG	376245	CP004138.1|CP004138.1
376464	-	1	1	WT_00_min_Tc	1	1	10.27	5.5	5.8	2	376464	-	SM2011_a6174		ncRNA	219	63	0	1	0	0	1	0	0	1		GATCACCTCGATGCCTGCCTTGCGGAGCAGGGTGTTGGTATACGTGTTCCG	376464	CP004138.1|CP004138.1
376464	-	1	1	WT_00_min_Tc	1	1	10.27	5.5	5.8	2	376464	-	SM2011_a0693		protein_coding	NA	1251	0	0	0	1	1	0	0	1		GATCACCTCGATGCCTGCCTTGCGGAGCAGGGTGTTGGTATACGTGTTCCG	376464	CP004138.1|CP004138.1
376547	-	1	1	WT_00_min_Tc	1	1	8.67	5	8.57	1	376547	-	SM2011_a0693		protein_coding	NA	1251	0	0	0	1	1	0	0	1		CAGTCAGTCGGCTCTCGCCAAATCGGACACGTCATGCAATGACCGCCGCCG	376547	CP004138.1|CP004138.1
376547	-	1	1	WT_00_min_Tc	1	1	8.67	5	8.57	1	376547	-	SM2011_a0695		protein_coding	NA	1005	0	0	0	1	1	0	0	1		CAGTCAGTCGGCTCTCGCCAAATCGGACACGTCATGCAATGACCGCCGCCG	376547	CP004138.1|CP004138.1
376771	-	1	1	WT_00_min_Tc	1	1	16.94	>100	18.72	1	376771	-	SM2011_a0695		protein_coding	NA	1005	0	0	0	1	1	0	0	1		GCGCATCTTGTACGCGTTGATGTTTTTTCGAAGATCAGGCAGATTTCCTTG	376771	CP004138.1|CP004138.1
376794	+	1	1	WT_00_min_Tc	1	1	8.81	7	5.7	1	376794	+	SM2011_a0695		protein_coding	NA	1005	0	0	1	0	1	0	0	0		GCGGACCGAACAAGAACACTTGAAAGGCAAGGAAATCTGCCTGATCTTCGA	376794	CP004138.1|CP004138.1
377046	+	1	1	WT_00_min_Tc	1	1	55.65	13.83	4.05	1	377046	+	SM2011_a0695		protein_coding	NA	1005	0	0	1	0	1	0	0	0		TGCGGGTGTGCCGGTCTACAATGGCCTCACCGACGAGTATCATCCCACGCA	377046	CP004138.1|CP004138.1
377052	-	1	1	WT_00_min_Tc	1	1	14.23	3.63	>100	1	377052	-	SM2011_a0695		protein_coding	NA	1005	0	0	0	1	1	0	0	1		TTTCGCTGATCGGCTTGTCGCTATGCTCGCGCATAGTCATAACGTCGGCGA	377052	CP004138.1|CP004138.1
377070	-	1	1	WT_00_min_Tc	1	1	6.85	2.09	>100	1	377070	-	SM2011_a0695		protein_coding	NA	1005	0	0	0	1	1	0	0	1		CGATATAGGCGTACTTGATTTCGCTGATCGGCTTGTCGCTATGCTCGCGCA	377070	CP004138.1|CP004138.1
377214	-	1	1	WT_00_min_Tc	1	1	60.31	5.64	4.23	1	377214	-	SM2011_a0695		protein_coding	NA	1005	0	0	0	1	1	0	0	1		CGCCAGACTGAGCCTTAAGTCTTTTCGCGATAGTCTGATATTCTTCTGACG	377214	CP004138.1|CP004138.1
377222	-	1	1	WT_00_min_Tc	1	1	14.23	12	5.94	1	377222	-	SM2011_a0695		protein_coding	NA	1005	0	0	0	1	1	0	0	1		GAGGCGCGCGCCAGACTGAGCCTTAAGTCTTTTCGCGATAGTCTGATATTC	377222	CP004138.1|CP004138.1
377587	-	1	1	WT_00_min_Tc	1	1	165.33	7.42	9.66	2	377587	-	SM2011_a6175		ncRNA	0	115	1	0	0	0	1	0	0	1		CAGTCTCCCAGGGTTGCAACCAGCAGTGCCTTGATCGTATGCATGCGATTC	377587	CP004138.1|CP004138.1
377587	-	1	1	WT_00_min_Tc	1	1	165.33	7.42	9.66	2	377587	-	SM2011_a0695		protein_coding	NA	1005	0	0	0	1	1	0	0	1		CAGTCTCCCAGGGTTGCAACCAGCAGTGCCTTGATCGTATGCATGCGATTC	377587	CP004138.1|CP004138.1
377587	-	1	1	WT_00_min_Tc	1	1	165.33	7.42	9.66	2	377587	-	SM2011_a0697		protein_coding	NA	975	0	0	0	1	1	0	0	1		CAGTCTCCCAGGGTTGCAACCAGCAGTGCCTTGATCGTATGCATGCGATTC	377587	CP004138.1|CP004138.1
377799	-	1	1	WT_00_min_Tc	1	1	12.55	>100	6.33	2	377799	-	SM2011_a6176		ncRNA	2	80	1	0	0	0	1	0	0	1		TAGGCCTCCTCGGGCTTGTATGCGGATCCCTGCAGGGCTAATAGCCCGACC	377799	CP004138.1|CP004138.1
377799	-	1	1	WT_00_min_Tc	1	1	12.55	>100	6.33	2	377799	-	SM2011_a0697		protein_coding	NA	975	0	0	0	1	1	0	0	1		TAGGCCTCCTCGGGCTTGTATGCGGATCCCTGCAGGGCTAATAGCCCGACC	377799	CP004138.1|CP004138.1
377996	+	1	1	WT_00_min_Tc	1	1	9.13	5	3.71	1	377996	+	SM2011_a0697		protein_coding	NA	975	0	0	1	0	1	0	0	0		AACAATCCTCACGATGGTTGAGGTCGACGGCAACGACCCTGGATTTCAGAA	377996	CP004138.1|CP004138.1
378292	+	1	1	WT_00_min_Tc	1	1	31.8	22	5.46	1	378292	+	SM2011_a0697		protein_coding	NA	975	0	0	1	0	1	0	0	0		GCGTGGAAGCGGTTATTGACAAGGATCTCTGCTCGGCCCTTCTTGCCCGGG	378292	CP004138.1|CP004138.1
379432	+	1	1	WT_00_min_Tc	1	1	16.62	24	11.87	1	379432	+	orphan		orphan	NA	NA	0	0	0	0	1	0	0	0		ACGACTTGTTAGGCCTAGTCCAAGCCTGTGGATTGGCGCATCGTCTCCTGA	379432	CP004138.1|CP004138.1
379614	-	1	1	WT_00_min_Tc	1	1	15.41	>100	>100	2	379614	-	SM2011_a6177		ncRNA	0	58	1	0	0	0	1	0	0	1		GTAGCGAACACCGCCTTGCCGGTGGCAATCACATAAGGTACCGCGACGGCA	379614	CP004138.1|CP004138.1
379614	-	1	1	WT_00_min_Tc	1	1	15.41	>100	>100	2	379614	-	SM2011_a0702		protein_coding	NA	435	0	0	0	1	1	0	0	1		GTAGCGAACACCGCCTTGCCGGTGGCAATCACATAAGGTACCGCGACGGCA	379614	CP004138.1|CP004138.1
379873	-	1	1	WT_00_min_Tc	1	1	6.78	>100	>100	2	379873	-	SM2011_a6177		ncRNA	259	58	0	1	0	0	1	0	0	1		CCCAGAGCACGACATCAAGTGCGATCGGAACGATCAGGTAGACTATCCAGA	379873	CP004138.1|CP004138.1
379873	-	1	1	WT_00_min_Tc	1	1	6.78	>100	>100	2	379873	-	SM2011_a0702		protein_coding	NA	435	0	0	0	1	1	0	0	1		CCCAGAGCACGACATCAAGTGCGATCGGAACGATCAGGTAGACTATCCAGA	379873	CP004138.1|CP004138.1
380213	-	1	1	WT_00_min_Tc	1	1	119.98	84	3.44	2	380213	-	SM2011_a6178		ncRNA	0	66	1	0	0	0	1	0	0	1		TCGTGCAGCCCTTGATTGGCAGCACACTGAACAATGATGTAATCACGGGCA	380213	CP004138.1|CP004138.1
380213	-	1	1	WT_00_min_Tc	1	1	119.98	84	3.44	2	380213	-	SM2011_a0702		protein_coding	NA	435	0	0	0	1	1	0	0	1		TCGTGCAGCCCTTGATTGGCAGCACACTGAACAATGATGTAATCACGGGCA	380213	CP004138.1|CP004138.1
381111	-	1	1	WT_00_min_Tc	1	1	6.78	6	3.96	1	381111	-	SM2011_a0705		protein_coding	NA	969	0	0	1	0	1	0	0	0		TGTCGGCTTCGGCCTCGACAGGGACATAATCGTCGTCCTTCCCGGAACCCA	381111	CP004138.1|CP004138.1
381595	-	1	1	WT_00_min_Tc	1	1	10.84	>100	14.51	2	381595	-	SM2011_a0705		protein_coding	0	969	1	0	0	0	1	0	0	1		GACTTGATTTCTATATTGTGGACCATACGCGGACATGATAGGTCGTGTCAA	381595	CP004138.1|CP004138.1
381595	-	1	1	WT_00_min_Tc	1	1	10.84	>100	14.51	2	381595	-	SM2011_a0707		protein_coding	NA	963	0	0	0	1	1	0	0	1		GACTTGATTTCTATATTGTGGACCATACGCGGACATGATAGGTCGTGTCAA	381595	CP004138.1|CP004138.1
381632	+	1	1	WT_00_min_Tc	1	1	14.23	>100	4.34	2	381632	+	SM2011_a0707		protein_coding	NA	963	0	0	1	0	1	0	0	1		CGAAGTTCGATGATTGACACGACCTATCATGTCCGCGTATGGTCCACAATA	381632	CP004138.1|CP004138.1
381632	+	1	1	WT_00_min_Tc	1	1	14.23	>100	4.34	2	381632	+	SM2011_a0705		protein_coding	NA	969	0	0	0	1	1	0	0	1		CGAAGTTCGATGATTGACACGACCTATCATGTCCGCGTATGGTCCACAATA	381632	CP004138.1|CP004138.1
382459	-	1	1	WT_00_min_Tc	1	1	6.78	>100	2.2	1	382459	-	SM2011_a0707		protein_coding	NA	963	0	0	0	1	1	0	0	1		CGCACGGCCAAAGCATCGAGATCCGGTGTCGGCGCGCGTACAATGGGGTTG	382459	CP004138.1|CP004138.1
382477	+	1	1	WT_00_min_Tc	1	1	12.29	5.5	5.19	2	382477	+	SM2011_a0708		protein_coding	102	1170	1	0	0	0	1	0	0	0		AAACATGTGCTCGGCTTGCGTGGGGTTCTCGACAACCCCATTGTACGCGCG	382477	CP004138.1|CP004138.1
382477	+	1	1	WT_00_min_Tc	1	1	12.29	5.5	5.19	2	382477	+	SM2011_a0707		protein_coding	NA	963	0	0	1	0	1	0	0	0		AAACATGTGCTCGGCTTGCGTGGGGTTCTCGACAACCCCATTGTACGCGCG	382477	CP004138.1|CP004138.1
382884	-	1	1	WT_00_min_Tc	1	1	12.87	20	13.85	1	382884	-	SM2011_a0708		protein_coding	NA	1170	0	0	0	1	1	0	0	1		TAAAAGCCGCCGGTATAGCCGCGCACCCGCATGAGGTCGTACAGATCGTCA	382884	CP004138.1|CP004138.1
384199	-	1	1	WT_00_min_Tc	1	1	33.97	48	10.64	1	384199	-	SM2011_a0709		protein_coding	NA	1266	0	0	0	1	1	0	0	1		CCTGCTTCAGCATCTCCTCGTTGTAGCCGAAGATCGTGCCATAATAGAGCA	384199	CP004138.1|CP004138.1
384237	+	1	1	WT_00_min_Tc	1	1	40.48	4.15	21.43	1	384237	+	SM2011_a0709		protein_coding	NA	1266	0	0	1	0	1	0	0	0		TCTGCATCATGATGCTCTATTATGGCACGATCTTCGGCTACAACGAGGAGA	384237	CP004138.1|CP004138.1
384469	-	1	1	WT_00_min_Tc	1	1	10.84	>100	>100	1	384469	-	SM2011_a0709		protein_coding	NA	1266	0	0	0	1	1	0	0	1		GCGTCAGGTTTTCCTTGACCACCGTCTTCCAGCGCGTCAGCCCCTCAACCA	384469	CP004138.1|CP004138.1
384991	+	1	1	WT_00_min_Tc	1	1	13.01	3.57	4.07	2	384991	+	SM2011_a0710		protein_coding	30	1014	1	0	0	0	1	0	0	0		GTTCTCGAAAATGATCCAGGAGGAGGCGCAGAGGATGATAATCGAAGATCT	384991	CP004138.1|CP004138.1
384991	+	1	1	WT_00_min_Tc	1	1	13.01	3.57	4.07	2	384991	+	SM2011_a0709		protein_coding	NA	1266	0	0	1	0	1	0	0	0		GTTCTCGAAAATGATCCAGGAGGAGGCGCAGAGGATGATAATCGAAGATCT	384991	CP004138.1|CP004138.1
385007	-	1	1	WT_00_min_Tc	1	1	13.12	>100	3.37	1	385007	-	SM2011_a0709		protein_coding	NA	1266	0	0	0	1	1	0	0	1		GCGGCAAGCGTCTATTGAAGCGCCTCGGCCTTCTCATGCATTGTCTTGGCG	385007	CP004138.1|CP004138.1
385007	-	1	1	WT_00_min_Tc	1	1	13.12	>100	3.37	1	385007	-	SM2011_a0710		protein_coding	NA	1014	0	0	0	1	1	0	0	1		GCGGCAAGCGTCTATTGAAGCGCCTCGGCCTTCTCATGCATTGTCTTGGCG	385007	CP004138.1|CP004138.1
385266	-	1	1	WT_00_min_Tc	1	1	23.13	2.22	5.29	1	385266	-	SM2011_a0710		protein_coding	NA	1014	0	0	0	1	1	0	0	1		TCCAGTGTGAACGGCTTGCGCGGTGCGCTGAGCGTCGCCATGCCGATCTTC	385266	CP004138.1|CP004138.1
385310	-	1	1	WT_00_min_Tc	1	1	18.07	3.5	4.3	1	385310	-	SM2011_a0710		protein_coding	NA	1014	0	0	0	1	1	0	0	1		ACGAGTTCCAGAAATCCGGCGAGGCGAATAGCTTGTGGTAGTTTTCCAGTG	385310	CP004138.1|CP004138.1
385637	-	1	1	WT_00_min_Tc	1	1	7.23	4.33	>100	1	385637	-	SM2011_a0710		protein_coding	NA	1014	0	0	0	1	1	0	0	1		GCGTCATGATGGAGACGAAAGGGTAACCCTTCCAGATCATCGTTATCGCCA	385637	CP004138.1|CP004138.1
385897	-	1	1	WT_00_min_Tc	1	1	7.95	2.83	2.77	1	385897	-	SM2011_a0710		protein_coding	NA	1014	0	0	0	1	1	0	0	1		GTAACCCATATTGAAGAAGCCGAAAGCCTGATCGTAGGTCATGATCGAGAG	385897	CP004138.1|CP004138.1
386364	-	1	1	WT_00_min_Tc	1	1	10.84	6.33	14.1	2	386364	-	SM2011_a6179		ncRNA	247	50	1	0	0	0	1	0	0	1		AATGACAAGCAGCGTTGCCGGCAACATCTTCGCCGTGAGAATGAAGAGGCC	386364	CP004138.1|CP004138.1
386364	-	1	1	WT_00_min_Tc	1	1	10.84	6.33	14.1	2	386364	-	SM2011_a0711		protein_coding	NA	831	0	0	0	1	1	0	0	1		AATGACAAGCAGCGTTGCCGGCAACATCTTCGCCGTGAGAATGAAGAGGCC	386364	CP004138.1|CP004138.1
387971	+	1	1	WT_00_min_Tc	1	1	9.4	5.33	11.87	1	387971	+	SM2011_a0715		protein_coding	NA	981	0	0	1	0	1	0	0	0		AGAGGTCCACCTCTTCGACGCAAAGACAGAAAAGGCAGTAAACTGACATGA	387971	CP004138.1|CP004138.1
388785	+	1	1	WT_00_min_Tc	1	1	69.04	>100	3.66	2	388785	+	SM2011_a0717		protein_coding	142	1710	1	0	0	0	1	0	0	0		GGGGGCTACCGAACCTGTTGACTTCGCCCAGATCCTGCCCGTAATGGCGCA	388785	CP004138.1|CP004138.1
388785	+	1	1	WT_00_min_Tc	1	1	69.04	>100	3.66	2	388785	+	SM2011_a0715		protein_coding	NA	981	0	0	1	0	1	0	0	0		GGGGGCTACCGAACCTGTTGACTTCGCCCAGATCCTGCCCGTAATGGCGCA	388785	CP004138.1|CP004138.1
389529	-	1	1	WT_00_min_Tc	1	1	9.4	>100	5.29	1	389529	-	SM2011_a0717		protein_coding	NA	1710	0	0	0	1	1	0	0	1		GGAGCAGCGACGGAATTGACCCCGGCCAGATGCTCCTCGTAGGAAACGGCG	389529	CP004138.1|CP004138.1
389540	+	1	1	WT_00_min_Tc	1	1	43.37	5.09	9.74	1	389540	+	SM2011_a0717		protein_coding	NA	1710	0	0	1	0	1	0	0	0		GCTGGAGGCCGATCTCGTTCTGACACGTGCCCGCGGCTACGCCGTTTCCTA	389540	CP004138.1|CP004138.1
390358	+	1	1	WT_00_min_Tc	1	1	276.46	5.04	6.98	2	390358	+	SM2011_a0719		protein_coding	288	768	1	0	0	0	1	0	0	0		ACCGCCGTGTCTTCGTTACGGTGCCCGAGGCGGAAGGGCGCCCGGACGGTC	390358	CP004138.1|CP004138.1
390358	+	1	1	WT_00_min_Tc	1	1	276.46	5.04	6.98	2	390358	+	SM2011_a0717		protein_coding	NA	1710	0	0	1	0	1	0	0	0		ACCGCCGTGTCTTCGTTACGGTGCCCGAGGCGGAAGGGCGCCCGGACGGTC	390358	CP004138.1|CP004138.1
390645	-	1	1	WT_00_min_Tc	1	1	10.84	11	13.36	1	390645	-	SM2011_a0717		protein_coding	NA	1710	0	0	0	1	1	0	0	1		ACCAGAGCTGTTCTGCCCTTCAGCGAAAATATGTCCTTATACGTGTTCACA	390645	CP004138.1|CP004138.1
390645	-	1	1	WT_00_min_Tc	1	1	10.84	11	13.36	1	390645	-	SM2011_a0719		protein_coding	NA	768	0	0	0	1	1	0	0	1		ACCAGAGCTGTTCTGCCCTTCAGCGAAAATATGTCCTTATACGTGTTCACA	390645	CP004138.1|CP004138.1
391170	-	1	1	WT_00_min_Tc	1	1	11.52	5.33	2.72	1	391170	-	SM2011_a0719		protein_coding	NA	768	0	0	0	1	1	0	0	1		CCCGGCGCAAGTGTGTTGAGTAACACGCCGCGGGAGGCATAATCGCGAGCG	391170	CP004138.1|CP004138.1
391500	+	1	1	WT_00_min_Tc	1	1	82.74	73.5	9.23	1	391500	+	SM2011_a0722		pseudogene	0	624	1	0	0	0	1	0	0	0		CGTGAATTTCGCTGGTGGAACATGGCACGAATTTCGGTAGACATGGAAACA	391500	CP004138.1|CP004138.1
392291	+	1	1	WT_00_min_Tc	1	1	25.3	>100	2.37	1	392291	+	SM2011_a0723		protein_coding	NA	789	0	0	1	0	1	0	0	0		AACCACGGTGAGCGCGTCACTGCCGAACGGCGTGATGCTAGAATGCGGTCA	392291	CP004138.1|CP004138.1
392479	-	1	1	WT_00_min_Tc	1	1	10.16	>100	2.44	1	392479	-	SM2011_a0723		protein_coding	NA	789	0	0	0	1	1	0	0	1		CAGCACAGAAATGCGGGGCTTCACGAGCAATTCTCCCGTAAAATAGTGGCT	392479	CP004138.1|CP004138.1
392558	-	1	1	WT_00_min_Tc	1	1	7.23	>100	3.46	1	392558	-	SM2011_a0723		protein_coding	NA	789	0	0	0	1	1	0	0	1		CCACGATCCCTGGGGTGTGCAGTCCCAGTCCATCACGATAGAAAGCGAGAG	392558	CP004138.1|CP004138.1
393175	-	1	1	WT_00_min_Tc	1	1	16.26	2.78	14.47	1	393175	-	orphan		orphan	NA	NA	0	0	0	0	1	0	0	0		CATTTTGGCTGAGGCTTTGTCCAGCCATGTTAACGTTATTTAATGTGAGGA	393175	CP004138.1|CP004138.1
393259	+	1	1	WT_00_min_Tc	1	1	30.49	23.5	8.72	1	393259	+	SM2011_a0726		protein_coding	280	393	1	0	0	0	1	0	0	0		AAGCCTCAGCCAAAATGGCCAGCGCGAGTGGCGCATTGTATAAGGCGGCTA	393259	CP004138.1|CP004138.1
393970	-	1	1	WT_00_min_Tc	1	1	106.97	>100	6.69	1	393970	-	SM2011_a0726		protein_coding	NA	393	0	0	0	1	1	0	0	1		GAGCATCCATCACCTCTTGGCTAAGCCCGATGAATCCCGGATAAAAGCGCA	393970	CP004138.1|CP004138.1
394684	-	1	1	WT_00_min_Tc	1	1	188.64	14.05	2.76	1	394684	-	SM2011_a6181		ncRNA	NA	429	0	0	1	0	1	0	0	0		GCAGGGCGCAGGCCGTATTTTTGTCCCTTACCGCTGATAAATATGTTGATG	394684	CP004138.1|CP004138.1
394906	-	1	1	WT_00_min_Tc	1	1	150.34	9.84	4	2	394906	-	SM2011_a6181		ncRNA	0	429	1	0	0	0	1	0	0	1		AAAACACGCCAGGGCTTGCACAATGTAGGTTTTCACCTCATCAGAAAGTTT	394906	CP004138.1|CP004138.1
394906	-	1	1	WT_00_min_Tc	1	1	150.34	9.84	4	2	394906	-	SM2011_a0731		protein_coding	NA	348	0	0	0	1	1	0	0	1		AAAACACGCCAGGGCTTGCACAATGTAGGTTTTCACCTCATCAGAAAGTTT	394906	CP004138.1|CP004138.1
394972	+	1	1	WT_00_min_Tc	1	1	10.16	6.5	3.26	2	394972	+	SM2011_a0731		protein_coding	NA	348	0	0	1	0	1	0	0	1		TGAAAACCTACATTGTGCAAGCCCTGGCGTGTTTTGATAGTCCATCTGTCG	394972	CP004138.1|CP004138.1
394972	+	1	1	WT_00_min_Tc	1	1	10.16	6.5	3.26	2	394972	+	SM2011_a6181		ncRNA	NA	429	0	0	0	1	1	0	0	1		TGAAAACCTACATTGTGCAAGCCCTGGCGTGTTTTGATAGTCCATCTGTCG	394972	CP004138.1|CP004138.1
396185	+	1	1	WT_00_min_Tc	1	1	177.53	>100	39.88	1	396185	+	SM2011_a0738		protein_coding	NA	857	0	0	0	1	1	0	0	1		TAGTTCCGCCATCGATTTGCTCGCGAAATTTCTTTTGCTAGCAATTTGGCG	396185	CP004138.1|CP004138.1
396541	-	1	1	WT_00_min_Tc	1	1	534.13	8.95	3.15	1	396541	-	SM2011_a0738		protein_coding	NA	857	0	0	1	0	1	0	0	0		CGCCTTGAGACCTCTTGCCGTCCCGGGCATTGACCGGTATTGCGTGTAGGG	396541	CP004138.1|CP004138.1
396960	-	1	1	WT_00_min_Tc	1	1	15.41	5.75	6.16	2	396960	-	SM2011_a0738		protein_coding	145	857	1	0	0	0	1	0	0	0		GAGAGGCGCGCGTTATGCGAACACTTGAAGATGGAGTAGGAACCGCAATTG	396960	CP004138.1|CP004138.1
396960	-	1	1	WT_00_min_Tc	1	1	15.41	5.75	6.16	2	396960	-	SM2011_a0739		protein_coding	NA	442	0	0	1	0	1	0	0	0		GAGAGGCGCGCGTTATGCGAACACTTGAAGATGGAGTAGGAACCGCAATTG	396960	CP004138.1|CP004138.1
397353	-	1	1	WT_00_min_Tc	1	1	9.49	>100	2.83	2	397353	-	SM2011_a0739		protein_coding	296	442	1	0	0	0	1	0	0	1		CTCGGTCTGCGGGCATTGACATTTGGCGCGGCAATTTCCAGCTTCCCTGCG	397353	CP004138.1|CP004138.1
397353	-	1	1	WT_00_min_Tc	1	1	9.49	>100	2.83	2	397353	-	SM2011_a0740		protein_coding	NA	381	0	0	0	1	1	0	0	1		CTCGGTCTGCGGGCATTGACATTTGGCGCGGCAATTTCCAGCTTCCCTGCG	397353	CP004138.1|CP004138.1
397813	-	1	1	WT_00_min_Tc	1	1	6.78	>100	7.42	1	397813	-	orphan		orphan	NA	NA	0	0	0	0	1	0	0	0		TTGGCTGCATGATTGTTGAAGTGCGCCCAGCACGCGTTCAGTATGGAATCC	397813	CP004138.1|CP004138.1
398039	-	1	1	WT_00_min_Tc	1	1	62.34	>100	34.5	1	398039	-	SM2011_a0742		protein_coding	NA	441	0	0	1	0	1	0	0	0		CTCAGATTGTACAATTACTCCGGGTGATTTGTTTGAGGTATATCTTCGAAA	398039	CP004138.1|CP004138.1
398640	-	1	1	WT_00_min_Tc	1	1	182.27	90.67	4.04	1	398640	-	SM2011_a0744		protein_coding	NA	1835	0	0	1	0	1	0	0	0		TAGCACGATCCATCCGGATCTGACGGGCGGCTCTCGAGCCGCCCTTTTTTG	398640	CP004138.1|CP004138.1
400619	+	1	1	WT_00_min_Tc	1	1	47.43	>100	5.19	2	400619	+	SM2011_a6184		ncRNA	124	110	1	0	0	0	1	0	0	1		CCCGAACCGACAGCCACGATTTCGCCTTCCTGCGGCTTTTCCTTAGCGGTG	400619	CP004138.1|CP004138.1
400619	+	1	1	WT_00_min_Tc	1	1	47.43	>100	5.19	2	400619	+	SM2011_a0745		protein_coding	NA	345	0	0	0	1	1	0	0	1		CCCGAACCGACAGCCACGATTTCGCCTTCCTGCGGCTTTTCCTTAGCGGTG	400619	CP004138.1|CP004138.1
400743	+	1	1	WT_00_min_Tc	1	1	27.47	39	2.88	2	400743	+	SM2011_a6184		ncRNA	0	110	0	1	0	0	1	0	0	1		GACGGAAATCGGTGCTTGCCATTGTTTAATCCCTCGATCATTGACACTGCG	400743	CP004138.1|CP004138.1
400743	+	1	1	WT_00_min_Tc	1	1	27.47	39	2.88	2	400743	+	SM2011_a0745		protein_coding	NA	345	0	0	0	1	1	0	0	1		GACGGAAATCGGTGCTTGCCATTGTTTAATCCCTCGATCATTGACACTGCG	400743	CP004138.1|CP004138.1
400762	-	1	1	WT_00_min_Tc	1	1	344.08	52	8.04	2	400762	-	SM2011_a0745		protein_coding	0	345	1	0	0	0	1	0	0	1		ATCTCAGCCACGGAGCTAGCACTCTCGCGTGAAGAGTGCTAACAACCACCA	400762	CP004138.1|CP004138.1
400762	-	1	1	WT_00_min_Tc	1	1	344.08	52	8.04	2	400762	-	SM2011_a6184		ncRNA	NA	110	0	0	0	1	1	0	0	1		ATCTCAGCCACGGAGCTAGCACTCTCGCGTGAAGAGTGCTAACAACCACCA	400762	CP004138.1|CP004138.1
400917	+	1	1	WT_00_min_Tc	1	1	455.34	9.24	7.14	1	400917	+	SM2011_a6185		ncRNA	0	48	1	0	0	0	1	0	0	0		CTGGGATTGCCGATCACGATTACGCCATATCGGTTTGGCATTGCGAACAAG	400917	CP004138.1|CP004138.1
401766	+	1	1	WT_00_min_Tc	1	1	62.16	2.78	3.68	1	401766	+	SM2011_a0748		protein_coding	NA	755	0	0	1	0	1	0	0	0		TCTCGTACACTGCCTTCCTTCCGACCGAAATATCTGCAGGTTGCATGCTCG	401766	CP004138.1|CP004138.1
401768	-	1	1	WT_00_min_Tc	1	1	21.68	>100	8.35	1	401768	-	SM2011_a0748		protein_coding	NA	755	0	0	0	1	1	0	0	1		TTGAGTGCGATTCCGTCAATGATCTTCTCCACAAGCTGTTACAAATTGAGA	401768	CP004138.1|CP004138.1
402068	-	1	1	WT_00_min_Tc	1	1	18.79	9.5	12.61	1	402068	-	SM2011_a0748		protein_coding	NA	755	0	0	0	1	1	0	0	1		GCTTCCACTTTTCTCGATACTGCTCCGGCGTGAGTGCGTATTTTGCCATCA	402068	CP004138.1|CP004138.1
402511	-	1	1	WT_00_min_Tc	1	1	12.55	>100	>100	2	402511	-	SM2011_a5003		protein_coding	NA	288	0	0	1	0	1	0	0	1		ACCCACATTCATCCCTTGACCGGCAGACGCCGGATCAAGCTTACTTCAACA	402511	CP004138.1|CP004138.1
402511	-	1	1	WT_00_min_Tc	1	1	12.55	>100	>100	2	402511	-	SM2011_a0748		protein_coding	NA	755	0	0	0	1	1	0	0	1		ACCCACATTCATCCCTTGACCGGCAGACGCCGGATCAAGCTTACTTCAACA	402511	CP004138.1|CP004138.1
402646	+	1	1	WT_00_min_Tc	1	1	39.03	6.67	6.51	1	402646	+	SM2011_a5003		protein_coding	NA	288	0	0	0	1	1	0	0	1		GCCAGCTAGGGCTTCGGGCACGGTTTTGTAGGCGTGGTATAGACCTCCTCG	402646	CP004138.1|CP004138.1
402984	+	1	1	WT_00_min_Tc	1	1	10.27	8	3.3	1	402984	+	SM2011_a0750		protein_coding	NA	879	0	0	0	1	1	0	0	1		CTTTCTTGCACGAGCTTGACTAGCCGCCCTTCGTTGACGAGGCTCCCGACG	402984	CP004138.1|CP004138.1
403788	-	1	1	WT_00_min_Tc	1	1	40.48	>100	5.7	2	403788	-	SM2011_a0750		protein_coding	70	879	1	0	0	0	1	0	0	1		TCAGATCAATTATTCTTGCAAACCGGACCGTCTGGCAATAGCGTTAAATTT	403788	CP004138.1|CP004138.1
403788	-	1	1	WT_00_min_Tc	1	1	40.48	>100	5.7	2	403788	-	SM2011_a0751		protein_coding	NA	1268	0	0	0	1	1	0	0	1		TCAGATCAATTATTCTTGCAAACCGGACCGTCTGGCAATAGCGTTAAATTT	403788	CP004138.1|CP004138.1
404030	-	1	1	WT_00_min_Tc	1	1	61.44	5.8	5.67	1	404030	-	SM2011_a0751		protein_coding	NA	1268	0	0	0	1	1	0	0	1		ACAATGACCACTTCATAGGCGCCCACGCGTAACGTGGTATAGCTACCCGCC	404030	CP004138.1|CP004138.1
404177	-	1	1	WT_00_min_Tc	1	1	19.65	>100	>100	1	404177	-	SM2011_a0751		protein_coding	NA	1268	0	0	0	1	1	0	0	1		CAGATCAATTTACCGTCAAGCTCATAGGTCCATTGGTGGTAGGGACAGACA	404177	CP004138.1|CP004138.1
404300	-	1	1	WT_00_min_Tc	1	1	13.01	7	>100	1	404300	-	SM2011_a0751		protein_coding	NA	1268	0	0	0	1	1	0	0	1		AATGTTTGGAAATCCGGCGGCGTATCGGAAAGACAGATATAGATGAGGCCG	404300	CP004138.1|CP004138.1
404484	+	1	1	WT_00_min_Tc	1	1	8.67	13	5.29	1	404484	+	SM2011_a0751		protein_coding	NA	1268	0	0	1	0	1	0	0	0		GCAACTGGAAGCTGGTCTGGGAGAACAACCGCGAGTGCTATCATTGCAGCA	404484	CP004138.1|CP004138.1
404636	-	1	1	WT_00_min_Tc	1	1	13.12	>100	14.84	1	404636	-	SM2011_a0751		protein_coding	NA	1268	0	0	0	1	1	0	0	1		GTATAGCTCAACGCCTTTTCCTGCAGCGGCATACGTGCGAGGCGATACTGA	404636	CP004138.1|CP004138.1
404697	+	1	1	WT_00_min_Tc	1	1	6.78	>100	7.42	1	404697	+	SM2011_a0751		protein_coding	NA	1268	0	0	1	0	1	0	0	0		TCGCACGTATGCCGCTGCAGGAAAAGGCGTTGAGCTATACGATGGACGGCA	404697	CP004138.1|CP004138.1
405222	-	1	1	WT_00_min_Tc	1	1	7.23	>100	13.02	1	405222	-	SM2011_a0752		protein_coding	NA	1062	0	0	0	1	1	0	0	1		GCGGGCAGTTCCAGAGTGACGAACTGCCCCGGATCATGGTTGAACAGCGCC	405222	CP004138.1|CP004138.1
405289	-	1	1	WT_00_min_Tc	1	1	15.9	>100	8.95	1	405289	-	SM2011_a0752		protein_coding	NA	1062	0	0	0	1	1	0	0	1		CGTCAGTGCGGTTGGCCGCGAGGGTGCAGAAGAGATGGTATAGGTGCGATA	405289	CP004138.1|CP004138.1
405478	+	1	1	WT_00_min_Tc	1	1	14.23	13	8.55	1	405478	+	SM2011_a0752		protein_coding	NA	1062	0	0	1	0	1	0	0	0		CGGCGGGAAAATTCTCGATCGTGCATCACCCGGCTGATAAATACCTGTTCA	405478	CP004138.1|CP004138.1
406273	-	1	1	WT_00_min_Tc	1	1	6.5	>100	>100	1	406273	-	SM2011_a6187		ncRNA	NA	39	0	0	0	1	1	0	0	1		ATTCGAGCGGCCATTGGTAGCCTTCCCAAGATTATGTCTTATGGTATGCCA	406273	CP004138.1|CP004138.1
406289	+	1	1	WT_00_min_Tc	1	1	2453.8	>100	7.85	1	406289	+	SM2011_a6187		ncRNA	0	39	1	0	0	0	1	0	0	0		CCACAGCGAAAAGCCGCTTGACAGCTAAATAATATGGCATACCATAAGACA	406289	CP004138.1|CP004138.1
407262	+	1	1	WT_00_min_Tc	1	1	18.07	2.67	8.34	2	407262	+	SM2011_a0754		protein_coding	180	327	0	1	0	0	1	0	0	1		AAAGAATGGGTCTTCCTCATAGGCGGAACGGCCGGGTAAGAAGGGTATTTA	407262	CP004138.1|CP004138.1
407262	+	1	1	WT_00_min_Tc	1	1	18.07	2.67	8.34	2	407262	+	SM2011_a6188		ncRNA	NA	72	0	0	0	1	1	0	0	1		AAAGAATGGGTCTTCCTCATAGGCGGAACGGCCGGGTAAGAAGGGTATTTA	407262	CP004138.1|CP004138.1
407297	-	1	1	WT_00_min_Tc	1	1	8.56	3.2	>100	1	407297	-	SM2011_a6188		ncRNA	NA	72	0	0	1	0	1	0	0	0		CAAATTGAAACGGTTTCAGGGCGGCGATTGGAAGATGATAGCTGCAAGAGA	407297	CP004138.1|CP004138.1
407365	+	1	1	WT_00_min_Tc	1	1	38.23	10.57	8.55	2	407365	+	SM2011_a0754		protein_coding	77	327	1	0	0	0	1	0	0	1		TTCCAATCGCCGCCCTGAAACCGTTTCAATTTGCGTGGATTCACTTGAGCT	407365	CP004138.1|CP004138.1
407365	+	1	1	WT_00_min_Tc	1	1	38.23	10.57	8.55	2	407365	+	SM2011_a6188		ncRNA	NA	72	0	0	0	1	1	0	0	1		TTCCAATCGCCGCCCTGAAACCGTTTCAATTTGCGTGGATTCACTTGAGCT	407365	CP004138.1|CP004138.1
408029	+	1	1	WT_00_min_Tc	1	1	11.56	9	12.61	1	408029	+	orphan		orphan	NA	NA	0	0	0	0	1	0	0	0		GCTGGGTTCACGGCTTTGCCTCCGCGACGAAATCCGCCACCATCAGCGCCA	408029	CP004138.1|CP004138.1
408577	-	1	1	WT_00_min_Tc	1	1	15.9	3.71	2.58	1	408577	-	orphan		orphan	NA	NA	0	0	0	0	1	0	0	0		AAAACGCGATCTGACGCAGAGCTGCCACCTTGTCGTTCATATGATCATTTC	408577	CP004138.1|CP004138.1
408867	+	1	1	WT_00_min_Tc	1	1	57.1	40.5	9.42	1	408867	+	SM2011_a0757		protein_coding	0	982	1	0	0	0	1	0	0	0		TCCTTCGCTGAAGCTTGATTTCGTTAACTTCAGAGTTCTCTAATGGGAGTG	408867	CP004138.1|CP004138.1
409627	-	1	1	WT_00_min_Tc	1	1	23.72	4.89	3.63	1	409627	-	SM2011_a0757		protein_coding	NA	982	0	0	0	1	1	0	0	1		TTCGAAATACTTGACCAGACGCAATGGGATAATGGCTATACGATTGGTGTG	409627	CP004138.1|CP004138.1
409933	+	1	1	WT_00_min_Tc	1	1	7.23	>100	>100	1	409933	+	orphan		orphan	NA	NA	0	0	0	0	1	0	0	0		AGTCGGTTTTTGACGCTTGCCTTCACTCTGTATTTCACTGAACTTATTTGA	409933	CP004138.1|CP004138.1
409956	-	1	1	WT_00_min_Tc	1	1	19.51	>100	22.79	1	409956	-	orphan		orphan	NA	NA	0	0	0	0	1	0	0	0		TTCCGGCATTTGGCTCAATCGCGGCTATTGCTCGTGATACTCTCGCAGCCA	409956	CP004138.1|CP004138.1
410590	+	1	1	WT_00_min_Tc	1	1	39.3	11	24.12	1	410590	+	SM2011_a0758		protein_coding	0	755	1	0	0	0	1	0	0	0		CCGCGTCAAAGAGTGGCTTGACAGATCAGTATTATGGCAAACCATAAGACA	410590	CP004138.1|CP004138.1
411473	-	1	1	WT_00_min_Tc	1	1	6.5	>100	>100	1	411473	-	orphan		orphan	NA	NA	0	0	0	0	1	0	0	0		CTACGTCTTTCGACATACCGCTGCTCGTGAACTCTAGTAGACCTGTCGCCG	411473	CP004138.1|CP004138.1
411593	+	1	1	WT_00_min_Tc	1	1	10.84	4	3.26	1	411593	+	SM2011_a0759		protein_coding	NA	402	0	0	1	0	1	0	0	0		TGCTCAGCAATTGACACCACGGGGACGTACCCATGGTGGTAGAGGTCAAGA	411593	CP004138.1|CP004138.1
411984	+	1	1	WT_00_min_Tc	1	1	94.72	>100	>100	1	411984	+	SM2011_a0760		protein_coding	41	348	1	0	0	0	1	0	0	0		AGTTGATCTCGCGCAATGCGGTGCGTTGCCGCAAGCGGCTTAATGGCGGCT	411984	CP004138.1|CP004138.1
412408	+	1	1	WT_00_min_Tc	1	1	14.27	18	>100	2	412408	+	SM2011_a0762		protein_coding	44	636	0	1	0	0	1	0	0	1		GAAGCGGCTAAGTAGTTCCCTTTAGTGATCTAACCGAATATCCCCGGGTCA	412408	CP004138.1|CP004138.1
412408	+	1	1	WT_00_min_Tc	1	1	14.27	18	>100	2	412408	+	SM2011_a6191		ncRNA	NA	63	0	0	0	1	1	0	0	1		GAAGCGGCTAAGTAGTTCCCTTTAGTGATCTAACCGAATATCCCCGGGTCA	412408	CP004138.1|CP004138.1
412431	+	1	1	WT_00_min_Tc	1	1	125.53	8.72	8.32	2	412431	+	SM2011_a0762		protein_coding	21	636	1	0	0	0	1	0	0	1		AGTGATCTAACCGAATATCCCCGGGTCACGCGAATTGGCAATCTGTCCCCG	412431	CP004138.1|CP004138.1
412431	+	1	1	WT_00_min_Tc	1	1	125.53	8.72	8.32	2	412431	+	SM2011_a6191		ncRNA	NA	63	0	0	0	1	1	0	0	1		AGTGATCTAACCGAATATCCCCGGGTCACGCGAATTGGCAATCTGTCCCCG	412431	CP004138.1|CP004138.1
412693	-	1	1	WT_00_min_Tc	1	1	6.5	5.5	9.65	1	412693	-	SM2011_a0762		protein_coding	NA	636	0	0	0	1	1	0	0	1		GTGTTGTTTCAGTGATGGCTTCGGCAAAGAAAGAGTGGTTGGATCCTGCTT	412693	CP004138.1|CP004138.1
413266	-	1	1	WT_00_min_Tc	1	1	37.09	14	16.7	1	413266	-	SM2011_a0763		protein_coding	NA	648	0	0	0	1	1	0	0	1		ACATAGAAAAACAGTAGATGCAATTGCCCAAGAGCGCGTACATGATCGGCA	413266	CP004138.1|CP004138.1
414681	-	1	1	WT_00_min_Tc	1	1	25.75	10.5	7.93	1	414681	-	SM2011_a0765		protein_coding	NA	1620	0	0	0	1	1	0	0	1		AATAGACGGGGCGATTTACCTGCTTCGGGATGAAGTAGTACATCATTGCCA	414681	CP004138.1|CP004138.1
415251	-	1	1	WT_00_min_Tc	1	1	8.67	7	11.39	1	415251	-	SM2011_a0765		protein_coding	NA	1620	0	0	0	1	1	0	0	1		ACTCCGCAAAGGAGTAGACGAGGAAACCCTGATCATCGTATTCGCGCCACA	415251	CP004138.1|CP004138.1
415506	+	1	1	WT_00_min_Tc	1	1	8.13	>100	3.46	1	415506	+	SM2011_a0766		protein_coding	NA	732	0	0	1	0	1	0	0	0		ACCGGCGGAATAGGAGGGCAGATTATGTCCATTCTCGATAAACATGCGCTA	415506	CP004138.1|CP004138.1
415779	+	1	1	WT_00_min_Tc	1	1	21.68	3.46	3.91	1	415779	+	SM2011_a0766		protein_coding	NA	732	0	0	1	0	1	0	0	0		GAGCGCTACGGTCACTATTCACTGGCGGCGGAGTCGATGTACGATCACCCG	415779	CP004138.1|CP004138.1
416206	-	1	1	WT_00_min_Tc	1	1	84.45	7.17	5.59	2	416206	-	SM2011_a6192		ncRNA	0	98	1	0	0	0	1	0	0	1		CGGCGAAATGGCGCATGGCCGTATAGGTTTCCATATGCGATCCTCTCAGCG	416206	CP004138.1|CP004138.1
416206	-	1	1	WT_00_min_Tc	1	1	84.45	7.17	5.59	2	416206	-	SM2011_a0766		protein_coding	NA	732	0	0	0	1	1	0	0	1		CGGCGAAATGGCGCATGGCCGTATAGGTTTCCATATGCGATCCTCTCAGCG	416206	CP004138.1|CP004138.1
416206	-	1	1	WT_00_min_Tc	1	1	84.45	7.17	5.59	2	416206	-	SM2011_a0767		protein_coding	NA	153	0	0	0	1	1	0	0	1		CGGCGAAATGGCGCATGGCCGTATAGGTTTCCATATGCGATCCTCTCAGCG	416206	CP004138.1|CP004138.1
416222	-	1	1	WT_00_min_Tc	1	1	18.3	>100	>100	2	416222	-	SM2011_a6192		ncRNA	16	98	0	1	0	0	1	0	0	1		AGCAGTCCCCAGCTATCGGCGAAATGGCGCATGGCCGTATAGGTTTCCATA	416222	CP004138.1|CP004138.1
416222	-	1	1	WT_00_min_Tc	1	1	18.3	>100	>100	2	416222	-	SM2011_a0766		protein_coding	NA	732	0	0	0	1	1	0	0	1		AGCAGTCCCCAGCTATCGGCGAAATGGCGCATGGCCGTATAGGTTTCCATA	416222	CP004138.1|CP004138.1
416222	-	1	1	WT_00_min_Tc	1	1	18.3	>100	>100	2	416222	-	SM2011_a0767		protein_coding	NA	153	0	0	0	1	1	0	0	1		AGCAGTCCCCAGCTATCGGCGAAATGGCGCATGGCCGTATAGGTTTCCATA	416222	CP004138.1|CP004138.1
416530	+	1	1	WT_00_min_Tc	1	1	19.4	3	3.12	1	416530	+	SM2011_a0769		protein_coding	NA	895	0	0	1	0	1	0	0	0		CTACAGCTTCTACGCGACGATCATCTGGGCGATAGGATATGCCGTCGCTTA	416530	CP004138.1|CP004138.1
418043	+	1	1	WT_00_min_Tc	1	1	22.41	>100	6.31	1	418043	+	SM2011_a0772		protein_coding	NA	552	0	0	1	0	1	0	0	0		TCTGAGAGGAGACGATGACACGCACTCAAAAAGAGAAGATGCTCGCAGGCG	418043	CP004138.1|CP004138.1
418752	+	1	1	WT_00_min_Tc	1	1	27.1	6.5	7.32	1	418752	+	SM2011_a0773		protein_coding	54	1571	1	0	0	0	1	0	0	0		ATTGACCACCGTTAAAACTTGAATAACAACCAACATGCGAAGGGGATATCG	418752	CP004138.1|CP004138.1
419436	+	1	1	WT_00_min_Tc	1	1	9.4	>100	2.44	1	419436	+	SM2011_a0773		protein_coding	NA	1571	0	0	1	0	1	0	0	0		TCTGTCGATAAAGCCGTACCGCGATGGCCAGCTTTGGTATGGACATAAGCA	419436	CP004138.1|CP004138.1
419454	-	1	1	WT_00_min_Tc	1	1	10.12	>100	4.45	1	419454	-	SM2011_a0773		protein_coding	NA	1571	0	0	0	1	1	0	0	1		ACCAGCTGTGATGCGTGATGTCGAAAACGGATCGTAGTAACAGTGGAACGA	419454	CP004138.1|CP004138.1
419582	-	1	1	WT_00_min_Tc	1	1	23.13	5.57	5.29	1	419582	-	SM2011_a0773		protein_coding	NA	1571	0	0	0	1	1	0	0	1		CGATGTCCTAGATGACTGCAGCTTTGCAGGCAAAATGATATGCATGAACAA	419582	CP004138.1|CP004138.1
419636	+	1	1	WT_00_min_Tc	1	1	7.99	15	>100	1	419636	+	SM2011_a0773		protein_coding	NA	1571	0	0	1	0	1	0	0	0		TCATGCATATCATTTTGCCTGCAAAGCTGCAGTCATCTAGGACATCGCAGA	419636	CP004138.1|CP004138.1
419887	-	1	1	WT_00_min_Tc	1	1	15.18	>100	6.68	1	419887	-	SM2011_a0773		protein_coding	NA	1571	0	0	0	1	1	0	0	1		TCAAAGCCTATCGCCTTCTCTGCACCATTCTCCAAAGCTACGTAGCTAAAG	419887	CP004138.1|CP004138.1
420005	-	1	1	WT_00_min_Tc	1	1	46.75	14.8	5.45	2	420005	-	SM2011_a6194		ncRNA	0	71	1	0	0	0	1	0	0	1		CCGTTCGCCCCACCCTTGGCTCGGCGATGGATTACGTGCATCAAGGTAGAG	420005	CP004138.1|CP004138.1
420005	-	1	1	WT_00_min_Tc	1	1	46.75	14.8	5.45	2	420005	-	SM2011_a0773		protein_coding	NA	1571	0	0	0	1	1	0	0	1		CCGTTCGCCCCACCCTTGGCTCGGCGATGGATTACGTGCATCAAGGTAGAG	420005	CP004138.1|CP004138.1
420253	-	1	1	WT_00_min_Tc	1	1	13.55	21	3.12	2	420253	-	SM2011_a6194		ncRNA	248	71	0	1	0	0	1	0	0	1		TTCTGGCTGAGCGCGCTTGCAAAAGCTTCTTCGTTGTAGTCACTGAAGATG	420253	CP004138.1|CP004138.1
420253	-	1	1	WT_00_min_Tc	1	1	13.55	21	3.12	2	420253	-	SM2011_a0773		protein_coding	NA	1571	0	0	0	1	1	0	0	1		TTCTGGCTGAGCGCGCTTGCAAAAGCTTCTTCGTTGTAGTCACTGAAGATG	420253	CP004138.1|CP004138.1
420534	-	1	1	WT_00_min_Tc	1	1	60.98	19.5	12	1	420534	-	SM2011_a0774		protein_coding	NA	1662	0	0	0	1	1	0	0	1		CTGCTGTTACGACGTTGCCAACAGCTCCCCTTTTATAGCAAAAGGTTGCAA	420534	CP004138.1|CP004138.1
421101	-	1	1	WT_00_min_Tc	1	1	22.41	>100	>100	2	421101	-	SM2011_a6195		ncRNA	0	56	1	0	0	0	1	0	0	1		CAGACTGGAAGACATTGACGGATAACCCTTGTCGATGCCACAGATTGAATA	421101	CP004138.1|CP004138.1
421101	-	1	1	WT_00_min_Tc	1	1	22.41	>100	>100	2	421101	-	SM2011_a0774		protein_coding	NA	1662	0	0	0	1	1	0	0	1		CAGACTGGAAGACATTGACGGATAACCCTTGTCGATGCCACAGATTGAATA	421101	CP004138.1|CP004138.1
421512	+	1	1	WT_00_min_Tc	1	1	20.96	>100	14.1	1	421512	+	SM2011_a0774		protein_coding	NA	1662	0	0	1	0	1	0	0	0		TCTAGATAAAGGTCGTGGAAACGCCTTTTTTGCGCATTTTCTATTTCCGCA	421512	CP004138.1|CP004138.1
421875	-	1	1	WT_00_min_Tc	1	1	746.62	3.92	2.09	2	421875	-	SM2011_a6196		ncRNA	NA	102	0	0	1	0	1	0	0	1		CAACCTCTGATACATTGCCACGGAACAGAGAAGCGTTTAACCACTGGACCG	421875	CP004138.1|CP004138.1
421875	-	1	1	WT_00_min_Tc	1	1	746.62	3.92	2.09	2	421875	-	SM2011_a0774		protein_coding	NA	1662	0	0	0	1	1	0	0	1		CAACCTCTGATACATTGCCACGGAACAGAGAAGCGTTTAACCACTGGACCG	421875	CP004138.1|CP004138.1
421902	-	1	1	WT_00_min_Tc	1	1	41.92	2.09	8.48	2	421902	-	SM2011_a6196		ncRNA	0	102	1	0	0	0	1	0	0	1		CCTGAATAGATCCTACTACGGTCGGGGCAACCTCTGATACATTGCCACGGA	421902	CP004138.1|CP004138.1
421902	-	1	1	WT_00_min_Tc	1	1	41.92	2.09	8.48	2	421902	-	SM2011_a0774		protein_coding	NA	1662	0	0	0	1	1	0	0	1		CCTGAATAGATCCTACTACGGTCGGGGCAACCTCTGATACATTGCCACGGA	421902	CP004138.1|CP004138.1
422020	+	1	1	WT_00_min_Tc	1	1	10.84	8.5	2.77	2	422020	+	SM2011_a6197		ncRNA	232	193	0	1	0	0	1	0	0	0		GCAGTGTACGCACCCATTACCGACCCAGACCATGTTGCTATAATGCCGATG	422020	CP004138.1|CP004138.1
422020	+	1	1	WT_00_min_Tc	1	1	10.84	8.5	2.77	2	422020	+	SM2011_a0774		protein_coding	NA	1662	0	0	1	0	1	0	0	0		GCAGTGTACGCACCCATTACCGACCCAGACCATGTTGCTATAATGCCGATG	422020	CP004138.1|CP004138.1
422179	-	1	1	WT_00_min_Tc	1	1	22.36	6	7.61	2	422179	-	SM2011_a6196		ncRNA	277	102	0	1	0	0	1	0	0	1		CAAGCTGATAGCGATTGACCCTGCCCGCAAGTTTATCCAATTTTCGCTCCA	422179	CP004138.1|CP004138.1
422179	-	1	1	WT_00_min_Tc	1	1	22.36	6	7.61	2	422179	-	SM2011_a6197		ncRNA	NA	193	0	0	0	1	1	0	0	1		CAAGCTGATAGCGATTGACCCTGCCCGCAAGTTTATCCAATTTTCGCTCCA	422179	CP004138.1|CP004138.1
422252	+	1	1	WT_00_min_Tc	1	1	74.54	56	11.87	1	422252	+	SM2011_a6197		ncRNA	0	193	1	0	0	0	1	0	0	0		GCGGGCAGGGTCAATCGCTATCAGCTTGCGAAAGAGCTAATCTCCGCGCTA	422252	CP004138.1|CP004138.1
422383	+	1	1	WT_00_min_Tc	1	1	19.51	2.54	4.01	2	422383	+	SM2011_a6197		ncRNA	NA	193	0	0	1	0	1	0	0	1		TAATTGGCTATGTTTCAGCTATTTAGGAACGAACACGCTACCTTAGAAGCG	422383	CP004138.1|CP004138.1
422383	+	1	1	WT_00_min_Tc	1	1	19.51	2.54	4.01	2	422383	+	SM2011_a0775		protein_coding	NA	310	0	0	0	1	1	0	0	1		TAATTGGCTATGTTTCAGCTATTTAGGAACGAACACGCTACCTTAGAAGCG	422383	CP004138.1|CP004138.1
422679	-	1	1	WT_00_min_Tc	1	1	192.29	7.36	6.86	1	422679	-	SM2011_a0775		protein_coding	0	310	1	0	0	0	1	0	0	0		GTGCCGCGCGTACATTGAACAATCCATCGGCGGTTGCTACTCAGTGAAGTG	422679	CP004138.1|CP004138.1
422839	+	1	1	WT_00_min_Tc	1	1	73.61	45.5	20.62	1	422839	+	SM2011_a6198		ncRNA	0	67	1	0	0	0	1	0	0	0		GCGGGATATGCCGTAGTTCGCCTTTTTCAATTTTTTTGTATGCTCGAAGGG	422839	CP004138.1|CP004138.1
422964	+	1	1	WT_00_min_Tc	1	1	9.4	>100	>100	1	422964	+	orphan		orphan	NA	NA	0	0	0	0	1	0	0	0		GCGGAACTTTGACATCATGAGCCTGGCTCAATGCGGTGATATCAAGCATCA	422964	CP004138.1|CP004138.1
422972	+	1	1	WT_00_min_Tc	1	1	16.94	2.56	30.42	1	422972	+	orphan		orphan	NA	NA	0	0	0	0	1	0	0	0		TTGACATCATGAGCCTGGCTCAATGCGGTGATATCAAGCATCATAAATAGG	422972	CP004138.1|CP004138.1
423070	-	1	1	WT_00_min_Tc	1	1	319.15	85	5.53	1	423070	-	orphan		orphan	NA	NA	0	0	0	0	1	0	0	0		CCTACCGCGAAAAGCTTGACACCTCGCCTAAATGAACTGACAACAATTATG	423070	CP004138.1|CP004138.1
423130	+	1	1	WT_00_min_Tc	1	1	7.42	5.33	7.32	1	423130	+	SM2011_a0776		protein_coding	NA	738	0	0	0	1	1	0	0	1		GTCAGTTCATTTAGGCGAGGTGTCAAGCTTTTCGCGGTAGGTTTCGGCGCA	423130	CP004138.1|CP004138.1
424509	-	1	1	WT_00_min_Tc	1	1	66.19	>100	>100	2	424509	-	SM2011_a0779		pseudogene	NA	897	0	0	1	0	1	0	0	1		GTTTGGCCGAGGTCAATGCGGCGATTGGCCAATTGCTCCATGATCTCAATG	424509	CP004138.1|CP004138.1
424509	-	1	1	WT_00_min_Tc	1	1	66.19	>100	>100	2	424509	-	SM2011_a5028		protein_coding	NA	378	0	0	0	1	1	0	0	1		GTTTGGCCGAGGTCAATGCGGCGATTGGCCAATTGCTCCATGATCTCAATG	424509	CP004138.1|CP004138.1
425108	+	1	1	WT_00_min_Tc	1	1	8.67	9	>100	1	425108	+	SM2011_a0781		protein_coding	16	450	1	0	0	0	1	0	0	0		TGAGATATAATTTAATTGACGTGTGAGCAAAGTGAGGCATAATTTACATTA	425108	CP004138.1|CP004138.1
427892	+	1	1	WT_00_min_Tc	1	1	297.78	>100	3.74	2	427892	+	SM2011_a0785		protein_coding	NA	2116	0	0	1	0	1	0	0	1		CGGGCAACGTCAGACTCGCAAAAGGCGTCGGCGGCCGCTATGGTAGCCGCA	427892	CP004138.1|CP004138.1
427892	+	1	1	WT_00_min_Tc	1	1	297.78	>100	3.74	2	427892	+	SM2011_a0787		pseudogene	NA	819	0	0	0	1	1	0	0	1		CGGGCAACGTCAGACTCGCAAAAGGCGTCGGCGGCCGCTATGGTAGCCGCA	427892	CP004138.1|CP004138.1
428412	+	1	1	WT_00_min_Tc	1	1	6.78	11	8.16	1	428412	+	SM2011_a0787		pseudogene	NA	819	0	0	0	1	1	0	0	1		AGCGACTGTAACGATAGCCCTCCGGATAACGGCTGATGTATTCGTCCCAAA	428412	CP004138.1|CP004138.1
429025	+	1	1	WT_00_min_Tc	1	1	2839.04	>100	29.44	1	429025	+	SM2011_a0789		protein_coding	0	774	1	0	0	0	1	0	0	0		AACTGGTCATGGCAGTTGCCTTAAGCGGGGCATCCAGGTTATATACTGGTA	429025	CP004138.1|CP004138.1
429058	-	1	1	WT_00_min_Tc	1	1	79.5	>100	6.52	1	429058	-	SM2011_a0789		protein_coding	NA	774	0	0	0	1	1	0	0	1		GTTCATCGGCTCACCTCGTCTAAATCCGCCCAATCAGGTATAAGCTCCGCA	429058	CP004138.1|CP004138.1
429350	+	1	1	WT_00_min_Tc	1	1	11.41	2.18	3.25	1	429350	+	SM2011_a0789		protein_coding	NA	774	0	0	1	0	1	0	0	0		ATCCGAGGGCCTCGTCGCGAACTTGCCTAACAAAGGGCCGATCGTCGCGCG	429350	CP004138.1|CP004138.1
429527	-	1	1	WT_00_min_Tc	1	1	7.45	8	>100	1	429527	-	SM2011_a0789		protein_coding	NA	774	0	0	0	1	1	0	0	1		AGGCAACGTGGCGATCGACCTTGGTAAAAAGCGTCTGGTAGAAAGCGGAGG	429527	CP004138.1|CP004138.1
430219	-	1	1	WT_00_min_Tc	1	1	27.47	>100	>100	1	430219	-	SM2011_a0791		protein_coding	NA	603	0	0	0	1	1	0	0	1		AACGGGCATAGGACATCCTTCCTGTGAGCTATTTGGTGTTATGGTATGCCA	430219	CP004138.1|CP004138.1
430236	+	1	1	WT_00_min_Tc	1	1	1378.32	25.85	7.94	1	430236	+	SM2011_a0791		protein_coding	25	603	1	0	0	0	1	0	0	0		TGCGTTGAAGAGCCACTTGACTGTCTTATATGATGGCATACCATAACACCA	430236	CP004138.1|CP004138.1
430905	+	1	1	WT_00_min_Tc	1	1	14.23	>100	15.58	1	430905	+	SM2011_a0792		protein_coding	NA	834	0	0	1	0	1	0	0	0		GGTGTCTGAGCGGCGGTGGACACCTCGATGCAAACGGTTACATCACACACA	430905	CP004138.1|CP004138.1
430977	-	1	1	WT_00_min_Tc	1	1	22.25	14	7.75	1	430977	-	SM2011_a0792		protein_coding	NA	834	0	0	0	1	1	0	0	1		CAAGCCTCTAGGCGCATACCGACGCCGTGAATGAGGATTAACGTCTCTCCA	430977	CP004138.1|CP004138.1
431128	-	1	1	WT_00_min_Tc	1	1	9.4	4.5	>100	1	431128	-	SM2011_a0792		protein_coding	NA	834	0	0	0	1	1	0	0	1		TGCGATGCTCAGGTCTTCCAGGAAGCAGCCAAACCAAGCAACGTAGTCCCG	431128	CP004138.1|CP004138.1
432555	-	1	1	WT_00_min_Tc	1	1	7.23	>100	>100	1	432555	-	SM2011_a0793		protein_coding	NA	936	0	0	0	1	1	0	0	1		GCCGGTCTCGTCGCCGAAATAAATGCCGAAATTGCCGATAGAGCTTTCGAG	432555	CP004138.1|CP004138.1
432555	-	1	1	WT_00_min_Tc	1	1	7.23	>100	>100	1	432555	-	SM2011_a0794		protein_coding	NA	1041	0	0	0	1	1	0	0	1		GCCGGTCTCGTCGCCGAAATAAATGCCGAAATTGCCGATAGAGCTTTCGAG	432555	CP004138.1|CP004138.1
432719	+	1	1	WT_00_min_Tc	1	1	7.95	>100	>100	1	432719	+	SM2011_a0794		protein_coding	NA	1041	0	0	1	0	1	0	0	0		TGGAGCGCCTGGATGCTTCGCAAGACCACAAGACGCTGTACGAAGAATTCA	432719	CP004138.1|CP004138.1
432984	+	1	1	WT_00_min_Tc	1	1	55.92	5.82	5.23	1	432984	+	SM2011_a0794		protein_coding	NA	1041	0	0	1	0	1	0	0	0		CTGCGAGGGTCGGCTTGACATCGGAATTGCCCGCGGCGCCTATTCCTTCGA	432984	CP004138.1|CP004138.1
433386	-	1	1	WT_00_min_Tc	1	1	594.84	>100	10.5	2	433386	-	SM2011_a6199		ncRNA	0	115	1	0	0	0	1	0	0	1		TCGGTCTTTCGTTCTTGAACCAGGCGAAGAAGTAATTGTAGTATACGCTCA	433386	CP004138.1|CP004138.1
433386	-	1	1	WT_00_min_Tc	1	1	594.84	>100	10.5	2	433386	-	SM2011_a0794		protein_coding	NA	1041	0	0	0	1	1	0	0	1		TCGGTCTTTCGTTCTTGAACCAGGCGAAGAAGTAATTGTAGTATACGCTCA	433386	CP004138.1|CP004138.1
433404	+	1	1	WT_00_min_Tc	1	1	50.82	69	19.54	3	433404	+	SM2011_a0796		protein_coding	286	1464	1	0	0	0	1	0	0	1		CGAGGCGGATATCGCGCAGGCAGCTCATGAGATGAGCGTATACTACAATTA	433404	CP004138.1|CP004138.1
433404	+	1	1	WT_00_min_Tc	1	1	50.82	69	19.54	3	433404	+	SM2011_a0794		protein_coding	NA	1041	0	0	1	0	1	0	0	1		CGAGGCGGATATCGCGCAGGCAGCTCATGAGATGAGCGTATACTACAATTA	433404	CP004138.1|CP004138.1
433404	+	1	1	WT_00_min_Tc	1	1	50.82	69	19.54	3	433404	+	SM2011_a6199		ncRNA	NA	115	0	0	0	1	1	0	0	1		CGAGGCGGATATCGCGCAGGCAGCTCATGAGATGAGCGTATACTACAATTA	433404	CP004138.1|CP004138.1
433720	+	1	1	WT_00_min_Tc	1	1	7.23	6	>100	1	433720	+	SM2011_a0796		protein_coding	NA	1464	0	0	1	0	1	0	0	0		GCATTTGCGGAGTAGGGCACATGCAGCGCTTCCAGTGTTACATCAACGGTG	433720	CP004138.1|CP004138.1
434383	-	1	1	WT_00_min_Tc	1	1	7.99	>100	>100	1	434383	-	SM2011_a0796		protein_coding	NA	1464	0	0	0	1	1	0	0	1		CTCGAGCGAGGTCGAGGCGAGATTTTCCGCTGAATTGCGTACTATATGGCG	434383	CP004138.1|CP004138.1
435876	-	1	1	WT_00_min_Tc	1	1	6.5	4	>100	1	435876	-	SM2011_a0799		protein_coding	NA	1011	0	0	0	1	1	0	0	1		TCGACCGCATCCTTGTTGCAGCCGATGACGAAGGAATAATAGAAGCTGCCA	435876	CP004138.1|CP004138.1
436409	+	1	1	WT_00_min_Tc	1	1	17.62	>100	>100	2	436409	+	SM2011_a0800		protein_coding	217	876	1	0	0	0	1	0	0	0		AAAGATCACGGGATACGCGCCGATCAACTTGGATTCGCCTAAGATGATGGA	436409	CP004138.1|CP004138.1
436409	+	1	1	WT_00_min_Tc	1	1	17.62	>100	>100	2	436409	+	SM2011_a0799		protein_coding	NA	1011	0	0	1	0	1	0	0	0		AAAGATCACGGGATACGCGCCGATCAACTTGGATTCGCCTAAGATGATGGA	436409	CP004138.1|CP004138.1
436414	-	1	1	WT_00_min_Tc	1	1	32.52	37	6.1	1	436414	-	SM2011_a0799		protein_coding	NA	1011	0	0	0	1	1	0	0	1		CGCATTCACTTGGCTTGCCGTCTGCGCGTCCGGCAGGGTATTCGCCAGTTC	436414	CP004138.1|CP004138.1
436794	-	1	1	WT_00_min_Tc	1	1	6.85	13	8.16	1	436794	-	SM2011_a0800		protein_coding	NA	876	0	0	0	1	1	0	0	1		GAATATTCGCAGGTAGGTTGATGAGCCCAGCAATTCGGCATAGTTGCCGAG	436794	CP004138.1|CP004138.1
437166	+	1	1	WT_00_min_Tc	1	1	10.84	5.75	15.17	1	437166	+	SM2011_a0800		protein_coding	NA	876	0	0	1	0	1	0	0	0		GCATGACCTACATCATGTTGCCCTTCATCATCCTGCCGCTCTATGGCGTCA	437166	CP004138.1|CP004138.1
438301	-	1	1	WT_00_min_Tc	1	1	17.69	5.43	12.61	2	438301	-	SM2011_a6200		ncRNA	NA	62	0	0	1	0	1	0	0	1		CCGGGCCATACTCCTTGCGGATGCCGCGGATCTGCAGGAAGGGTCTATTCA	438301	CP004138.1|CP004138.1
438301	-	1	1	WT_00_min_Tc	1	1	17.69	5.43	12.61	2	438301	-	SM2011_a0802		protein_coding	NA	801	0	0	0	1	1	0	0	1		CCGGGCCATACTCCTTGCGGATGCCGCGGATCTGCAGGAAGGGTCTATTCA	438301	CP004138.1|CP004138.1
438301	-	1	1	WT_00_min_Tc	1	1	17.69	5.43	12.61	2	438301	-	SM2011_a0803		protein_coding	NA	1080	0	0	0	1	1	0	0	1		CCGGGCCATACTCCTTGCGGATGCCGCGGATCTGCAGGAAGGGTCTATTCA	438301	CP004138.1|CP004138.1
438361	-	1	1	WT_00_min_Tc	1	1	11.52	>100	>100	2	438361	-	SM2011_a6200		ncRNA	0	62	1	0	0	0	1	0	0	1		CAAGAAAGGTCAGGAATTCCCCCTGTGCAACATCGAGAGTAACATCTTGCA	438361	CP004138.1|CP004138.1
438361	-	1	1	WT_00_min_Tc	1	1	11.52	>100	>100	2	438361	-	SM2011_a0802		protein_coding	NA	801	0	0	0	1	1	0	0	1		CAAGAAAGGTCAGGAATTCCCCCTGTGCAACATCGAGAGTAACATCTTGCA	438361	CP004138.1|CP004138.1
438361	-	1	1	WT_00_min_Tc	1	1	11.52	>100	>100	2	438361	-	SM2011_a0803		protein_coding	NA	1080	0	0	0	1	1	0	0	1		CAAGAAAGGTCAGGAATTCCCCCTGTGCAACATCGAGAGTAACATCTTGCA	438361	CP004138.1|CP004138.1
438616	+	1	1	WT_00_min_Tc	1	1	19.97	11	4.08	1	438616	+	SM2011_a0803		protein_coding	NA	1080	0	0	1	0	1	0	0	0		TCCGCATCTTTCCGTCGGCGAGAATATCGCCTTTCCGCTAAAGGTCAGGCG	438616	CP004138.1|CP004138.1
438765	+	1	1	WT_00_min_Tc	1	1	7.23	>100	>100	1	438765	+	SM2011_a0803		protein_coding	NA	1080	0	0	1	0	1	0	0	0		GCCAGCAGCAGCGTGTGGCCTTGGCCCGCGCACTCGCCTATGACCCGCCAG	438765	CP004138.1|CP004138.1
438862	-	1	1	WT_00_min_Tc	1	1	10.84	17	12.61	1	438862	-	SM2011_a0803		protein_coding	NA	1080	0	0	0	1	1	0	0	1		GATCGGAAAGACGAAGTGCCTCCTCCTGGTCATGCGTGACATACAGGATTG	438862	CP004138.1|CP004138.1
439138	-	1	1	WT_00_min_Tc	1	1	300.85	25.41	13.44	1	439138	-	SM2011_a0803		protein_coding	NA	1080	0	0	0	1	1	0	0	1		TGTCTGACTTCGTCTTTGACAACAGTAGCCGCTCCGGCCTAAGCATAAGCG	439138	CP004138.1|CP004138.1
439401	+	1	1	WT_00_min_Tc	1	1	6.5	10	>100	1	439401	+	SM2011_a0805		protein_coding	60	1533	1	0	0	0	1	0	0	0		CCGGGTCGGCGCACGTTTTCGGTCAGTGAAATAGCCGCTATTTCGGTGAGA	439401	CP004138.1|CP004138.1
440106	-	1	1	WT_00_min_Tc	1	1	14.27	4.57	>100	1	440106	-	SM2011_a0805		protein_coding	NA	1533	0	0	0	1	1	0	0	1		GGCACACATTTCCTTGCCAACTTCCGCGGAATCGGTCGACAGGATAACGTT	440106	CP004138.1|CP004138.1
440769	+	1	1	WT_00_min_Tc	1	1	96.85	4.66	3.31	1	440769	+	SM2011_a0805		protein_coding	NA	1533	0	0	1	0	1	0	0	0		TCGGCTTAGCATCCTATTTTTACTCCAAGGATGTGAGTAAGGTATTCCGCG	440769	CP004138.1|CP004138.1
440776	-	1	1	WT_00_min_Tc	1	1	9.4	14	>100	1	440776	-	SM2011_a0805		protein_coding	NA	1533	0	0	0	1	1	0	0	1		CCGTAGAGATCAGGCCTGTATTGATGCCCACCATGCCGTATTCTAGCGCTT	440776	CP004138.1|CP004138.1
440925	+	1	1	WT_00_min_Tc	1	1	10.12	4.5	10.39	1	440925	+	SM2011_a0805		protein_coding	NA	1533	0	0	1	0	1	0	0	0		GCTCCAAATACGGCATCGATGACTATGTGGAAACCAAGTATCTTTGCCTCA	440925	CP004138.1|CP004138.1
441007	+	1	1	WT_00_min_Tc	1	1	19.65	9.5	6.71	1	441007	+	SM2011_a0806		protein_coding	265	517	0	1	0	0	1	0	0	0		TGAGGGTCCGGTACAACGTACTGGCAATGTTCCCGGTGTACGCTTCGAATG	441007	CP004138.1|CP004138.1
441154	-	1	1	WT_00_min_Tc	1	1	16.94	2.11	3.52	1	441154	-	orphan		orphan	NA	NA	0	0	0	0	1	0	0	0		TGATGTTTGGGTGTTTGATCCAGGCTCTGATGATGCCTTATCATCGCCGCT	441154	CP004138.1|CP004138.1
441178	-	1	1	WT_00_min_Tc	1	1	12.29	>100	17.07	1	441178	-	SM2011_a0806		protein_coding	NA	517	0	0	0	1	1	0	0	1		TTAGAATCCTGCTTTACGGATAATTGATGTTTGGGTGTTTGATCCAGGCTC	441178	CP004138.1|CP004138.1
441236	+	1	1	WT_00_min_Tc	1	1	36.59	19	4.58	1	441236	+	SM2011_a0806		protein_coding	36	517	0	1	0	0	1	0	0	0		ATCAAACACCCAAACATCAATTATCCGTAAAGCAGGATTCTAATAGTTGGG	441236	CP004138.1|CP004138.1
441272	+	1	1	WT_00_min_Tc	1	1	102.63	3.78	3.83	1	441272	+	SM2011_a0806		protein_coding	0	517	1	0	0	0	1	0	0	0		ATTCTAATAGTTGGGTTGACTCTGTGGAACACTCAGCCGAGAACATTCGGA	441272	CP004138.1|CP004138.1
441524	+	1	1	WT_00_min_Tc	1	1	7.23	3.5	6.31	1	441524	+	SM2011_a0806		protein_coding	NA	517	0	0	1	0	1	0	0	0		AGCTCAGGCTGATTGAGACAAAAGTCAGCGAAGGCAATACCCTCAAGGACG	441524	CP004138.1|CP004138.1
441532	-	1	1	WT_00_min_Tc	1	1	8.67	>100	>100	1	441532	-	SM2011_a0806		protein_coding	NA	517	0	0	0	1	1	0	0	1		TTAGCAGCACCTTTCCAATGATAGTAGGTTTGCTCTGATATACCGGCGCTC	441532	CP004138.1|CP004138.1
441928	+	1	1	WT_00_min_Tc	1	1	114.92	26	2.41	1	441928	+	SM2011_a0809		protein_coding	0	864	1	0	0	0	1	0	0	0		CGCGTTGCGAAGCAATTGAAACACGCGAGGAAGGGCTATATTGGTGCGCCA	441928	CP004138.1|CP004138.1
442075	-	1	1	WT_00_min_Tc	1	1	52.85	8.09	5.56	1	442075	-	SM2011_a0809		protein_coding	NA	864	0	0	0	1	1	0	0	1		AAGCGACGCCATATCTTCCACTTCGCGTGCCAAAGCCTTAAGATCCGTATC	442075	CP004138.1|CP004138.1
442509	-	1	1	WT_00_min_Tc	1	1	65.05	13.4	4.4	2	442509	-	SM2011_a0810		protein_coding	NA	1046	0	0	1	0	1	0	0	1		AATCGTTCGAGCATCTTCTTGAGCCAGAGGTTCTGTGCAAGAAGCAGTTCA	442509	CP004138.1|CP004138.1
442509	-	1	1	WT_00_min_Tc	1	1	65.05	13.4	4.4	2	442509	-	SM2011_a0809		protein_coding	NA	864	0	0	0	1	1	0	0	1		AATCGTTCGAGCATCTTCTTGAGCCAGAGGTTCTGTGCAAGAAGCAGTTCA	442509	CP004138.1|CP004138.1
442723	+	1	1	WT_00_min_Tc	1	1	13.73	4.17	3.41	2	442723	+	SM2011_a0809		protein_coding	NA	864	0	0	1	0	1	0	0	1		CGACGACGTGTCTGATGGAAATGAGAATCCGACATTGCTAAGTTGGCGAGG	442723	CP004138.1|CP004138.1
442723	+	1	1	WT_00_min_Tc	1	1	13.73	4.17	3.41	2	442723	+	SM2011_a0810		protein_coding	NA	1046	0	0	0	1	1	0	0	1		CGACGACGTGTCTGATGGAAATGAGAATCCGACATTGCTAAGTTGGCGAGG	442723	CP004138.1|CP004138.1
443110	-	1	1	WT_00_min_Tc	1	1	142.39	6.27	17.2	1	443110	-	SM2011_a0810		protein_coding	NA	1046	0	0	1	0	1	0	0	0		TTCACGCGGTTGCATTTGCCGAGTTTTTTGATTGTTGATATTGATGAGTTC	443110	CP004138.1|CP004138.1
443398	-	1	1	WT_00_min_Tc	1	1	8.13	4	4.07	1	443398	-	SM2011_a0810		protein_coding	NA	1046	0	0	1	0	1	0	0	0		AGTCACAATCCGCATAACCGGCGACGCCTTGTCGGCGTATATCCCTAAGAA	443398	CP004138.1|CP004138.1
443505	-	1	1	WT_00_min_Tc	1	1	8.13	8	2.78	2	443505	-	SM2011_a0810		protein_coding	30	1046	1	0	0	0	1	0	0	0		AACAGGGTCGAAATTTGCGAGGCTCCACCAAACTATGTGTAGAAATAGCCT	443505	CP004138.1|CP004138.1
443505	-	1	1	WT_00_min_Tc	1	1	8.13	8	2.78	2	443505	-	SM2011_a0811		protein_coding	NA	359	0	0	1	0	1	0	0	0		AACAGGGTCGAAATTTGCGAGGCTCCACCAAACTATGTGTAGAAATAGCCT	443505	CP004138.1|CP004138.1
443638	+	1	1	WT_00_min_Tc	1	1	8.81	7.5	>100	1	443638	+	SM2011_a0811		protein_coding	NA	359	0	0	0	1	1	0	0	1		TTGTGCTGCAGGACCTTAAAATCGAAGTTCTGTCGGAACATATTGGTAGGA	443638	CP004138.1|CP004138.1
443752	+	1	1	WT_00_min_Tc	1	1	15.98	29	6.51	1	443752	+	SM2011_a0811		protein_coding	NA	359	0	0	0	1	1	0	0	1		CCTCCCTTGCATTCGTTGCATTTGGTCGGGTCAATCACGTATTTCTCGCCT	443752	CP004138.1|CP004138.1
444140	-	1	1	WT_00_min_Tc	1	1	60.31	18.8	2.59	1	444140	-	SM2011_a0814		protein_coding	NA	1530	0	0	1	0	1	0	0	0		CAACGAACATTTTGGACACGCGAAAGAATTTCACGTTTATACCGTCTCCCA	444140	CP004138.1|CP004138.1
444162	+	1	1	WT_00_min_Tc	1	1	31.95	9.4	6.38	1	444162	+	SM2011_a0814		protein_coding	NA	1530	0	0	0	1	1	0	0	1		GCGGCGGCCTGCCAGCTTGATCCCTCTCTGGGAGACGGTATAAACGTGAAA	444162	CP004138.1|CP004138.1
444398	-	1	1	WT_00_min_Tc	1	1	94.68	32.25	6.04	1	444398	-	SM2011_a0814		protein_coding	NA	1530	0	0	1	0	1	0	0	0		ACTGATGCGTCATTGTCGACATTGCCGGGCCGATGCCATAGGCTTGCTCGG	444398	CP004138.1|CP004138.1
444513	-	1	1	WT_00_min_Tc	1	1	22.36	2.5	6.07	1	444513	-	SM2011_a0814		protein_coding	NA	1530	0	0	1	0	1	0	0	0		ACGTAATGCCGCTAATTTCAAACCGCATACACGGGACCTATTACGGACTGA	444513	CP004138.1|CP004138.1
444524	-	1	1	WT_00_min_Tc	1	1	10.27	4.6	4.61	1	444524	-	SM2011_a0814		protein_coding	NA	1530	0	0	1	0	1	0	0	0		GTTGCTGCACAACGTAATGCCGCTAATTTCAAACCGCATACACGGGACCTA	444524	CP004138.1|CP004138.1
444688	+	1	1	WT_00_min_Tc	1	1	16.26	25	9.28	2	444688	+	SM2011_a6203		ncRNA	120	86	0	1	0	0	1	0	0	1		ATTACCGAGTTGACCTTGGTGAGGATGCCGCGTTCGGCTAGCATCTCCAGG	444688	CP004138.1|CP004138.1
444688	+	1	1	WT_00_min_Tc	1	1	16.26	25	9.28	2	444688	+	SM2011_a0814		protein_coding	NA	1530	0	0	0	1	1	0	0	1		ATTACCGAGTTGACCTTGGTGAGGATGCCGCGTTCGGCTAGCATCTCCAGG	444688	CP004138.1|CP004138.1
444808	+	1	1	WT_00_min_Tc	1	1	180.24	>100	10.43	2	444808	+	SM2011_a6203		ncRNA	0	86	1	0	0	0	1	0	0	1		ATCCAGGGGTAGATCTTTACGCCGACACGCGGATCGACCATGTTGATGGTG	444808	CP004138.1|CP004138.1
444808	+	1	1	WT_00_min_Tc	1	1	180.24	>100	10.43	2	444808	+	SM2011_a0814		protein_coding	NA	1530	0	0	0	1	1	0	0	1		ATCCAGGGGTAGATCTTTACGCCGACACGCGGATCGACCATGTTGATGGTG	444808	CP004138.1|CP004138.1
444975	-	1	1	WT_00_min_Tc	1	1	6.78	7	4.62	2	444975	-	SM2011_a0814		protein_coding	NA	1530	0	0	1	0	1	0	0	1		GAAAGGTGATTGCCGTTGCCAACGAAGTGCCTCAGCTGTCAGTGCTTGGCA	444975	CP004138.1|CP004138.1
444975	-	1	1	WT_00_min_Tc	1	1	6.78	7	4.62	2	444975	-	SM2011_a6203		ncRNA	NA	86	0	0	0	1	1	0	0	1		GAAAGGTGATTGCCGTTGCCAACGAAGTGCCTCAGCTGTCAGTGCTTGGCA	444975	CP004138.1|CP004138.1
445286	-	1	1	WT_00_min_Tc	1	1	9.49	>100	5.19	1	445286	-	SM2011_a0814		protein_coding	NA	1530	0	0	1	0	1	0	0	0		GTCCACACCCATGATTTTGCGTGAGAGCCGGACCAGCACTACATTCTCTGA	445286	CP004138.1|CP004138.1
445545	-	1	1	WT_00_min_Tc	1	1	32.52	3.12	14.38	2	445545	-	SM2011_a0814		protein_coding	150	1530	1	0	0	0	1	0	0	0		ATGCTCTACGTCGGCATGGTGTGGACGTGAGAAAGCTCTAAGCTGCCGGTG	445545	CP004138.1|CP004138.1
445545	-	1	1	WT_00_min_Tc	1	1	32.52	3.12	14.38	2	445545	-	SM2011_a0815		protein_coding	NA	1837	0	0	1	0	1	0	0	0		ATGCTCTACGTCGGCATGGTGTGGACGTGAGAAAGCTCTAAGCTGCCGGTG	445545	CP004138.1|CP004138.1
445759	-	1	1	WT_00_min_Tc	1	1	10.12	9	4.61	1	445759	-	SM2011_a0815		protein_coding	NA	1837	0	0	1	0	1	0	0	0		TGTTCGCATGGCCACATTGAGATCGATGCGCCCGCGGGTACAACACCGTTG	445759	CP004138.1|CP004138.1
446139	-	1	1	WT_00_min_Tc	1	1	59.27	42	10.14	1	446139	-	SM2011_a0815		protein_coding	NA	1837	0	0	1	0	1	0	0	0		AAGTCGACGTCCGGCTCATATTCGCCACAAATAAGGATCTCGAAATGGCGG	446139	CP004138.1|CP004138.1
446231	-	1	1	WT_00_min_Tc	1	1	45.53	>100	2.83	1	446231	-	SM2011_a0815		protein_coding	NA	1837	0	0	1	0	1	0	0	0		AATCGGCGAGATTCCCCCGGCGTTCCAAGCAAAACTGCTACGCGTAATACA	446231	CP004138.1|CP004138.1
446761	+	1	1	WT_00_min_Tc	1	1	14.46	>100	8.14	2	446761	+	SM2011_a6204		ncRNA	216	42	1	0	0	0	1	0	0	1		GCCCTCCCCGCAAGATTGGCGGCCATAGAAAGAAAGTGTACCTCCTCCTCA	446761	CP004138.1|CP004138.1
446761	+	1	1	WT_00_min_Tc	1	1	14.46	>100	8.14	2	446761	+	SM2011_a0815		protein_coding	NA	1837	0	0	0	1	1	0	0	1		GCCCTCCCCGCAAGATTGGCGGCCATAGAAAGAAAGTGTACCTCCTCCTCA	446761	CP004138.1|CP004138.1
446781	-	1	1	WT_00_min_Tc	1	1	38.8	4.92	2.61	1	446781	-	SM2011_a0815		protein_coding	NA	1837	0	0	1	0	1	0	0	0		CGGTGGAGGTCGATCACGAAACGGGCGGAATGCTGTGGTTCGAGTGCGCCG	446781	CP004138.1|CP004138.1
446947	-	1	1	WT_00_min_Tc	1	1	29.63	>100	10.14	2	446947	-	SM2011_a0815		protein_coding	NA	1837	0	0	1	0	1	0	0	1		CGCAACAGCGGGTCTCCTTCTGCCGCTGATTATACTGTACCAAAGGCCGCA	446947	CP004138.1|CP004138.1
446947	-	1	1	WT_00_min_Tc	1	1	29.63	>100	10.14	2	446947	-	SM2011_a6204		ncRNA	NA	42	0	0	0	1	1	0	0	1		CGCAACAGCGGGTCTCCTTCTGCCGCTGATTATACTGTACCAAAGGCCGCA	446947	CP004138.1|CP004138.1
446974	+	1	1	WT_00_min_Tc	1	1	8.81	>100	11.39	2	446974	+	SM2011_a6204		ncRNA	3	42	0	1	0	0	1	0	0	1		CCGGCAGTCATGACTTGGTCTATTGCGGCCTTTGGTACAGTATAATCAGCG	446974	CP004138.1|CP004138.1
446974	+	1	1	WT_00_min_Tc	1	1	8.81	>100	11.39	2	446974	+	SM2011_a0815		protein_coding	NA	1837	0	0	0	1	1	0	0	1		CCGGCAGTCATGACTTGGTCTATTGCGGCCTTTGGTACAGTATAATCAGCG	446974	CP004138.1|CP004138.1
447109	+	1	1	WT_00_min_Tc	1	1	11.41	>100	2.64	2	447109	+	SM2011_a6205		ncRNA	99	77	0	1	0	0	1	0	0	1		ATGCGCAGAATCAAAGAGAGGGTATTCACGAAATTGTTAAGCGTGGTCTCA	447109	CP004138.1|CP004138.1
447109	+	1	1	WT_00_min_Tc	1	1	11.41	>100	2.64	2	447109	+	SM2011_a0815		protein_coding	NA	1837	0	0	0	1	1	0	0	1		ATGCGCAGAATCAAAGAGAGGGTATTCACGAAATTGTTAAGCGTGGTCTCA	447109	CP004138.1|CP004138.1
447130	-	1	1	WT_00_min_Tc	1	1	6.5	2.25	4.88	2	447130	-	SM2011_a0815		protein_coding	NA	1837	0	0	1	0	1	0	0	1		ATGCGCAAACAGGACAAGCGCTCCGCCGAAATTTACAGCATATCAAAGGCT	447130	CP004138.1|CP004138.1
447130	-	1	1	WT_00_min_Tc	1	1	6.5	2.25	4.88	2	447130	-	SM2011_a6205		ncRNA	NA	77	0	0	0	1	1	0	0	1		ATGCGCAAACAGGACAAGCGCTCCGCCGAAATTTACAGCATATCAAAGGCT	447130	CP004138.1|CP004138.1
447208	+	1	1	WT_00_min_Tc	1	1	183.16	38.14	13.27	2	447208	+	SM2011_a6205		ncRNA	0	77	1	0	0	0	1	0	0	1		GAGCGCTTGTCCTGTTTGCGCATGTCTCTTTGTGAAGGTACAGACAGGGCA	447208	CP004138.1|CP004138.1
447208	+	1	1	WT_00_min_Tc	1	1	183.16	38.14	13.27	2	447208	+	SM2011_a0815		protein_coding	NA	1837	0	0	0	1	1	0	0	1		GAGCGCTTGTCCTGTTTGCGCATGTCTCTTTGTGAAGGTACAGACAGGGCA	447208	CP004138.1|CP004138.1
447233	-	1	1	WT_00_min_Tc	1	1	54.21	>100	8.16	2	447233	-	SM2011_a0815		protein_coding	0	1837	1	0	0	0	1	0	0	1		ACGCATACCTCCTAATATTAAGCGGGCGAGAAAATGACTAAGGTGCTCCCA	447233	CP004138.1|CP004138.1
447233	-	1	1	WT_00_min_Tc	1	1	54.21	>100	8.16	2	447233	-	SM2011_a6205		ncRNA	NA	77	0	0	0	1	1	0	0	1		ACGCATACCTCCTAATATTAAGCGGGCGAGAAAATGACTAAGGTGCTCCCA	447233	CP004138.1|CP004138.1
447233	-	1	1	WT_00_min_Tc	1	1	54.21	>100	8.16	2	447233	-	SM2011_a6206		ncRNA	NA	67	0	0	0	1	1	0	0	1		ACGCATACCTCCTAATATTAAGCGGGCGAGAAAATGACTAAGGTGCTCCCA	447233	CP004138.1|CP004138.1
447320	+	1	1	WT_00_min_Tc	1	1	114.69	77.5	3.29	2	447320	+	SM2011_a6206		ncRNA	0	67	1	0	0	0	1	0	0	1		TAGGAGGTATGCGTATTGACAGTCGGAGAGCGATAAAGTTACGGAAGGTAA	447320	CP004138.1|CP004138.1
447320	+	1	1	WT_00_min_Tc	1	1	114.69	77.5	3.29	2	447320	+	SM2011_a0815		protein_coding	NA	1837	0	0	0	1	1	0	0	1		TAGGAGGTATGCGTATTGACAGTCGGAGAGCGATAAAGTTACGGAAGGTAA	447320	CP004138.1|CP004138.1
447320	+	1	1	WT_00_min_Tc	1	1	114.69	77.5	3.29	2	447320	+	SM2011_a0816		protein_coding	NA	319	0	0	0	1	1	0	0	1		TAGGAGGTATGCGTATTGACAGTCGGAGAGCGATAAAGTTACGGAAGGTAA	447320	CP004138.1|CP004138.1
447627	+	1	1	WT_00_min_Tc	1	1	89.44	29	5.47	2	447627	+	SM2011_a6207		ncRNA	0	37	1	0	0	0	1	0	0	1		GAGCAGGTTTAAGCTTGGCGACCGGTGTGGCCGCACTGTAATGTGTGGACG	447627	CP004138.1|CP004138.1
447627	+	1	1	WT_00_min_Tc	1	1	89.44	29	5.47	2	447627	+	SM2011_a0816		protein_coding	NA	319	0	0	0	1	1	0	0	1		GAGCAGGTTTAAGCTTGGCGACCGGTGTGGCCGCACTGTAATGTGTGGACG	447627	CP004138.1|CP004138.1
447627	+	1	1	WT_00_min_Tc	1	1	89.44	29	5.47	2	447627	+	SM2011_a0817		protein_coding	NA	1308	0	0	0	1	1	0	0	1		GAGCAGGTTTAAGCTTGGCGACCGGTGTGGCCGCACTGTAATGTGTGGACG	447627	CP004138.1|CP004138.1
448048	-	1	1	WT_00_min_Tc	1	1	7.23	11	2.24	1	448048	-	SM2011_a0817		protein_coding	NA	1308	0	0	1	0	1	0	0	0		GCGCAACTTAACAATGCCGTGCACCGCGAAGGGTCTAACCTTGCCATGGCA	448048	CP004138.1|CP004138.1
448217	+	1	1	WT_00_min_Tc	1	1	12.55	2.38	4.33	1	448217	+	SM2011_a0817		protein_coding	NA	1308	0	0	0	1	1	0	0	1		TGAGATGGGCCGCATATTCCTTTACTTCCGACCCTGCTATTAGCGGCTGGA	448217	CP004138.1|CP004138.1
448265	+	1	1	WT_00_min_Tc	1	1	32.52	3.5	4.05	1	448265	+	SM2011_a0817		protein_coding	NA	1308	0	0	0	1	1	0	0	1		GGATTGAAGGGTGGCGTTTAAAGGCGTCGAGAAGCGCGTAAGGTCTCTCCA	448265	CP004138.1|CP004138.1
448412	-	1	1	WT_00_min_Tc	1	1	8.13	4	14.51	1	448412	-	SM2011_a0817		protein_coding	NA	1308	0	0	1	0	1	0	0	0		CCTCGCGGTAAAGGAATTGCATTTCCTCCCCGAAGAGGTGATCGCAGAGCG	448412	CP004138.1|CP004138.1
448675	-	1	1	WT_00_min_Tc	1	1	15.18	8	3.79	2	448675	-	SM2011_a0817		protein_coding	NA	1308	0	0	1	0	1	0	0	1		GTGACGCCAAACCGCTACACGATCATTCGCGCTCAATTCGATAAATGGTTA	448675	CP004138.1|CP004138.1
448675	-	1	1	WT_00_min_Tc	1	1	15.18	8	3.79	2	448675	-	SM2011_a6208		ncRNA	NA	61	0	0	0	1	1	0	0	1		GTGACGCCAAACCGCTACACGATCATTCGCGCTCAATTCGATAAATGGTTA	448675	CP004138.1|CP004138.1
448765	+	1	1	WT_00_min_Tc	1	1	33.88	26	7.72	2	448765	+	SM2011_a6208		ncRNA	0	61	1	0	0	0	1	0	0	1		TTTGGCGTCACCTCATTGAAATCGTCTGACCGGTAGTGCATCCCGGTGTGA	448765	CP004138.1|CP004138.1
448765	+	1	1	WT_00_min_Tc	1	1	33.88	26	7.72	2	448765	+	SM2011_a0817		protein_coding	NA	1308	0	0	0	1	1	0	0	1		TTTGGCGTCACCTCATTGAAATCGTCTGACCGGTAGTGCATCCCGGTGTGA	448765	CP004138.1|CP004138.1
448919	-	1	1	WT_00_min_Tc	1	1	68.66	43	9.12	2	448919	-	SM2011_a0817		protein_coding	NA	1308	0	0	1	0	1	0	0	1		CGGGAATGCGGCGGCTTACGCGATGGCTAGCCGTGGGCTAAAGGTGCTGCA	448919	CP004138.1|CP004138.1
448919	-	1	1	WT_00_min_Tc	1	1	68.66	43	9.12	2	448919	-	SM2011_a6208		ncRNA	NA	61	0	0	0	1	1	0	0	1		CGGGAATGCGGCGGCTTACGCGATGGCTAGCCGTGGGCTAAAGGTGCTGCA	448919	CP004138.1|CP004138.1
449046	+	1	1	WT_00_min_Tc	1	1	12.55	>100	13.84	1	449046	+	SM2011_a0817		protein_coding	NA	1308	0	0	0	1	1	0	0	1		GTCAAATTTTTCCTTTGTCATTGGTCCTTGTCTCACTGCACAAACTTCTCA	449046	CP004138.1|CP004138.1
449046	+	1	1	WT_00_min_Tc	1	1	12.55	>100	13.84	1	449046	+	SM2011_a0819		protein_coding	NA	1062	0	0	0	1	1	0	0	1		GTCAAATTTTTCCTTTGTCATTGGTCCTTGTCTCACTGCACAAACTTCTCA	449046	CP004138.1|CP004138.1
449426	-	1	1	WT_00_min_Tc	1	1	21.68	3.73	6.45	1	449426	-	SM2011_a0819		protein_coding	NA	1062	0	0	1	0	1	0	0	0		CCAAAGTCCTTGCCTTTTTTTCCGATTGCGACTCGACCATAGCCAATCTCG	449426	CP004138.1|CP004138.1
449432	-	1	1	WT_00_min_Tc	1	1	6.85	>100	4.29	1	449432	-	SM2011_a0819		protein_coding	NA	1062	0	0	1	0	1	0	0	0		TCGCGACCAAAGTCCTTGCCTTTTTTTCCGATTGCGACTCGACCATAGCCA	449432	CP004138.1|CP004138.1
449572	+	1	1	WT_00_min_Tc	1	1	11.56	9	7.32	2	449572	+	SM2011_a6209		ncRNA	0	65	1	0	0	0	1	0	0	1		TTCCAGTTGGTCTATTCACGCGTTGCGGCGTGGCCATTACACTCGGCCGTA	449572	CP004138.1|CP004138.1
449572	+	1	1	WT_00_min_Tc	1	1	11.56	9	7.32	2	449572	+	SM2011_a0819		protein_coding	NA	1062	0	0	0	1	1	0	0	1		TTCCAGTTGGTCTATTCACGCGTTGCGGCGTGGCCATTACACTCGGCCGTA	449572	CP004138.1|CP004138.1
449615	+	1	1	WT_00_min_Tc	1	1	10.84	2	15.46	2	449615	+	SM2011_a6209		ncRNA	NA	65	0	0	1	0	1	0	0	1		CGGCCGTACGGTTGCCATCTGCGGTCGACACTTGAGTGTATAGATCGTGCA	449615	CP004138.1|CP004138.1
449615	+	1	1	WT_00_min_Tc	1	1	10.84	2	15.46	2	449615	+	SM2011_a0819		protein_coding	NA	1062	0	0	0	1	1	0	0	1		CGGCCGTACGGTTGCCATCTGCGGTCGACACTTGAGTGTATAGATCGTGCA	449615	CP004138.1|CP004138.1
450714	-	1	1	WT_00_min_Tc	1	1	6.5	>100	8.16	1	450714	-	SM2011_a0822		protein_coding	NA	992	0	0	1	0	1	0	0	0		ACCGCGCCGTTCTCTTGACCGACCGCCATTTTGCAGGCTCGGATACGCTCG	450714	CP004138.1|CP004138.1
450839	-	1	1	WT_00_min_Tc	1	1	18.07	7.25	11.8	1	450839	-	SM2011_a0822		protein_coding	NA	992	0	0	1	0	1	0	0	0		TGATCTGGCCGCCCTCGAAGAAGCACTGAAGTTGTGCGACACGTATGGAGG	450839	CP004138.1|CP004138.1
451092	-	1	1	WT_00_min_Tc	1	1	7.45	>100	7.91	1	451092	-	SM2011_a0822		protein_coding	NA	992	0	0	1	0	1	0	0	0		CTGGCACGACTTTTGCACGATCATCCCCCTAGGAAGCGGTAAGAAGACACA	451092	CP004138.1|CP004138.1
451181	+	1	1	WT_00_min_Tc	1	1	11.52	3.6	4.16	1	451181	+	SM2011_a0822		protein_coding	NA	992	0	0	0	1	1	0	0	1		AAGTCGTGCCAGGTCGCAGAGGTGACTGAAATAATGCTAATTGCTTCCTTT	451181	CP004138.1|CP004138.1
451320	+	1	1	WT_00_min_Tc	1	1	87.87	18.6	2.91	1	451320	+	orphan		orphan	NA	NA	0	0	0	0	1	0	0	0		GCGGCAATCATCCGCTCGACGGCGGGTTTCTTTGCGTATAGGGCGCGGAGG	451320	CP004138.1|CP004138.1
451532	+	1	1	WT_00_min_Tc	1	1	12.29	14	5.15	1	451532	+	orphan		orphan	NA	NA	0	0	0	0	1	0	0	0		TCCGGCACCTGCTTGATACAGACTACGAGGTGCATGGTATCTCTCCAGGCT	451532	CP004138.1|CP004138.1
451629	-	1	1	WT_00_min_Tc	1	1	6.78	>100	4.88	1	451629	-	orphan		orphan	NA	NA	0	0	0	0	1	0	0	0		TGACGATGGGCCGACACGACAAAGACTAAAACACGCCGGAATCTCCAAGAA	451629	CP004138.1|CP004138.1
451635	+	1	1	WT_00_min_Tc	1	1	9.49	3.67	2.9	1	451635	+	orphan		orphan	NA	NA	0	0	0	0	1	0	0	0		CCACTGACGTCATCACAAAGCATTAATGTGATCGACGTATTTCGTTCTTGG	451635	CP004138.1|CP004138.1
451736	+	1	1	WT_00_min_Tc	1	1	23.72	10	4.23	1	451736	+	orphan		orphan	NA	NA	0	0	0	0	1	0	0	0		AACACGGCCTGTGGAACCGGACATTTTGTCTGCGGCTGCTATGTTGGGGGA	451736	CP004138.1|CP004138.1
451854	-	1	1	WT_00_min_Tc	1	1	18.07	4.8	19.29	1	451854	-	orphan		orphan	NA	NA	0	0	0	0	1	0	0	0		GCAGCGGGTTGGCTATTCCGATGGTCTTCAGCCAGCGATAATGAGGAGCGA	451854	CP004138.1|CP004138.1
452108	-	1	1	WT_00_min_Tc	1	1	13.01	12	5.72	1	452108	-	SM2011_a6210		ncRNA	0	60	1	0	0	0	1	0	0	0		AGCCTTTTTTCAGATAGTTAGGTCTGGAAATTGACCATATGGTCGAACGTA	452108	CP004138.1|CP004138.1
452275	+	1	1	WT_00_min_Tc	1	1	29.63	>100	8.95	1	452275	+	SM2011_a0824		protein_coding	NA	716	0	0	1	0	1	0	0	0		GCTGTGCGCATCATTTGTCCCGAACAACCGAACTAGTTTAAACAACAAAGG	452275	CP004138.1|CP004138.1
452434	+	1	1	WT_00_min_Tc	1	1	574.6	>100	4.13	1	452434	+	SM2011_a0824		protein_coding	NA	716	0	0	1	0	1	0	0	0		AGCATCGCGTTAGCATGGCCTTTTCCCCAGCCTTCATTTAAGACAGTCGCA	452434	CP004138.1|CP004138.1
453065	-	1	1	WT_00_min_Tc	1	1	6.78	2.11	6.18	1	453065	-	SM2011_a0824		protein_coding	NA	716	0	0	0	1	1	0	0	1		TCTGAAATAAAACTACTCGGCTTTCTTTCAGATAGTTAGATCTGGAAATTG	453065	CP004138.1|CP004138.1
453065	-	1	1	WT_00_min_Tc	1	1	6.78	2.11	6.18	1	453065	-	SM2011_a0825		protein_coding	NA	963	0	0	0	1	1	0	0	1		TCTGAAATAAAACTACTCGGCTTTCTTTCAGATAGTTAGATCTGGAAATTG	453065	CP004138.1|CP004138.1
453209	+	1	1	WT_00_min_Tc	1	1	21.68	20	12.21	2	453209	+	SM2011_a0825		protein_coding	NA	963	0	0	1	0	1	0	0	1		TGTTGCGCATTCATGTGTCCGAACAACCGAAATAGCTTAAACAACAAAGGA	453209	CP004138.1|CP004138.1
453209	+	1	1	WT_00_min_Tc	1	1	21.68	20	12.21	2	453209	+	SM2011_a6211		ncRNA	NA	61	0	0	0	1	1	0	0	1		TGTTGCGCATTCATGTGTCCGAACAACCGAAATAGCTTAAACAACAAAGGA	453209	CP004138.1|CP004138.1
453324	+	1	1	WT_00_min_Tc	1	1	17.35	>100	9.23	1	453324	+	SM2011_a0825		protein_coding	NA	963	0	0	1	0	1	0	0	0		CCTCCCAAAATACACTCGCCGCGCTTGTCGACCTGGGGCAAAAGATCCTTA	453324	CP004138.1|CP004138.1
453471	+	1	1	WT_00_min_Tc	1	1	13.55	21	5.19	1	453471	+	SM2011_a0825		protein_coding	NA	963	0	0	1	0	1	0	0	0		TCGAAGACCTCGAGCTCGAGGACGTGCTCAAAGTGGGTTACAGAGGCATCA	453471	CP004138.1|CP004138.1
453516	-	1	1	WT_00_min_Tc	1	1	7.45	>100	2.24	1	453516	-	SM2011_a0825		protein_coding	NA	963	0	0	0	1	1	0	0	1		GTAAGCGCCGTTCTCTTCCAGGAAGTTGATCGAGGTGATAACGCCGCGTCC	453516	CP004138.1|CP004138.1
453611	+	1	1	WT_00_min_Tc	1	1	57.1	10.88	2.81	1	453611	+	SM2011_a0825		protein_coding	NA	963	0	0	1	0	1	0	0	0		GCTTACAACGATGTCGATTACGTCTCATACGACGTGCTAGGGGACGTAGTA	453611	CP004138.1|CP004138.1
453898	-	1	1	WT_00_min_Tc	1	1	15.18	12	>100	1	453898	-	SM2011_a0825		protein_coding	NA	963	0	0	0	1	1	0	0	1		CCAGGGCGCGATATTCCCCGGCTTGCTTAGAGTTCGGCGCATATTGGATCA	453898	CP004138.1|CP004138.1
454161	+	1	1	WT_00_min_Tc	1	1	47.7	>100	6.68	1	454161	+	SM2011_a0827		protein_coding	48	1503	1	0	0	0	1	0	0	0		TCGCCGCCGAGAGGGTGGCGCAGCTGGACGCGGCGTGCCATTCCACAAACG	454161	CP004138.1|CP004138.1
454280	+	1	1	WT_00_min_Tc	1	1	10.84	6.5	6.51	1	454280	+	SM2011_a0827		protein_coding	NA	1503	0	0	1	0	1	0	0	0		GACAATGCTTTGCACGAGAAGCTTATCGAAGAAGTGCTATCGCACTATCCA	454280	CP004138.1|CP004138.1
454471	-	1	1	WT_00_min_Tc	1	1	6.78	>100	>100	1	454471	-	SM2011_a0827		protein_coding	NA	1503	0	0	0	1	1	0	0	1		GTGACCAGGAATATTGGCCGCAACCGACCGGGCCGTGCGAAATGTGCACCA	454471	CP004138.1|CP004138.1
454570	-	1	1	WT_00_min_Tc	1	1	28.53	3.63	12.48	2	454570	-	SM2011_a6212		ncRNA	NA	69	0	0	1	0	1	0	0	1		CACCACCGAAGACGATATCCTTCTCCTGAAAGTCGGAGGTAAACTGCATCG	454570	CP004138.1|CP004138.1
454570	-	1	1	WT_00_min_Tc	1	1	28.53	3.63	12.48	2	454570	-	SM2011_a0827		protein_coding	NA	1503	0	0	0	1	1	0	0	1		CACCACCGAAGACGATATCCTTCTCCTGAAAGTCGGAGGTAAACTGCATCG	454570	CP004138.1|CP004138.1
454593	-	1	1	WT_00_min_Tc	1	1	13.55	>100	13.02	2	454593	-	SM2011_a6212		ncRNA	0	69	1	0	0	0	1	0	0	1		GATGATCTTTTCTAGCTTCTTGTCACCACCGAAGACGATATCCTTCTCCTG	454593	CP004138.1|CP004138.1
454593	-	1	1	WT_00_min_Tc	1	1	13.55	>100	13.02	2	454593	-	SM2011_a0827		protein_coding	NA	1503	0	0	0	1	1	0	0	1		GATGATCTTTTCTAGCTTCTTGTCACCACCGAAGACGATATCCTTCTCCTG	454593	CP004138.1|CP004138.1
454641	+	1	1	WT_00_min_Tc	1	1	10.27	>100	>100	2	454641	+	SM2011_a0827		protein_coding	NA	1503	0	0	1	0	1	0	0	1		TTCAGGAGAAGGATATCGTCTTCGGTGGTGACAAGAAGCTAGAAAAGATCA	454641	CP004138.1|CP004138.1
454641	+	1	1	WT_00_min_Tc	1	1	10.27	>100	>100	2	454641	+	SM2011_a6212		ncRNA	NA	69	0	0	0	1	1	0	0	1		TTCAGGAGAAGGATATCGTCTTCGGTGGTGACAAGAAGCTAGAAAAGATCA	454641	CP004138.1|CP004138.1
454693	-	1	1	WT_00_min_Tc	1	1	7.23	11	11.13	2	454693	-	SM2011_a6212		ncRNA	100	69	0	1	0	0	1	0	0	1		TTCGCGAAACCGCCTCGATGTCGTCACCAATCAAGCCGATGGGACATTCCG	454693	CP004138.1|CP004138.1
454693	-	1	1	WT_00_min_Tc	1	1	7.23	11	11.13	2	454693	-	SM2011_a0827		protein_coding	NA	1503	0	0	0	1	1	0	0	1		TTCGCGAAACCGCCTCGATGTCGTCACCAATCAAGCCGATGGGACATTCCG	454693	CP004138.1|CP004138.1
454694	+	1	1	WT_00_min_Tc	1	1	21.01	3.21	3.34	1	454694	+	SM2011_a0827		protein_coding	NA	1503	0	0	1	0	1	0	0	0		GACGAGATCGAGGAACTGTTTCCGCTGAACAACGGTGTTACCGTGCAGTCG	454694	CP004138.1|CP004138.1
454770	+	1	1	WT_00_min_Tc	1	1	34.56	4.91	7.32	1	454770	+	SM2011_a0827		protein_coding	NA	1503	0	0	1	0	1	0	0	0		ACGACATCGAGGCGGTTTCGCGAAAGAAGGCCGAGGAGTACAAAACAACAA	454770	CP004138.1|CP004138.1
454894	+	1	1	WT_00_min_Tc	1	1	8.56	3.5	>100	1	454894	+	SM2011_a0827		protein_coding	NA	1503	0	0	1	0	1	0	0	0		ACGTGATTGGGTTTTCGACACGACCGAGGTCGCGTACGAAGCTGGTCGATA	454894	CP004138.1|CP004138.1
455077	-	1	1	WT_00_min_Tc	1	1	14.91	4.17	31.17	2	455077	-	SM2011_a6213		ncRNA	NA	45	0	0	1	0	1	0	0	1		AATTGTACTCCATCCAAGGAACACCATACTTTTCCTCCATGTGCCGGCAGA	455077	CP004138.1|CP004138.1
455077	-	1	1	WT_00_min_Tc	1	1	14.91	4.17	31.17	2	455077	-	SM2011_a0827		protein_coding	NA	1503	0	0	0	1	1	0	0	1		AATTGTACTCCATCCAAGGAACACCATACTTTTCCTCCATGTGCCGGCAGA	455077	CP004138.1|CP004138.1
455089	-	1	1	WT_00_min_Tc	1	1	10.84	>100	>100	2	455089	-	SM2011_a6213		ncRNA	0	45	1	0	0	0	1	0	0	1		ATGGCCCGAAAAAATTGTACTCCATCCAAGGAACACCATACTTTTCCTCCA	455089	CP004138.1|CP004138.1
455089	-	1	1	WT_00_min_Tc	1	1	10.84	>100	>100	2	455089	-	SM2011_a0827		protein_coding	NA	1503	0	0	0	1	1	0	0	1		ATGGCCCGAAAAAATTGTACTCCATCCAAGGAACACCATACTTTTCCTCCA	455089	CP004138.1|CP004138.1
455568	-	1	1	WT_00_min_Tc	1	1	90.35	2.59	10.84	1	455568	-	SM2011_a0827		protein_coding	NA	1503	0	0	0	1	1	0	0	1		GTCGCGGGCGAAGATCGCGAAGCCGTCATAGCCGTGATACGGTCCGGAATA	455568	CP004138.1|CP004138.1
455581	+	1	1	WT_00_min_Tc	1	1	11.56	>100	>100	2	455581	+	SM2011_a0829		protein_coding	221	1542	1	0	0	0	1	0	0	0		GATGGGCATCCCATTCCGCCAGATGCACTCCTGGGATTATTCCGGACCGTA	455581	CP004138.1|CP004138.1
455581	+	1	1	WT_00_min_Tc	1	1	11.56	>100	>100	2	455581	+	SM2011_a0827		protein_coding	NA	1503	0	0	1	0	1	0	0	0		GATGGGCATCCCATTCCGCCAGATGCACTCCTGGGATTATTCCGGACCGTA	455581	CP004138.1|CP004138.1
455849	-	1	1	WT_00_min_Tc	1	1	122.64	4.32	2.65	1	455849	-	SM2011_a0829		protein_coding	NA	1542	0	0	0	1	1	0	0	1		CGTTCGAAGTTTCGCTTCTTTTCGGCCAACATTTTCCTATATTCCGGCTCG	455849	CP004138.1|CP004138.1
455894	-	1	1	WT_00_min_Tc	1	1	7.95	12	4.45	1	455894	-	SM2011_a0829		protein_coding	NA	1542	0	0	0	1	1	0	0	1		TTGGTGAATTCGCGTTGATCAGTGACGGTCCGATCCGGGTATGGTCGTTCG	455894	CP004138.1|CP004138.1
455964	+	1	1	WT_00_min_Tc	1	1	6.78	11	8.14	1	455964	+	SM2011_a0829		protein_coding	NA	1542	0	0	1	0	1	0	0	0		GGACCGTCACTGATCAACGCGAATTCACCAAAACCTGGCATTATCGCGAAA	455964	CP004138.1|CP004138.1
456274	-	1	1	WT_00_min_Tc	1	1	10.84	2.45	3.63	1	456274	-	SM2011_a0829		protein_coding	NA	1542	0	0	0	1	1	0	0	1		CGGCGCCTTCGTCCTTGGCATTTTCAATGAAGCCGTGCAAGTCGTCACCAA	456274	CP004138.1|CP004138.1
456319	+	1	1	WT_00_min_Tc	1	1	13.12	>100	3.79	1	456319	+	SM2011_a0829		protein_coding	NA	1542	0	0	1	0	1	0	0	0		GGTCATTGGTGACGACTTGCACGGCTTCATTGAAAATGCCAAGGACGAAGG	456319	CP004138.1|CP004138.1
456694	-	1	1	WT_00_min_Tc	1	1	174.91	>100	18.13	2	456694	-	SM2011_a6214		ncRNA	0	66	1	0	0	0	1	0	0	1		AGTGAAAGGACACCGTCGACTGTCCGGCCGCTTTGCAATATTCCAGGGTTC	456694	CP004138.1|CP004138.1
456694	-	1	1	WT_00_min_Tc	1	1	174.91	>100	18.13	2	456694	-	SM2011_a0829		protein_coding	NA	1542	0	0	0	1	1	0	0	1		AGTGAAAGGACACCGTCGACTGTCCGGCCGCTTTGCAATATTCCAGGGTTC	456694	CP004138.1|CP004138.1
457120	-	1	1	WT_00_min_Tc	1	1	15.9	>100	17.9	1	457120	-	SM2011_a0829		protein_coding	NA	1542	0	0	0	1	1	0	0	1		TCAGCGGCGTGCCGGTATCGCGCTCCAGATACTTGCCATAGGAATTGCCGA	457120	CP004138.1|CP004138.1
457426	+	1	1	WT_00_min_Tc	1	1	6.78	6	4.18	1	457426	+	SM2011_a0830		protein_coding	NA	1710	0	0	1	0	1	0	0	0		ATTGCCACGGAGGCCAGCGCCATGCCCTCGCTCAGTGCTAAAAATCAGGCC	457426	CP004138.1|CP004138.1
457580	-	1	1	WT_00_min_Tc	1	1	10.12	7.5	3.08	1	457580	-	SM2011_a0830		protein_coding	NA	1710	0	0	0	1	1	0	0	1		GCGATTGTCCCAGGAGTTGCCCTCACAGGCGAGCGGTGCATGGATCAGATG	457580	CP004138.1|CP004138.1
457661	-	1	1	WT_00_min_Tc	1	1	85.29	9.29	7.17	1	457661	-	SM2011_a0830		protein_coding	NA	1710	0	0	0	1	1	0	0	1		ATGCCCCATCACCACGTCGAATTCGGTAACATCAGTGGTAAAGCTTGTGCG	457661	CP004138.1|CP004138.1
457701	-	1	1	WT_00_min_Tc	1	1	11.52	>100	>100	1	457701	-	SM2011_a0830		protein_coding	NA	1710	0	0	0	1	1	0	0	1		CGTTGATCTCGCGGATTGCTTTGAAGAGCTTTCGCTCGCTATGCCCCATCA	457701	CP004138.1|CP004138.1
458093	-	1	1	WT_00_min_Tc	1	1	7.23	11	11.39	1	458093	-	SM2011_a0830		protein_coding	NA	1710	0	0	0	1	1	0	0	1		GCACACCATCATAGCTGCGCGTGCTCGGTGCGCTGTGGCAATATCGAGATA	458093	CP004138.1|CP004138.1
458233	+	1	1	WT_00_min_Tc	1	1	13.01	19	5.43	1	458233	+	SM2011_a0830		protein_coding	NA	1710	0	0	1	0	1	0	0	0		CGCTGGGACATTCCCTTTTTCGAGGGCTCTTTCTATGGCATCACCGACACT	458233	CP004138.1|CP004138.1
458484	+	1	1	WT_00_min_Tc	1	1	8.13	2.63	2.31	1	458484	+	SM2011_a0830		protein_coding	NA	1710	0	0	1	0	1	0	0	0		GATGGAGATCGGATTGGAAATCGTCGGTACGTCAATTAAGAAATCGACGGA	458484	CP004138.1|CP004138.1
458504	+	1	1	WT_00_min_Tc	1	1	26.82	3.24	3.32	1	458504	+	SM2011_a0830		protein_coding	NA	1710	0	0	1	0	1	0	0	0		TCGTCGGTACGTCAATTAAGAAATCGACGGACAATGATAAGGAGCGTCTTA	458504	CP004138.1|CP004138.1
458578	-	1	1	WT_00_min_Tc	1	1	38.8	>100	39.88	1	458578	-	SM2011_a0830		protein_coding	NA	1710	0	0	0	1	1	0	0	1		AGCGCTATAAATTGGGTGCGTCCGCCCGACAGCATGATATCAGCCTTATGA	458578	CP004138.1|CP004138.1
458820	-	1	1	WT_00_min_Tc	1	1	14.46	3.86	6.68	1	458820	-	SM2011_a0830		protein_coding	NA	1710	0	0	0	1	1	0	0	1		ACAAGCTCACCGAACTTGCGGGGGATCTTGCCGCCAAGCTAAATCACAGTA	458820	CP004138.1|CP004138.1
458889	-	1	1	WT_00_min_Tc	1	1	8.13	7	10.39	1	458889	-	SM2011_a0830		protein_coding	NA	1710	0	0	0	1	1	0	0	1		CCCGGACCTACGATATGGACGGATGAAATCGTTGGCGATATGGCACAGACG	458889	CP004138.1|CP004138.1
458935	+	1	1	WT_00_min_Tc	1	1	15.9	>100	6.24	1	458935	+	SM2011_a0830		protein_coding	NA	1710	0	0	1	0	1	0	0	0		GGAACGTCTGTGCCATATCGCCAACGATTTCATCCGTCCATATCGTAGGTC	458935	CP004138.1|CP004138.1
458968	-	1	1	WT_00_min_Tc	1	1	19.51	34	7.48	1	458968	-	SM2011_a0830		protein_coding	NA	1710	0	0	0	1	1	0	0	1		CCCAGAAGCTTGCCTCCTTTTCCTGCTCAAGTTTCATGTACAAAAACTCTA	458968	CP004138.1|CP004138.1
460497	-	1	1	WT_00_min_Tc	1	1	17.35	>100	11.39	1	460497	-	SM2011_a0833		protein_coding	NA	204	0	0	0	1	1	0	0	1		TGGCATCCATCTGGATCCGTCGCGCGTCACGAATGAGCTTATCATTGTGCA	460497	CP004138.1|CP004138.1
460497	-	1	1	WT_00_min_Tc	1	1	17.35	>100	11.39	1	460497	-	SM2011_a0834		protein_coding	NA	318	0	0	0	1	1	0	0	1		TGGCATCCATCTGGATCCGTCGCGCGTCACGAATGAGCTTATCATTGTGCA	460497	CP004138.1|CP004138.1
460520	+	1	1	WT_00_min_Tc	1	1	8.67	4	4.88	2	460520	+	SM2011_a5036		protein_coding	272	501	0	1	0	0	1	0	0	0		GAAAAGAGAACTTGCTGAGTCGGAGAATGCACAATGATAAGCTCATTCGTG	460520	CP004138.1|CP004138.1
460520	+	1	1	WT_00_min_Tc	1	1	8.67	4	4.88	2	460520	+	SM2011_a0834		protein_coding	NA	318	0	0	1	0	1	0	0	0		GAAAAGAGAACTTGCTGAGTCGGAGAATGCACAATGATAAGCTCATTCGTG	460520	CP004138.1|CP004138.1
460633	+	1	1	WT_00_min_Tc	1	1	17.35	15	3.3	2	460633	+	SM2011_a5036		protein_coding	159	501	1	0	0	0	1	0	0	0		CGGCTGCGGTCGCTGCTTTAAAGTCTGCTCGCGCGAGGTTATGCACCTTCA	460633	CP004138.1|CP004138.1
460633	+	1	1	WT_00_min_Tc	1	1	17.35	15	3.3	2	460633	+	SM2011_a0834		protein_coding	NA	318	0	0	1	0	1	0	0	0		CGGCTGCGGTCGCTGCTTTAAAGTCTGCTCGCGCGAGGTTATGCACCTTCA	460633	CP004138.1|CP004138.1
460881	-	1	1	WT_00_min_Tc	1	1	24.39	10	14.84	1	460881	-	SM2011_a0834		protein_coding	NA	318	0	0	0	1	1	0	0	1		GTCGACATAGAAGGATCGCCGTCAACGCAATTCGGCCGTAGGGTGCACAGG	460881	CP004138.1|CP004138.1
460881	-	1	1	WT_00_min_Tc	1	1	24.39	10	14.84	1	460881	-	SM2011_a5036		protein_coding	NA	501	0	0	0	1	1	0	0	1		GTCGACATAGAAGGATCGCCGTCAACGCAATTCGGCCGTAGGGTGCACAGG	460881	CP004138.1|CP004138.1
461265	-	1	1	WT_00_min_Tc	1	1	8.81	>100	2.28	1	461265	-	SM2011_a5036		protein_coding	NA	501	0	0	0	1	1	0	0	1		CATCATGCAAAGCCGACATCCCGTTATGCTCCCGGTGTATAGTCAAAAGCA	461265	CP004138.1|CP004138.1
461289	+	1	1	WT_00_min_Tc	1	1	49.46	78	14.1	2	461289	+	SM2011_a0835		protein_coding	141	291	1	0	0	0	1	0	0	0		CGTCTTCAGGGCGGGCTGAAAACTCATGCTTTTGACTATACACCGGGAGCA	461289	CP004138.1|CP004138.1
461289	+	1	1	WT_00_min_Tc	1	1	49.46	78	14.1	2	461289	+	SM2011_a5036		protein_coding	NA	501	0	0	1	0	1	0	0	0		CGTCTTCAGGGCGGGCTGAAAACTCATGCTTTTGACTATACACCGGGAGCA	461289	CP004138.1|CP004138.1
461596	-	1	1	WT_00_min_Tc	1	1	62.16	>100	4.82	1	461596	-	SM2011_a0835		protein_coding	NA	291	0	0	0	1	1	0	0	1		GCTCGCGCGCTCCCTGGCTAGGAGGCCCGCCCTCCGCGTAGAGATATTGTG	461596	CP004138.1|CP004138.1
461704	-	1	1	WT_00_min_Tc	1	1	25.3	3.92	2.73	2	461704	-	SM2011_a6215		ncRNA	NA	96	0	0	1	0	1	0	0	1		TTCGGCGGATCATTTGAAGCTGAGCCGGTAATCGTCATACAGTCGTTTGGG	461704	CP004138.1|CP004138.1
461704	-	1	1	WT_00_min_Tc	1	1	25.3	3.92	2.73	2	461704	-	SM2011_a0835		protein_coding	NA	291	0	0	0	1	1	0	0	1		TTCGGCGGATCATTTGAAGCTGAGCCGGTAATCGTCATACAGTCGTTTGGG	461704	CP004138.1|CP004138.1
461758	-	1	1	WT_00_min_Tc	1	1	7.45	>100	>100	2	461758	-	SM2011_a6215		ncRNA	0	96	1	0	0	0	1	0	0	1		TAGTGTCCAACATTTTTAGATAACTGCCGTGACCCAGGTATAATTTAGCGG	461758	CP004138.1|CP004138.1
461758	-	1	1	WT_00_min_Tc	1	1	7.45	>100	>100	2	461758	-	SM2011_a0835		protein_coding	NA	291	0	0	0	1	1	0	0	1		TAGTGTCCAACATTTTTAGATAACTGCCGTGACCCAGGTATAATTTAGCGG	461758	CP004138.1|CP004138.1
462349	-	1	1	WT_00_min_Tc	1	1	132.99	8.67	2.52	1	462349	-	SM2011_a6216		ncRNA	1	70	1	0	0	0	1	0	0	0		TGCGGCATTGTTTCTCTTCGCTCTTTTCAGCAGATCGAGATAGACTAGGCC	462349	CP004138.1|CP004138.1
462365	+	1	1	WT_00_min_Tc	1	1	10.84	>100	12.21	1	462365	+	SM2011_a6216		ncRNA	NA	70	0	0	0	1	1	0	0	1		CTCCGGCGACACCAGTCGGAAAGTCGGCGTGAAAGGCCTAGTCTATCTCGA	462365	CP004138.1|CP004138.1
462365	+	1	1	WT_00_min_Tc	1	1	10.84	>100	12.21	1	462365	+	SM2011_a0840		protein_coding	NA	948	0	0	0	1	1	0	0	1		CTCCGGCGACACCAGTCGGAAAGTCGGCGTGAAAGGCCTAGTCTATCTCGA	462365	CP004138.1|CP004138.1
462400	-	1	1	WT_00_min_Tc	1	1	7.99	8	5.28	1	462400	-	SM2011_a6216		ncRNA	52	70	0	1	0	0	1	0	0	0		TGCTGCTCCGCGCGAGACCGCAGGGTGTCTTGGGCGTTAGACATTGACGGA	462400	CP004138.1|CP004138.1
462572	-	1	1	WT_00_min_Tc	1	1	7.95	2	5.97	2	462572	-	SM2011_a6216		ncRNA	224	70	0	1	0	0	1	0	0	0		TTATCCCATTGCGGCTGGCCAACCACTTTGCGAAAAGCATACCCTTGCGGA	462572	CP004138.1|CP004138.1
462572	-	1	1	WT_00_min_Tc	1	1	7.95	2	5.97	2	462572	-	SM2011_a0840		protein_coding	NA	948	0	0	1	0	1	0	0	0		TTATCCCATTGCGGCTGGCCAACCACTTTGCGAAAAGCATACCCTTGCGGA	462572	CP004138.1|CP004138.1
462689	-	1	1	WT_00_min_Tc	1	1	10.16	>100	11.13	1	462689	-	SM2011_a0840		protein_coding	NA	948	0	0	1	0	1	0	0	0		AACCCTCCGTCGAGCAATGGCTATTACTTGAACACGGATACAAGAGACGTA	462689	CP004138.1|CP004138.1
462774	-	1	1	WT_00_min_Tc	1	1	23.72	10	2.71	1	462774	-	SM2011_a0840		protein_coding	NA	948	0	0	1	0	1	0	0	0		ACGAACGAACAGCTGCTAGGGGATCTCTCGTTCGAGAGATATATGTCGATG	462774	CP004138.1|CP004138.1
463118	+	1	1	WT_00_min_Tc	1	1	10.84	>100	13.36	1	463118	+	SM2011_a0840		protein_coding	NA	948	0	0	0	1	1	0	0	1		CGATTGGGCTGGGTTGAACATGTCCCAGGAAATGATGGAGAACTGTATGTG	463118	CP004138.1|CP004138.1
463184	+	1	1	WT_00_min_Tc	1	1	13.73	2.9	6.68	1	463184	+	SM2011_a0840		protein_coding	NA	948	0	0	0	1	1	0	0	1		GATAGCAGGGGCGAGCGCCTCCGCACGCGGTGTTGTGATAAGTTCGCGGCC	463184	CP004138.1|CP004138.1
463358	-	1	1	WT_00_min_Tc	1	1	31.85	11.75	5.46	1	463358	-	SM2011_a0840		protein_coding	0	948	1	0	0	0	1	0	0	0		TCGCCTTTACTGATTGGTCGGATGGTGACCTTTCAACTATGGATACAAACG	463358	CP004138.1|CP004138.1
463376	+	1	1	WT_00_min_Tc	1	1	8.67	>100	11.39	1	463376	+	SM2011_a0840		protein_coding	NA	948	0	0	0	1	1	0	0	1		ATTTAGATCAAGACCTTTGAAACGCATGTCTTCGTTTGTATCCATAGTTGA	463376	CP004138.1|CP004138.1
463502	+	1	1	WT_00_min_Tc	1	1	31.08	>100	5.12	1	463502	+	orphan		orphan	NA	NA	0	0	0	0	1	0	0	0		AATGCACTCGATGCAAGACCAACTGGCGCTCGGACATGCTAGTCTCAGGCG	463502	CP004138.1|CP004138.1
464012	-	1	1	WT_00_min_Tc	1	1	11.56	4.2	3.3	1	464012	-	SM2011_a0841		pseudogene	NA	450	0	0	0	1	1	0	0	1		ATACGCACTTTGCATGGCGTGGGCTGACCAGTGGCCACTAATGTGGCCATC	464012	CP004138.1|CP004138.1
464956	-	1	1	WT_00_min_Tc	1	1	28.53	>100	16.49	1	464956	-	SM2011_a5029		pseudogene	NA	177	0	0	0	1	1	0	0	1		TCGATCAGGCAAGGATGGCTTCCGAGGTGAACTCCATGCCATGATCGGAGA	464956	CP004138.1|CP004138.1
464956	-	1	1	WT_00_min_Tc	1	1	28.53	>100	16.49	1	464956	-	SM2011_a0846		pseudogene	NA	258	0	0	0	1	1	0	0	1		TCGATCAGGCAAGGATGGCTTCCGAGGTGAACTCCATGCCATGATCGGAGA	464956	CP004138.1|CP004138.1
464961	+	1	1	WT_00_min_Tc	1	1	55.56	3.17	95.72	2	464961	+	SM2011_a0846		pseudogene	62	258	1	0	0	0	1	0	0	0		AGGTGACGGCGCTCCTTGAACGGCGCGGGAAACCTGGCATGATCGTCTCCG	464961	CP004138.1|CP004138.1
464961	+	1	1	WT_00_min_Tc	1	1	55.56	3.17	95.72	2	464961	+	SM2011_a5029		pseudogene	NA	177	0	0	1	0	1	0	0	0		AGGTGACGGCGCTCCTTGAACGGCGCGGGAAACCTGGCATGATCGTCTCCG	464961	CP004138.1|CP004138.1
465186	+	1	1	WT_00_min_Tc	1	1	8.67	>100	>100	1	465186	+	SM2011_a0846		pseudogene	NA	258	0	0	1	0	1	0	0	0		TGCCAGCAGGGCCATTTCCAAATGGTCGACGACTGCAATACGTTCCGGCCG	465186	CP004138.1|CP004138.1
465546	+	1	1	WT_00_min_Tc	1	1	33.2	14	7.87	1	465546	+	SM2011_a0848		protein_coding	58	417	1	0	0	0	1	0	0	0		GTCTCCTTAACAGAGCTCGCGCCGGGTGAAGACCCTGTATGATGGATAGTG	465546	CP004138.1|CP004138.1
465664	+	1	1	WT_00_min_Tc	1	1	50.59	24.33	11.88	1	465664	+	SM2011_a0848		protein_coding	NA	417	0	0	1	0	1	0	0	0		TGCGAAAACGCGATTTCTCCTGTCTCGCCGAATGCCATTACAAGAACGTTA	465664	CP004138.1|CP004138.1
466222	+	1	1	WT_00_min_Tc	1	1	20.33	>100	7.12	1	466222	+	SM2011_a0849		protein_coding	NA	981	0	0	1	0	1	0	0	0		TCGACCTAAACCTACTGGTGGATCTTGAGGCTCTGCTGCAGTATCGGCACA	466222	CP004138.1|CP004138.1
466395	-	1	1	WT_00_min_Tc	1	1	7.99	2.4	6.68	1	466395	-	SM2011_a0849		protein_coding	NA	981	0	0	0	1	1	0	0	1		ACCTTCCATCGCCGTTGCGCCGGAGCCAAGCTGAGGTTCATCATCTGGCGA	466395	CP004138.1|CP004138.1
466743	-	1	1	WT_00_min_Tc	1	1	101.91	>100	10.51	1	466743	-	SM2011_a0849		protein_coding	NA	981	0	0	0	1	1	0	0	1		TTGGTTAACCTGTCATAGATCTGACCGAAAAGCTCGTCAGGTTCCGAGGCA	466743	CP004138.1|CP004138.1
466794	+	1	1	WT_00_min_Tc	1	1	9.49	2.56	5.7	1	466794	+	SM2011_a0849		protein_coding	NA	981	0	0	1	0	1	0	0	0		GCCTCGGAACCTGACGAGCTTTTCGGTCAGATCTATGACAGGTTAACCAAA	466794	CP004138.1|CP004138.1
467551	+	1	1	WT_00_min_Tc	1	1	12.2	19	3.13	1	467551	+	SM2011_a0850		protein_coding	NA	404	0	0	0	1	1	0	0	1		TGTGGGAAATTGCACGCGCAGCAGAGTCTTGACGATGCTAAAACCATGAGG	467551	CP004138.1|CP004138.1
467688	-	1	1	WT_00_min_Tc	1	1	7.23	2.33	10.58	1	467688	-	SM2011_a0850		protein_coding	NA	404	0	0	1	0	1	0	0	0		AAGTCACTAGGGCATGCACCTTGCGACGATGGGTACGCTAAGCTCATGTCG	467688	CP004138.1|CP004138.1
467763	-	1	1	WT_00_min_Tc	1	1	11.52	4.4	5.43	1	467763	-	SM2011_a0850		protein_coding	0	404	1	0	0	0	1	0	0	0		GCTGCCATTCGGAATTGCGTACGCCTAGGAATTTGCACCAAATAAACGCCA	467763	CP004138.1|CP004138.1
467902	+	1	1	WT_00_min_Tc	1	1	10.84	5.5	8.14	1	467902	+	SM2011_a0851		protein_coding	NA	1231	0	0	0	1	1	0	0	1		TGTCAAATCAGTCGTTAGCAAGCTCAAAGAACCTCGCGTAAGGTCCATTCG	467902	CP004138.1|CP004138.1
468112	+	1	1	WT_00_min_Tc	1	1	16.26	13	5.49	1	468112	+	SM2011_a0851		protein_coding	NA	1231	0	0	0	1	1	0	0	1		CGTACTCGATTAAACGTATCCTGCTTGAATCAAAGGCGTAAACCACTCGAG	468112	CP004138.1|CP004138.1
468261	+	1	1	WT_00_min_Tc	1	1	20.33	25	13.73	1	468261	+	SM2011_a0851		protein_coding	NA	1231	0	0	0	1	1	0	0	1		CACTGGCGGGTTTGCCTTGCCTGCACAAACGATCTTAGCGACTCTAATGTG	468261	CP004138.1|CP004138.1
468275	-	1	1	WT_00_min_Tc	1	1	13.55	4.2	4.75	1	468275	-	SM2011_a0851		protein_coding	NA	1231	0	0	1	0	1	0	0	0		CGAGCTTTTTTGCCGAGCTGACCGCTTGGCCTGGACTTAAGGTTATCCTTG	468275	CP004138.1|CP004138.1
468384	+	1	1	WT_00_min_Tc	1	1	9.4	>100	8.16	1	468384	+	SM2011_a0851		protein_coding	NA	1231	0	0	0	1	1	0	0	1		TGAAACTGAGGCTCGTTGATCTTGCAACCCACATGGGTCACCTTCTTGTCG	468384	CP004138.1|CP004138.1
468514	+	1	1	WT_00_min_Tc	1	1	16.62	6.75	3.63	1	468514	+	SM2011_a0851		protein_coding	NA	1231	0	0	0	1	1	0	0	1		TCGTGTCGTACGTATTGAGCAATTCACCGTTACTCAATACATTCGGATGCT	468514	CP004138.1|CP004138.1
468610	-	1	1	WT_00_min_Tc	1	1	10.16	>100	3.3	1	468610	-	SM2011_a0851		protein_coding	NA	1231	0	0	1	0	1	0	0	0		CGGGCGAACATAATCCTCCGCTGAAACCACCACAACTGCTAAATGGAAACA	468610	CP004138.1|CP004138.1
468660	+	1	1	WT_00_min_Tc	1	1	10.12	7.5	12.53	1	468660	+	SM2011_a0851		protein_coding	NA	1231	0	0	0	1	1	0	0	1		TGTTTCCATTTAGCAGTTGTGGTGGTTTCAGCGGAGGATTATGTTCGCCCG	468660	CP004138.1|CP004138.1
468823	-	1	1	WT_00_min_Tc	1	1	62.88	44	4.3	1	468823	-	SM2011_a0851		protein_coding	NA	1231	0	0	1	0	1	0	0	0		AAAAACAATCGATTTTACCAATCTGGGCGACTGCGATTAAAACGCTAAGCA	468823	CP004138.1|CP004138.1
468846	+	1	1	WT_00_min_Tc	1	1	8.56	6.5	>100	1	468846	+	SM2011_a0851		protein_coding	NA	1231	0	0	0	1	1	0	0	1		CGCACCCGCCTCACTCGCAATCCGGACTGCTTAGCGTTTTAATCGCAGTCG	468846	CP004138.1|CP004138.1
469267	-	1	1	WT_00_min_Tc	1	1	83.34	22.8	8.1	2	469267	-	SM2011_a6219		ncRNA	0	69	1	0	0	0	1	0	0	1		GATTTCGCTTTCGAGTTGATCTACCATTCTGTTCCCTTTAGCTTGTGTTCG	469267	CP004138.1|CP004138.1
469267	-	1	1	WT_00_min_Tc	1	1	83.34	22.8	8.1	2	469267	-	SM2011_a0852		protein_coding	NA	282	0	0	0	1	1	0	0	1		GATTTCGCTTTCGAGTTGATCTACCATTCTGTTCCCTTTAGCTTGTGTTCG	469267	CP004138.1|CP004138.1
469905	-	1	1	WT_00_min_Tc	1	1	9.13	5	3.3	1	469905	-	SM2011_a0853		protein_coding	NA	1209	0	0	0	1	1	0	0	1		GTACGGGTCCCCCCGTCGACAAGGAGGGTACGGTATGCTTTTTCGGTAGCG	469905	CP004138.1|CP004138.1
470513	-	1	1	WT_00_min_Tc	1	1	6.78	4.5	13.36	1	470513	-	SM2011_a0853		protein_coding	NA	1209	0	0	0	1	1	0	0	1		GCGCGTGGGTGGACTTGGTGGAAGATATGGACATCGAATAAGCATGGTCTC	470513	CP004138.1|CP004138.1
470719	+	1	1	WT_00_min_Tc	1	1	7.23	6	14.65	1	470719	+	SM2011_a0853		protein_coding	NA	1209	0	0	1	0	1	0	0	0		GCGATCTAGACGTGACGCCAAACGTGCCGCGTGAGCGTAAGGTGCGCGTTG	470719	CP004138.1|CP004138.1
471542	+	1	1	WT_00_min_Tc	1	1	14.91	>100	9.23	1	471542	+	SM2011_a0854		protein_coding	NA	741	0	0	1	0	1	0	0	0		GAGCGGAAGCCGATCTTGAAGGCGTCGACATCCTGGTCAACAATGCTGGCA	471542	CP004138.1|CP004138.1
471860	+	1	1	WT_00_min_Tc	1	1	213.22	3.6	6.4	2	471860	+	SM2011_a0855		protein_coding	0	1464	1	0	0	0	1	0	0	0		GCGTCGCCCCGGGCTTCATCGAATCGGCAATGACCGATAAGCTCAATCACA	471860	CP004138.1|CP004138.1
471860	+	1	1	WT_00_min_Tc	1	1	213.22	3.6	6.4	2	471860	+	SM2011_a0854		protein_coding	NA	741	0	0	1	0	1	0	0	0		GCGTCGCCCCGGGCTTCATCGAATCGGCAATGACCGATAAGCTCAATCACA	471860	CP004138.1|CP004138.1
473785	+	1	1	WT_00_min_Tc	1	1	10.16	8	>100	1	473785	+	SM2011_a0857		protein_coding	NA	1932	0	0	1	0	1	0	0	0		GGCAGGGCATTCTCCAGCAGACCCGGCGCCACTCCTATATAGCCTCACTCC	473785	CP004138.1|CP004138.1
475195	-	1	1	WT_00_min_Tc	1	1	22.41	4.11	11.66	1	475195	-	SM2011_a0857		protein_coding	NA	1932	0	0	0	1	1	0	0	1		TGTTGGGCGTTGAAGCGGCGTCATTTGTCCTCCAATCCTGCGGTCAAGGAA	475195	CP004138.1|CP004138.1
475200	-	1	1	WT_00_min_Tc	1	1	8.67	>100	4.88	1	475200	-	SM2011_a0857		protein_coding	NA	1932	0	0	0	1	1	0	0	1		CTCTATGTTGGGCGTTGAAGCGGCGTCATTTGTCCTCCAATCCTGCGGTCA	475200	CP004138.1|CP004138.1
475329	+	1	1	WT_00_min_Tc	1	1	13.73	10.5	>100	1	475329	+	SM2011_a6220		ncRNA	153	83	0	1	0	0	1	0	0	0		CCTTGCTGAGAAGTGAGGCGAACTGGATGTTCTGTCTATATGGTCCCGGAA	475329	CP004138.1|CP004138.1
475482	+	1	1	WT_00_min_Tc	1	1	136.2	>100	6.52	1	475482	+	SM2011_a6220		ncRNA	0	83	1	0	0	0	1	0	0	0		ATGTCGACGGTTGCATTGAACATATTGGGTAAATCTGATCGAATAGCTTCA	475482	CP004138.1|CP004138.1
475566	+	1	1	WT_00_min_Tc	1	1	2810.85	>100	4.89	1	475566	+	SM2011_a0861		pseudogene	0	965	1	0	0	0	1	0	0	0		TTGCGAGCGCCTATCTGGCGCTTCCGAGCGTGAGATGTTATAGGCTGAACG	475566	CP004138.1|CP004138.1
475755	-	1	1	WT_00_min_Tc	1	1	7.95	>100	>100	1	475755	-	SM2011_a0861		pseudogene	NA	965	0	0	0	1	1	0	0	1		CGACTTCATCCTCCGTCACCGCCATCACCAGTTCTTCGAGCTGCAATTCCA	475755	CP004138.1|CP004138.1
476325	-	1	1	WT_00_min_Tc	1	1	8.13	>100	2.08	1	476325	-	SM2011_a0861		pseudogene	NA	965	0	0	0	1	1	0	0	1		TTGATGACGGCGGCCATGAGGCTGACTCAGCCTCGGTGCAGGTTGTGGTCG	476325	CP004138.1|CP004138.1
476484	+	1	1	WT_00_min_Tc	1	1	7.45	11	>100	1	476484	+	SM2011_a0861		pseudogene	NA	965	0	0	1	0	1	0	0	0		CGTTCGTCCGAAACTCCAACAATCGGGCCAATGGAAGTATCATCAGCGTCG	476484	CP004138.1|CP004138.1
476665	+	1	1	WT_00_min_Tc	1	1	16.26	>100	3.86	1	476665	+	orphan		orphan	NA	NA	0	0	0	0	1	0	0	0		GTCGCGCGCGTAAAGGCGAATCTCAACCGTAACGCCGTAACACTTGGCTGG	476665	CP004138.1|CP004138.1
476793	-	1	1	WT_00_min_Tc	1	1	24.39	2.44	5.66	1	476793	-	orphan		orphan	NA	NA	0	0	0	0	1	0	0	0		TTCTTGTCGACTGCATTGCTCCGCCGACGCCTGATGCCTTAATTGGAAATG	476793	CP004138.1|CP004138.1
476850	-	1	1	WT_00_min_Tc	1	1	12.87	20	>100	1	476850	-	SM2011_a0863		protein_coding	NA	789	0	0	1	0	1	0	0	0		CTGGTCCACGTGGGTCTGCATATCGGGGCTCTTTGCTGCTATGCAGTAGTC	476850	CP004138.1|CP004138.1
476928	+	1	1	WT_00_min_Tc	1	1	12.55	12	>100	1	476928	+	SM2011_a0863		protein_coding	NA	789	0	0	0	1	1	0	0	1		ATATGCAGACCCACGTGGACCAGCGGGCTGCCGAGCATTATCGGACGGATG	476928	CP004138.1|CP004138.1
476977	+	1	1	WT_00_min_Tc	1	1	24.54	2.79	17.68	1	476977	+	SM2011_a0863		protein_coding	NA	789	0	0	0	1	1	0	0	1		TGACATCAATCGAATGAGCCAGCGGCAAGATTCGTGTGACATGTTGAAAAG	476977	CP004138.1|CP004138.1
477044	-	1	1	WT_00_min_Tc	1	1	25.11	7.29	18.31	1	477044	-	SM2011_a0863		protein_coding	NA	789	0	0	1	0	1	0	0	0		TGATCGTCACGGCGCTTGCACCCAGCTACGAATATTTCATATTTTATCAGA	477044	CP004138.1|CP004138.1
477062	+	1	1	WT_00_min_Tc	1	1	12.29	3.83	2.13	1	477062	+	SM2011_a0863		protein_coding	NA	789	0	0	0	1	1	0	0	1		GGACAGGAACAGCATCGGTGTGATGACGAGCGTCTGATAAAATATGAAATA	477062	CP004138.1|CP004138.1
477311	-	1	1	WT_00_min_Tc	1	1	8.56	16	8.14	1	477311	-	SM2011_a0863		protein_coding	NA	789	0	0	1	0	1	0	0	0		GCGCAATGACCGCGTCGACTTTCGAAACGATCTACGCGACTTTCGCCCGCA	477311	CP004138.1|CP004138.1
478237	+	1	1	WT_00_min_Tc	1	1	13.73	>100	>100	1	478237	+	SM2011_a0864		protein_coding	NA	1068	0	0	0	1	1	0	0	1		TCCGGAAGTAGCGCCCGAAGACCAACAGGTTTTCGCGTACAGTGAATTCCA	478237	CP004138.1|CP004138.1
478906	-	1	1	WT_00_min_Tc	1	1	242.13	82.33	34.59	2	478906	-	SM2011_a0864		protein_coding	245	1068	1	0	0	0	1	0	0	0		GCCACAGTGCCATGGTGGACAATTTTGATTATTGCGTGCATGACCATTATA	478906	CP004138.1|CP004138.1
478906	-	1	1	WT_00_min_Tc	1	1	242.13	82.33	34.59	2	478906	-	SM2011_a0866		protein_coding	NA	1281	0	0	1	0	1	0	0	0		GCCACAGTGCCATGGTGGACAATTTTGATTATTGCGTGCATGACCATTATA	478906	CP004138.1|CP004138.1
478918	+	1	1	WT_00_min_Tc	1	1	15.9	24	6.24	1	478918	+	SM2011_a0866		protein_coding	NA	1281	0	0	0	1	1	0	0	1		CTAAGTTGGCGAGCATGCAATGCTACGACGCTGCAGCGTATAATGGTCATG	478918	CP004138.1|CP004138.1
479191	+	1	1	WT_00_min_Tc	1	1	15.18	8	3.72	1	479191	+	SM2011_a0866		protein_coding	NA	1281	0	0	0	1	1	0	0	1		GTATCCGGGACGACGGTTGCCACTATGGCGTCTGGAACGTACTCAGTTCGA	479191	CP004138.1|CP004138.1
479302	-	1	1	WT_00_min_Tc	1	1	29.14	2.1	2.34	1	479302	-	SM2011_a0866		protein_coding	NA	1281	0	0	1	0	1	0	0	0		CGCTTCGGTGCTGTTATGTGTTGCTGCGGCCCTTGTGCTATGTACCGTCGG	479302	CP004138.1|CP004138.1
479349	-	1	1	WT_00_min_Tc	1	1	20.24	15	2.07	1	479349	-	SM2011_a0866		protein_coding	NA	1281	0	0	1	0	1	0	0	0		ACATGGAGTATTGGCTTGCCTGTAACGAAGAACGCGCGGCACAGTCTCGCT	479349	CP004138.1|CP004138.1
479378	-	1	1	WT_00_min_Tc	1	1	6.85	4.33	>100	1	479378	-	SM2011_a0866		protein_coding	NA	1281	0	0	1	0	1	0	0	0		GGGTGACACTTGGCTGACTAAATTGATCGACATGGAGTATTGGCTTGCCTG	479378	CP004138.1|CP004138.1
479707	-	1	1	WT_00_min_Tc	1	1	8.67	2.71	6.93	1	479707	-	SM2011_a0866		protein_coding	NA	1281	0	0	1	0	1	0	0	0		CTCTCGGCGTGCCTCGCGTCCATTGCAGACCAGGATTATCCTGGAGAATTG	479707	CP004138.1|CP004138.1
479878	+	1	1	WT_00_min_Tc	1	1	23.72	>100	12.99	1	479878	+	SM2011_a0866		protein_coding	NA	1281	0	0	0	1	1	0	0	1		TCTGCCGCCACTGCTGGACCGTCTATCGGCCGAGCATATAGGACTTGCATG	479878	CP004138.1|CP004138.1
479878	+	1	1	WT_00_min_Tc	1	1	23.72	>100	12.99	1	479878	+	SM2011_a0868		protein_coding	NA	654	0	0	0	1	1	0	0	1		TCTGCCGCCACTGCTGGACCGTCTATCGGCCGAGCATATAGGACTTGCATG	479878	CP004138.1|CP004138.1
479904	-	1	1	WT_00_min_Tc	1	1	43.37	3.4	6.92	1	479904	-	SM2011_a0866		protein_coding	NA	1281	0	0	1	0	1	0	0	0		AACCCATGTACCTGCTTGACACAACCAGCACCGCCGCTATCTCAATCTACG	479904	CP004138.1|CP004138.1
480268	+	1	1	WT_00_min_Tc	1	1	14.27	>100	>100	2	480268	+	SM2011_a6221		ncRNA	123	43	1	0	0	0	1	0	0	1		TTGCCGATCTTGTCAGAGCTTCCTCGCTCCAGACACCATAAGGTGCTCGTA	480268	CP004138.1|CP004138.1
480268	+	1	1	WT_00_min_Tc	1	1	14.27	>100	>100	2	480268	+	SM2011_a0868		protein_coding	NA	654	0	0	0	1	1	0	0	1		TTGCCGATCTTGTCAGAGCTTCCTCGCTCCAGACACCATAAGGTGCTCGTA	480268	CP004138.1|CP004138.1
480276	+	1	1	WT_00_min_Tc	1	1	8.13	2	17.9	2	480276	+	SM2011_a6221		ncRNA	115	43	0	1	0	0	1	0	0	1		CTTGTCAGAGCTTCCTCGCTCCAGACACCATAAGGTGCTCGTATGTGTCGG	480276	CP004138.1|CP004138.1
480276	+	1	1	WT_00_min_Tc	1	1	8.13	2	17.9	2	480276	+	SM2011_a0868		protein_coding	NA	654	0	0	0	1	1	0	0	1		CTTGTCAGAGCTTCCTCGCTCCAGACACCATAAGGTGCTCGTATGTGTCGG	480276	CP004138.1|CP004138.1
480540	-	1	1	WT_00_min_Tc	1	1	10.16	2.5	3.46	1	480540	-	SM2011_a0868		protein_coding	NA	654	0	0	1	0	1	0	0	0		GTGCCGAGCAACTGCGATTACGGGACCGAAGATCGTAGTATATACCTGACG	480540	CP004138.1|CP004138.1
480675	-	1	1	WT_00_min_Tc	1	1	8.67	10	>100	2	480675	-	SM2011_a0868		protein_coding	58	654	1	0	0	0	1	0	0	0		TCTCCCTTCCACGCGCACCGAGGACCCACTCGTCGTGATATTCCCGGTTGG	480675	CP004138.1|CP004138.1
480675	-	1	1	WT_00_min_Tc	1	1	8.67	10	>100	2	480675	-	SM2011_a0869		protein_coding	NA	591	0	0	1	0	1	0	0	0		TCTCCCTTCCACGCGCACCGAGGACCCACTCGTCGTGATATTCCCGGTTGG	480675	CP004138.1|CP004138.1
481167	-	1	1	WT_00_min_Tc	1	1	12.2	4	10.02	1	481167	-	SM2011_a0869		protein_coding	NA	591	0	0	1	0	1	0	0	0		CTGGAGTTCTTACATGTCCTTAAAAGTGCAGTGGAAGCTATGCTGGGAAAA	481167	CP004138.1|CP004138.1
481410	+	1	1	WT_00_min_Tc	1	1	29.14	24	5.94	1	481410	+	SM2011_a0870		protein_coding	0	1028	1	0	0	0	1	0	0	0		TCTCGCGCCGCACCTTGATTCCATTAACTTCAGGGTTCTCTAATAGGACTC	481410	CP004138.1|CP004138.1
481803	+	1	1	WT_00_min_Tc	1	1	77.34	2.65	2.35	1	481803	+	SM2011_a0870		protein_coding	NA	1028	0	0	1	0	1	0	0	0		CGGATCGCCGTTTCAGGATCATCCTTTCGGATTTCATGATACTTGTATTCT	481803	CP004138.1|CP004138.1
482183	-	1	1	WT_00_min_Tc	1	1	7.23	>100	>100	1	482183	-	SM2011_a0870		protein_coding	NA	1028	0	0	0	1	1	0	0	1		TGTTCGAAATATTTAACCAAACGCAATGGTAAAGTTGCTATTCGGTTAGTA	482183	CP004138.1|CP004138.1
482405	+	1	1	WT_00_min_Tc	1	1	91.07	>100	4.53	1	482405	+	SM2011_a0870		protein_coding	NA	1028	0	0	1	0	1	0	0	0		CAAGAGGCGTCGCGCATTGATCCTCAGTCGGACACCTGTTAGACGTTGCCA	482405	CP004138.1|CP004138.1
482504	-	1	1	WT_00_min_Tc	1	1	7.45	3.75	2.23	1	482504	-	SM2011_a0870		protein_coding	NA	1028	0	0	0	1	1	0	0	1		ATACGCGAGCGGGGAGTGCAAGAGTATACCCAAAGGCGCTATCAAGAGCGG	482504	CP004138.1|CP004138.1
482697	-	1	1	WT_00_min_Tc	1	1	54.93	4.25	6.16	1	482697	-	SM2011_a6222		ncRNA	0	80	1	0	0	0	1	0	0	0		TATAAGCTCAAAGAGAGTACTTCATGCGCTGACGAGTGTAACATGGATTCA	482697	CP004138.1|CP004138.1
482717	-	1	1	WT_00_min_Tc	1	1	20.33	4	5.9	1	482717	-	SM2011_a6222		ncRNA	20	80	0	1	0	0	1	0	0	0		TCTGTAGTTCACTGAGGCTTTATAAGCTCAAAGAGAGTACTTCATGCGCTG	482717	CP004138.1|CP004138.1
482721	+	1	1	WT_00_min_Tc	1	1	57.1	16.8	2.97	1	482721	+	SM2011_a6222		ncRNA	NA	80	0	0	0	1	1	0	0	1		GTTCTCGGCATTCGTCTCAACGCAACTGAATCCATGTTACACTCGTCAGCG	482721	CP004138.1|CP004138.1
482963	-	1	1	WT_00_min_Tc	1	1	18.79	3.4	2.08	2	482963	-	SM2011_a6222		ncRNA	266	80	0	1	0	0	1	0	0	1		GAATCTCAAAACTCGTGCCAATTTTGTTTACTTCAGCTAAAGACCACTTTG	482963	CP004138.1|CP004138.1
482963	-	1	1	WT_00_min_Tc	1	1	18.79	3.4	2.08	2	482963	-	SM2011_a0872		protein_coding	NA	395	0	0	0	1	1	0	0	1		GAATCTCAAAACTCGTGCCAATTTTGTTTACTTCAGCTAAAGACCACTTTG	482963	CP004138.1|CP004138.1
483049	-	1	1	WT_00_min_Tc	1	1	6.78	>100	>100	1	483049	-	SM2011_a0872		protein_coding	NA	395	0	0	0	1	1	0	0	1		CACCCAAACGTGACATGTTTCTTTTAGTCCCTGGTTGATACGCTGACTACG	483049	CP004138.1|CP004138.1
483056	+	1	1	WT_00_min_Tc	1	1	15.18	4.2	2.29	1	483056	+	SM2011_a0872		protein_coding	NA	395	0	0	1	0	1	0	0	0		TGAGATTCCCGGTCATAAAACGGCGACAACTGCCGATGCATGTCGTAGTCA	483056	CP004138.1|CP004138.1
483064	+	1	1	WT_00_min_Tc	1	1	83.84	7.67	3.9	1	483064	+	SM2011_a0872		protein_coding	NA	395	0	0	1	0	1	0	0	0		CCGGTCATAAAACGGCGACAACTGCCGATGCATGTCGTAGTCAGCGTATCA	483064	CP004138.1|CP004138.1
483183	-	1	1	WT_00_min_Tc	1	1	27.78	14.67	32.65	1	483183	-	SM2011_a0872		protein_coding	NA	395	0	0	0	1	1	0	0	1		ATTCTGATCCACACCGTTGCATTTCCTATCGAGAGCGTTACCTCGGTGAGA	483183	CP004138.1|CP004138.1
483449	+	1	1	WT_00_min_Tc	1	1	8.81	5.33	2.97	1	483449	+	SM2011_a0873		protein_coding	NA	1326	0	0	1	0	1	0	0	0		GAGACCGAAGAAAGCTGATGGTCCGCATCCTTTCTCAGACTAAATGGGCAA	483449	CP004138.1|CP004138.1
483579	+	1	1	WT_00_min_Tc	1	1	52.85	38	63.07	1	483579	+	SM2011_a0873		protein_coding	NA	1326	0	0	1	0	1	0	0	0		CCATGGCAGTCAAGGTTGCACCAGCTTTGCACTGGTGCTTCTTGTTAGGCA	483579	CP004138.1|CP004138.1
483946	-	1	1	WT_00_min_Tc	1	1	120.7	5.56	4.9	1	483946	-	SM2011_a0873		protein_coding	NA	1326	0	0	0	1	1	0	0	1		AAGCTTTCTACTATATCGCGCAACTGCTCGATGTCAGCTATAGTGAGATTC	483946	CP004138.1|CP004138.1
484056	+	1	1	WT_00_min_Tc	1	1	71.83	4.95	57.6	1	484056	+	SM2011_a0873		protein_coding	NA	1326	0	0	1	0	1	0	0	0		GCCGATCATCCTGCCGGACCTCTCTGGCTCGCTTGATGGTATAGTGCCCGA	484056	CP004138.1|CP004138.1
484212	-	1	1	WT_00_min_Tc	1	1	94.68	64	4.23	1	484212	-	SM2011_a0873		protein_coding	NA	1326	0	0	0	1	1	0	0	1		TAGAGGAAAGTAGCGAGACAAACCGGTCGACTGCATTTAATCCTGTCAGCG	484212	CP004138.1|CP004138.1
484447	+	1	1	WT_00_min_Tc	1	1	22.36	17.5	3.91	2	484447	+	SM2011_a0873		protein_coding	NA	1326	0	0	1	0	1	0	0	1		GCTACGTTCTTCATTTGCCTGGGTGCCGAGATTGTGGCAGCCGTTACCACG	484447	CP004138.1|CP004138.1
484447	+	1	1	WT_00_min_Tc	1	1	22.36	17.5	3.91	2	484447	+	SM2011_a6223		ncRNA	NA	77	0	0	0	1	1	0	0	1		GCTACGTTCTTCATTTGCCTGGGTGCCGAGATTGTGGCAGCCGTTACCACG	484447	CP004138.1|CP004138.1
484647	-	1	1	WT_00_min_Tc	1	1	152.92	13.41	10.15	2	484647	-	SM2011_a6223		ncRNA	37	77	1	0	0	0	1	0	0	1		TGTTGGAAACTTCGAAGATCAAGTCGCGCGTTCCGTGATACAGAATTGTGA	484647	CP004138.1|CP004138.1
484647	-	1	1	WT_00_min_Tc	1	1	152.92	13.41	10.15	2	484647	-	SM2011_a0873		protein_coding	NA	1326	0	0	0	1	1	0	0	1		TGTTGGAAACTTCGAAGATCAAGTCGCGCGTTCCGTGATACAGAATTGTGA	484647	CP004138.1|CP004138.1
[truncated: 3,087 more rows]

## Sheet: CP004139.1_TSS
ANNOgesic transcription start site mapping in Sinorhizobium meliloti 2011 grown semiaerobically in TY medium
SuperPos	SuperStrand	mapCount	detCount	Genome	detected	enriched	stepHeight	stepFactor	enrichmentFactor	classCount	Pos	Strand	Locus_tag	sRNA/asRNA	Product	UTRlength	GeneLength	Primary	Secondary	Internal	Antisense	Automated	Manual	Putative sRNA	Putative asRNA	Comment	Sequence -50 nt upstream + TSS (51nt)	contigPos	contigID
280	-	1	1	WT_00_min_Tc	1	1	6.5	5.5	6.54	1	280	-	SM2011_b21652		protein_coding	NA	1275	0	0	0	1	1	0	0	1		GGCGCCCGGGAAGGATTGAAGATATTTCTGAGCGCCGTAATCCTCGATGAG	280	CP004139.1|CP004139.1
440	-	1	1	WT_00_min_Tc	1	1	5.78	>100	7.85	1	440	-	SM2011_b21652		protein_coding	NA	1275	0	0	0	1	1	0	0	1		CCGGCTTGAAGCCGGCGGCTTCCAGATAATCCTTGCGGTAATAAAGACCCG	440	CP004139.1|CP004139.1
1162	+	1	1	WT_00_min_Tc	1	1	111.09	14.83	5.28	2	1162	+	SM2011_b21653		protein_coding	207	897	1	0	0	0	1	0	0	0		ACTTCTCCGACTGGCTGGCGAAAGTCCCCTCGGTCAATTACGGCATCTTCA	1162	CP004139.1|CP004139.1
1162	+	1	1	WT_00_min_Tc	1	1	111.09	14.83	5.28	2	1162	+	SM2011_b21652		protein_coding	NA	1275	0	0	1	0	1	0	0	0		ACTTCTCCGACTGGCTGGCGAAAGTCCCCTCGGTCAATTACGGCATCTTCA	1162	CP004139.1|CP004139.1
1917	+	1	1	WT_00_min_Tc	1	1	29.45	12	4.48	1	1917	+	SM2011_b21653		protein_coding	NA	897	0	0	1	0	1	0	0	0		GCCATCACCTGGCGCTGGACCGGCTACAACATGATCTTCTATCTTGCGGCA	1917	CP004139.1|CP004139.1
3331	-	1	1	WT_00_min_Tc	1	1	16.73	9.33	>100	1	3331	-	SM2011_b21655		protein_coding	NA	2268	0	0	0	1	1	0	0	1		TAGCCGTCCCTATGCGCGACGATCTCTTCGCCGTTGAGATACACGACCGCA	3331	CP004139.1|CP004139.1
3353	+	1	1	WT_00_min_Tc	1	1	8.03	13	>100	1	3353	+	SM2011_b21655		protein_coding	NA	2268	0	0	1	0	1	0	0	0		CGCTCGTCTTCGACGCGGCAATGGCCGATGCGGTCGTGTATCTCAACGGCG	3353	CP004139.1|CP004139.1
3807	+	1	1	WT_00_min_Tc	1	1	8.03	>100	2.8	1	3807	+	SM2011_b21655		protein_coding	NA	2268	0	0	1	0	1	0	0	0		CAAGGGCCTTTCCCTTTGGGATATCGATGATCCGGTGCTCTACGTGATCGA	3807	CP004139.1|CP004139.1
4670	+	1	1	WT_00_min_Tc	1	1	58.22	78	14.45	1	4670	+	SM2011_b21655		protein_coding	NA	2268	0	0	1	0	1	0	0	0		ACACCCACAAGGATTTCGGCTCCGGCGACCGGATCTGCTATCACGGCGTCA	4670	CP004139.1|CP004139.1
5620	+	1	1	WT_00_min_Tc	1	1	9.37	>100	>100	1	5620	+	SM2011_b20002		protein_coding	NA	1077	0	0	1	0	1	0	0	0		AGCGCGGGATCGCCATGGTGTTCCAGTCCTATGCGCTTTATCCGCATATGA	5620	CP004139.1|CP004139.1
5906	-	1	1	WT_00_min_Tc	1	1	13.38	2.25	3.62	1	5906	-	SM2011_b20002		protein_coding	NA	1077	0	0	0	1	1	0	0	1		TGTCGGCGAGCGTCATCGCCTCGACCTGATCATGCGTCACGTAGACGATGG	5906	CP004139.1|CP004139.1
6264	-	1	1	WT_00_min_Tc	1	1	14.05	>100	13.84	1	6264	-	SM2011_b20002		protein_coding	NA	1077	0	0	0	1	1	0	0	1		ACGATCAGCTCGCCATTGCCGTGGTGGCGGGCATAGGCGAATGTCTCGCCG	6264	CP004139.1|CP004139.1
6460	+	1	1	WT_00_min_Tc	1	1	49.52	3.48	5.27	1	6460	+	SM2011_b20003		protein_coding	25	777	1	0	0	0	1	0	0	0		AACGGCTGCGTTCGTGACGCAGTTTTCCGGAATTGATCTAATGTCGCCATT	6460	CP004139.1|CP004139.1
7833	+	1	1	WT_00_min_Tc	1	1	16.06	6.25	3.02	1	7833	+	SM2011_b20004		protein_coding	NA	910	0	0	0	1	1	0	0	1		CGCGGTCGACGAAGATGGTCTTTACCTGCATAGCCGGATAGTGATCGAGGA	7833	CP004139.1|CP004139.1
8199	-	1	1	WT_00_min_Tc	1	1	220.44	24.46	2.4	2	8199	-	SM2011_b20004		protein_coding	22	910	1	0	0	0	1	0	0	1		TGTTATCCGCGGAGTTGATAAGCTCTGATGAAAACACTAGACCATTTCACA	8199	CP004139.1|CP004139.1
8199	-	1	1	WT_00_min_Tc	1	1	220.44	24.46	2.4	2	8199	-	SM2011_b20005		protein_coding	NA	612	0	0	0	1	1	0	0	1		TGTTATCCGCGGAGTTGATAAGCTCTGATGAAAACACTAGACCATTTCACA	8199	CP004139.1|CP004139.1
8220	-	1	1	WT_00_min_Tc	1	1	7.36	2.25	>100	2	8220	-	SM2011_b20004		protein_coding	43	910	0	1	0	0	1	0	0	1		ATGGAACGACCTCAGGATGATTGTTATCCGCGGAGTTGATAAGCTCTGATG	8220	CP004139.1|CP004139.1
8220	-	1	1	WT_00_min_Tc	1	1	7.36	2.25	>100	2	8220	-	SM2011_b20005		protein_coding	NA	612	0	0	0	1	1	0	0	1		ATGGAACGACCTCAGGATGATTGTTATCCGCGGAGTTGATAAGCTCTGATG	8220	CP004139.1|CP004139.1
8264	+	1	1	WT_00_min_Tc	1	1	5.78	6	7.85	2	8264	+	SM2011_b20005		protein_coding	25	612	1	0	0	0	1	0	0	1		TGTTTTCATCAGAGCTTATCAACTCCGCGGATAACAATCATCCTGAGGTCG	8264	CP004139.1|CP004139.1
8264	+	1	1	WT_00_min_Tc	1	1	5.78	6	7.85	2	8264	+	SM2011_b20004		protein_coding	NA	910	0	0	0	1	1	0	0	1		TGTTTTCATCAGAGCTTATCAACTCCGCGGATAACAATCATCCTGAGGTCG	8264	CP004139.1|CP004139.1
9127	-	1	1	WT_00_min_Tc	1	1	7.36	3.75	5.93	1	9127	-	SM2011_b20006		protein_coding	NA	954	0	0	0	1	1	0	0	1		TGCAGGGCGATTTCGCCCTCGTGCCAGGGCGAATGTGCAAGGATGGGAGCC	9127	CP004139.1|CP004139.1
9779	-	1	1	WT_00_min_Tc	1	1	20.08	16	20.27	1	9779	-	SM2011_b20006		protein_coding	NA	954	0	0	0	1	1	0	0	1		GCCGAGCGTGTTGAAGAAGCGGTTGCCGACGAAATCCGGTATCGTCAGCCA	9779	CP004139.1|CP004139.1
10100	+	1	1	WT_00_min_Tc	1	1	8.67	2.5	16.28	1	10100	+	SM2011_b20007		protein_coding	54	2118	1	0	0	0	1	0	0	0		GCCCTTCGACGGCCAGGTTGAGCCGTGTAAATTTCGCGTAGAAAGGAACCA	10100	CP004139.1|CP004139.1
10461	-	1	1	WT_00_min_Tc	1	1	18.79	>100	5.29	1	10461	-	SM2011_b20007		protein_coding	NA	2118	0	0	0	1	1	0	0	1		TTCGCTCGCCCGGGCGCTGGAACAGATCCGCCCGGGTGTAGGCTGCAAGCG	10461	CP004139.1|CP004139.1
10590	-	1	1	WT_00_min_Tc	1	1	20.75	6.67	4.52	1	10590	-	SM2011_b20007		protein_coding	NA	2118	0	0	0	1	1	0	0	1		TGTTGTTGCCGACGAGGTCCCAATTGCCCTCCTTGGTGTAGATCTTGACCG	10590	CP004139.1|CP004139.1
12011	+	1	1	WT_00_min_Tc	1	1	9.4	>100	3.4	2	12011	+	SM2011_b20008		protein_coding	286	1068	1	0	0	0	1	0	0	0		CCGCCCACCAGATGCTCGACGGCGGCCCGTCGGTACTTTACGACGCGGTGG	12011	CP004139.1|CP004139.1
12011	+	1	1	WT_00_min_Tc	1	1	9.4	>100	3.4	2	12011	+	SM2011_b20007		protein_coding	NA	2118	0	0	1	0	1	0	0	0		CCGCCCACCAGATGCTCGACGGCGGCCCGTCGGTACTTTACGACGCGGTGG	12011	CP004139.1|CP004139.1
12214	-	1	1	WT_00_min_Tc	1	1	8.7	4.33	2.35	1	12214	-	SM2011_b20007		protein_coding	NA	2118	0	0	0	1	1	0	0	1		AGCTTGACCGAGGGTTCTCTTCCCCAGACGCGCAGTTTACCGATCTCCGTG	12214	CP004139.1|CP004139.1
12214	-	1	1	WT_00_min_Tc	1	1	8.7	4.33	2.35	1	12214	-	SM2011_b20008		protein_coding	NA	1068	0	0	0	1	1	0	0	1		AGCTTGACCGAGGGTTCTCTTCCCCAGACGCGCAGTTTACCGATCTCCGTG	12214	CP004139.1|CP004139.1
12515	+	1	1	WT_00_min_Tc	1	1	30.78	10.2	5.4	1	12515	+	SM2011_b20008		protein_coding	NA	1068	0	0	1	0	1	0	0	0		TTTCGCTGCCTTGCGTTCAAGTCCGGCGACGAAGTCGATATAAGGGCGAAA	12515	CP004139.1|CP004139.1
13573	+	1	1	WT_00_min_Tc	1	1	26.77	>100	13.71	1	13573	+	SM2011_b20009		protein_coding	NA	990	0	0	0	1	1	0	0	1		CGAACGCCCTTGAACGATATGCGCTCTGTAGAGCGTGGTAGAAGAGCGGCA	13573	CP004139.1|CP004139.1
14280	-	1	1	WT_00_min_Tc	1	1	159.28	>100	12.18	2	14280	-	SM2011_b20009		protein_coding	0	990	1	0	0	0	1	0	0	1		TCCGCATTCAAATCGATGATGAATATGGGAAACTTTGATATCATCTGCATA	14280	CP004139.1|CP004139.1
14280	-	1	1	WT_00_min_Tc	1	1	159.28	>100	12.18	2	14280	-	SM2011_b20010		protein_coding	NA	1068	0	0	0	1	1	0	0	1		TCCGCATTCAAATCGATGATGAATATGGGAAACTTTGATATCATCTGCATA	14280	CP004139.1|CP004139.1
16344	+	1	1	WT_00_min_Tc	1	1	7.23	11	8.95	1	16344	+	SM2011_b20011		protein_coding	NA	991	0	0	1	0	1	0	0	0		CCGGTTTTCTTTTCGCGACGGGAGCGGGCGGGATGTTCTACCTGACGATTA	16344	CP004139.1|CP004139.1
16417	-	1	1	WT_00_min_Tc	1	1	6.02	>100	>100	1	16417	-	SM2011_b20011		protein_coding	NA	991	0	0	0	1	1	0	0	1		TCCTCAAGACGCGATTGCGTCAGCTCATCTGCGCAAGCACCATGACGAGCA	16417	CP004139.1|CP004139.1
16748	+	1	1	WT_00_min_Tc	1	1	7.95	>100	>100	1	16748	+	SM2011_b20012		protein_coding	NA	2544	0	0	0	1	1	0	0	1		CCAGGATCACGACGCAGCCGAGAATGTGGTCGCTGTGATAGAGCGGCGGGA	16748	CP004139.1|CP004139.1
16988	+	1	1	WT_00_min_Tc	1	1	8.03	7	>100	1	16988	+	SM2011_b20012		protein_coding	NA	2544	0	0	0	1	1	0	0	1		AGGGCTCGCCCGCCTTTCTTACGCGCCAGAGATACTGGATGGTCGCGAGCA	16988	CP004139.1|CP004139.1
18162	-	1	1	WT_00_min_Tc	1	1	10.71	3	>100	1	18162	-	SM2011_b20012		protein_coding	NA	2544	0	0	1	0	1	0	0	0		CCCTGCCGAAGAGCCTTGCCAAGCCGGGGGCATGGATGCAGACCGAGGTGC	18162	CP004139.1|CP004139.1
18783	+	1	1	WT_00_min_Tc	1	1	6.5	>100	2.88	1	18783	+	SM2011_b20012		protein_coding	NA	2544	0	0	0	1	1	0	0	1		ACCGTATTTGGGGTTGTCCTTGCCGGTGGTGTCGTAATAGGCGGCAAGATG	18783	CP004139.1|CP004139.1
19000	-	1	1	WT_00_min_Tc	1	1	22.41	32	13.52	1	19000	-	SM2011_b20012		protein_coding	NA	2544	0	0	1	0	1	0	0	0		TCCTGCCGGAGCGCGGTTTGCTTCGGCATGCCGAAAGATGCAAATCAGCCG	19000	CP004139.1|CP004139.1
21225	-	1	1	WT_00_min_Tc	1	1	29.63	>100	3.49	1	21225	-	SM2011_b20014		protein_coding	NA	1009	0	0	1	0	1	0	0	0		CGCGCCAGCGCGTGCTCGACCTGGCGCGCGAGCTCGATTACCGTCCGAATG	21225	CP004139.1|CP004139.1
22181	+	1	1	WT_00_min_Tc	1	1	17.4	>100	8.83	1	22181	+	SM2011_b20015		protein_coding	NA	957	0	0	0	1	1	0	0	1		CCGCCGACCGAGAGATCGATTCCTTCGCGTCCGCCGAGTATGACGACGTTC	22181	CP004139.1|CP004139.1
24255	+	1	1	WT_00_min_Tc	1	1	63.58	>100	13.66	1	24255	+	SM2011_b20017		protein_coding	NA	1529	0	0	0	1	1	0	0	1		CGGTCGCCGATCGCCTTGATCTCGTCCATGCGGTGCGAAATGAAGATGATG	24255	CP004139.1|CP004139.1
24604	+	1	1	WT_00_min_Tc	1	1	28.78	3.47	11.8	2	24604	+	SM2011_b23001		ncRNA	NA	54	0	0	1	0	1	0	0	1		CCTCGACCGAGCGGCGCGCGGCGAGGCTGAGTTCCTGATAGAAGATGCCGA	24604	CP004139.1|CP004139.1
24604	+	1	1	WT_00_min_Tc	1	1	28.78	3.47	11.8	2	24604	+	SM2011_b20017		protein_coding	NA	1529	0	0	0	1	1	0	0	1		CCTCGACCGAGCGGCGCGCGGCGAGGCTGAGTTCCTGATAGAAGATGCCGA	24604	CP004139.1|CP004139.1
25342	-	1	1	WT_00_min_Tc	1	1	8.7	>100	3.66	1	25342	-	SM2011_b20018		protein_coding	NA	1045	0	0	1	0	1	0	0	0		CGGCGAAATCCGCAAGGACTTCATCGACCTCTGGATCAAGGAAAAGCTGAA	25342	CP004139.1|CP004139.1
26134	-	1	1	WT_00_min_Tc	1	1	283.75	25.94	3.65	1	26134	-	SM2011_b20018		protein_coding	0	1045	1	0	0	0	1	0	0	0		TCACCGAAACGGCGATTGAAATCGATTACATTTTCTGGCTTCATGTGCCGG	26134	CP004139.1|CP004139.1
26717	-	1	1	WT_00_min_Tc	1	1	7.36	4	2.52	1	26717	-	SM2011_b20019		protein_coding	NA	1207	0	0	1	0	1	0	0	0		GCATGGGAAGAGGCTTGCCGCGGACGGCACCAAGCTCTCCTATACGGCCTA	26717	CP004139.1|CP004139.1
27455	+	1	1	WT_00_min_Tc	1	1	16.62	>100	19.53	1	27455	+	SM2011_b20020		protein_coding	NA	2100	0	0	0	1	1	0	0	1		GTCGAGCAGGGCGGGATTATGGGGGCTGGGAATATCCGGCATGGTGAGGCG	27455	CP004139.1|CP004139.1
27993	-	1	1	WT_00_min_Tc	1	1	28.78	2.38	2.01	1	27993	-	SM2011_b20020		protein_coding	NA	2100	0	0	1	0	1	0	0	0		ATCGAGCAGCTCAACGATTGCGGCACGATCCGCTGGCGGACCAGCAACCGC	27993	CP004139.1|CP004139.1
28940	-	1	1	WT_00_min_Tc	1	1	58.54	5.76	2.36	1	28940	-	SM2011_b20020		protein_coding	NA	2100	0	0	1	0	1	0	0	0		CGATCACCTATTTCAGCGAAGTTCTCGGAAAAGAGGAATATCAAAAGGATA	28940	CP004139.1|CP004139.1
28987	+	1	1	WT_00_min_Tc	1	1	6.02	>100	7.32	1	28987	+	SM2011_b20020		protein_coding	NA	2100	0	0	0	1	1	0	0	1		CAATATCCTTTTGATATTCCTCTTTTCCGAGAACTTCGCTGAAATAGGTGA	28987	CP004139.1|CP004139.1
29028	+	1	1	WT_00_min_Tc	1	1	10.04	3.4	7.66	1	29028	+	SM2011_b20020		protein_coding	NA	2100	0	0	0	1	1	0	0	1		AAATAGGTGATCGCCTGCGCCCAGCCGGCCGTCGGGGTATACTGGGTGCCG	29028	CP004139.1|CP004139.1
29074	-	1	1	WT_00_min_Tc	1	1	21.42	3.25	2.74	1	29074	-	SM2011_b20020		protein_coding	NA	2100	0	0	1	0	1	0	0	0		GCGCGCGGGCGGATATTCCGACGGCCGGGACATCGGTGTCGTCTTCAACTA	29074	CP004139.1|CP004139.1
29165	-	1	1	WT_00_min_Tc	1	1	73.72	10.27	9.78	1	29165	-	SM2011_b20020		protein_coding	NA	2100	0	0	1	0	1	0	0	0		GGCACGACGCGGCATGCGGCTATTATCGCTCGCGCCCGCTGCTGCTGGCGC	29165	CP004139.1|CP004139.1
29292	+	1	1	WT_00_min_Tc	1	1	19.41	>100	8.37	2	29292	+	SM2011_b20021		protein_coding	222	497	1	0	0	0	1	0	0	1		ATCTGCGCCATGTCATGGCCGCGTGCCGAGAACTGGTAGAGAATCTTCTTC	29292	CP004139.1|CP004139.1
29292	+	1	1	WT_00_min_Tc	1	1	19.41	>100	8.37	2	29292	+	SM2011_b20020		protein_coding	NA	2100	0	0	0	1	1	0	0	1		ATCTGCGCCATGTCATGGCCGCGTGCCGAGAACTGGTAGAGAATCTTCTTC	29292	CP004139.1|CP004139.1
29515	+	1	1	WT_00_min_Tc	1	1	313.2	6.06	3.06	2	29515	+	SM2011_b20021		protein_coding	NA	497	0	0	1	0	1	0	0	1		AGACGCGCAAAACGGTTTCAATCTGATCCTTTTTTGGCTAGGGTTTGATGA	29515	CP004139.1|CP004139.1
29515	+	1	1	WT_00_min_Tc	1	1	313.2	6.06	3.06	2	29515	+	SM2011_b20020		protein_coding	NA	2100	0	0	0	1	1	0	0	1		AGACGCGCAAAACGGTTTCAATCTGATCCTTTTTTGGCTAGGGTTTGATGA	29515	CP004139.1|CP004139.1
30020	+	1	1	WT_00_min_Tc	1	1	56.22	22	6.39	1	30020	+	SM2011_b23003		ncRNA	220	105	1	0	0	0	1	0	0	0		CCTTGAAGAGCGTCAAATACTCCACCGCCGTTCCCGTCTAGACCTTTGAAG	30020	CP004139.1|CP004139.1
30438	-	1	1	WT_00_min_Tc	1	1	9.37	4.5	11.77	1	30438	-	SM2011_b23003		ncRNA	NA	105	0	0	0	1	1	0	0	1		GACGAGTCGACCCTCTTACGCTTCCAGTCGCTTCGGGCAAAAGCGACCGCG	30438	CP004139.1|CP004139.1
30442	+	1	1	WT_00_min_Tc	1	1	39.03	4.17	20.89	1	30442	+	SM2011_b20022		protein_coding	216	567	1	0	0	0	1	0	0	0		ACGCATCGCGATTTTCTCGGAACCATCCGCCGGGCGAGACGTTAGACGCGG	30442	CP004139.1|CP004139.1
31106	-	1	1	WT_00_min_Tc	1	1	14.05	2.31	4.61	1	31106	-	SM2011_b20022		protein_coding	NA	567	0	0	0	1	1	0	0	1		CAAGGGTGGCGTCGGTATAAATATGCCCGGCACCGGGATAGATGAAGACTT	31106	CP004139.1|CP004139.1
31144	+	1	1	WT_00_min_Tc	1	1	6.69	>100	3.71	1	31144	+	SM2011_b20022		protein_coding	NA	567	0	0	1	0	1	0	0	0		CGGTCGCCCTGGAAGTCTTCATCTATCCCGGTGCCGGGCATATTTATACCG	31144	CP004139.1|CP004139.1
31847	+	1	1	WT_00_min_Tc	1	1	10.12	>100	5.7	1	31847	+	SM2011_b20023		protein_coding	NA	3658	0	0	0	1	1	0	0	1		GCTCCGAAGAGGCAGTTGGTGACCGCCTGACTCACCTCTACATTGCCGGCG	31847	CP004139.1|CP004139.1
32309	+	1	1	WT_00_min_Tc	1	1	14.46	21	4.45	1	32309	+	SM2011_b20023		protein_coding	NA	3658	0	0	0	1	1	0	0	1		GCCGCGACCTGTGCCTTGAGATCGTTGACGTTCTGGAGGATGTTGCGCACC	32309	CP004139.1|CP004139.1
32551	-	1	1	WT_00_min_Tc	1	1	20.08	11	4.86	1	32551	-	SM2011_b20023		protein_coding	NA	3658	0	0	1	0	1	0	0	0		TCATCCATCCGGGCGATGTGTTCCTGATCAATGCGCCCTATAACGGCGGCA	32551	CP004139.1|CP004139.1
32704	+	1	1	WT_00_min_Tc	1	1	6.69	6	>100	1	32704	+	SM2011_b20023		protein_coding	NA	3658	0	0	0	1	1	0	0	1		CACCGGCATGTGCGGCGCATTGGCGACCAGATTTCCCTTATTGTCGAAGAC	32704	CP004139.1|CP004139.1
33563	-	1	1	WT_00_min_Tc	1	1	6.02	2.13	5.56	1	33563	-	SM2011_b20023		protein_coding	NA	3658	0	0	1	0	1	0	0	0		AAGATTTCCGTAAGCCGCGGCTATGACGTGACGCGCTATGCGCTCAACTGC	33563	CP004139.1|CP004139.1
34396	-	1	1	WT_00_min_Tc	1	1	6.02	10	6.54	1	34396	-	SM2011_b20023		protein_coding	NA	3658	0	0	1	0	1	0	0	0		CTGGCTACGGGGCGGTCGCCATCGTCCTGATGCACGCTTACAAATATCCCG	34396	CP004139.1|CP004139.1
34419	+	1	1	WT_00_min_Tc	1	1	16.73	17	20.27	1	34419	+	SM2011_b20023		protein_coding	NA	3658	0	0	0	1	1	0	0	1		CGATCTTGGAGACGCTCGCCTCGTGGGCGGGATATTTGTAAGCGTGCATCA	34419	CP004139.1|CP004139.1
34594	-	1	1	WT_00_min_Tc	1	1	16.73	>100	7.41	1	34594	-	SM2011_b20023		protein_coding	NA	3658	0	0	1	0	1	0	0	0		TCACGACGCGCGGGTTCCGCGATGCGCTCAGGATCGGCTATCAGGAACGGA	34594	CP004139.1|CP004139.1
34958	-	1	1	WT_00_min_Tc	1	1	63.58	5.31	12.68	1	34958	-	SM2011_b20023		protein_coding	0	3658	1	0	0	0	1	0	0	0		CGCGCCTCTTCTTCCCTTGCCTGCCGGTCGTCTCCGGCCCATAAAAAGCGC	34958	CP004139.1|CP004139.1
36075	+	1	1	WT_00_min_Tc	1	1	9.4	4.25	3.4	1	36075	+	SM2011_b20025		protein_coding	0	1115	1	0	0	0	1	0	0	0		AATGCATGAAACGGCGTCCGCCAACGGTTGTCTGTGCTAAAATCCCGTTTG	36075	CP004139.1|CP004139.1
37266	+	1	1	WT_00_min_Tc	1	1	8.03	>100	13.08	1	37266	+	SM2011_b20026		protein_coding	21	506	1	0	0	0	1	0	0	0		CCACTTTCGGGCGACATGCATCAGCCAGCAGAACATGCGAAGATATTCGCC	37266	CP004139.1|CP004139.1
39026	+	1	1	WT_00_min_Tc	1	1	6.02	3.25	3.4	1	39026	+	SM2011_b20027		protein_coding	NA	1506	0	0	1	0	1	0	0	0		TCTTCCCGATCATCATGGCCTTCTGCTCGATCGGGGTCTACAGCGTCAACT	39026	CP004139.1|CP004139.1
39416	+	1	1	WT_00_min_Tc	1	1	12.29	2.89	27.47	1	39416	+	SM2011_b20028		protein_coding	NA	963	0	0	0	1	1	0	0	1		CCAGGATATCAGTGGGTGAAGTTGTGCGTGTATTCGCCTATCTGGAAATCC	39416	CP004139.1|CP004139.1
39713	+	1	1	WT_00_min_Tc	1	1	6.02	>100	6.67	1	39713	+	SM2011_b20028		protein_coding	NA	963	0	0	0	1	1	0	0	1		AGGCGCGTAATGATCGGGCGCTGGCCCGGTCCGAGGAATAGAGTGGCATAA	39713	CP004139.1|CP004139.1
39743	+	1	1	WT_00_min_Tc	1	1	23.13	4.56	11.12	1	39743	+	SM2011_b20028		protein_coding	NA	963	0	0	0	1	1	0	0	1		CCGAGGAATAGAGTGGCATAATTGCCGGCACTATCCAGTACGGTGACGTTC	39743	CP004139.1|CP004139.1
39825	+	1	1	WT_00_min_Tc	1	1	9.37	2.27	8.17	1	39825	+	SM2011_b20028		protein_coding	NA	963	0	0	0	1	1	0	0	1		CTTTGACAGCCTGCTCGACCTGGTGACAGGTTTCCAGCACATAGCGGATCA	39825	CP004139.1|CP004139.1
40336	-	1	1	WT_00_min_Tc	1	1	291.12	72	6.72	1	40336	-	SM2011_b20028		protein_coding	0	963	1	0	0	0	1	0	0	0		GCATCACGGTTGCGTTGCCAAGCCACTCATTCGGTCCTTATACTCCTCTCG	40336	CP004139.1|CP004139.1
40357	+	1	1	WT_00_min_Tc	1	1	10.12	>100	2.44	1	40357	+	SM2011_b20028		protein_coding	NA	963	0	0	0	1	1	0	0	1		TCGCGCCGCGACGAAGGTCTTCTCCATAGCGAGAGGAGTATAAGGACCGAA	40357	CP004139.1|CP004139.1
40521	+	1	1	WT_00_min_Tc	1	1	26.1	>100	2.96	1	40521	+	orphan		orphan	NA	NA	0	0	0	0	1	0	0	0		TCGGACCCGAAACCTCGAATTTCTCGGCTCGCCGGCGCATATATAGTCACA	40521	CP004139.1|CP004139.1
41122	+	1	1	WT_00_min_Tc	1	1	7.36	4.67	6.1	1	41122	+	SM2011_b20029		protein_coding	NA	498	0	0	1	0	1	0	0	0		CTCGCAGATCAACGGTTGCGCCAACTGCATCAACATGCACACGGCGGAAGC	41122	CP004139.1|CP004139.1
41199	+	1	1	WT_00_min_Tc	1	1	91.02	18.29	10.82	2	41199	+	SM2011_b20030		protein_coding	224	858	1	0	0	0	1	0	0	0		GGATCTACCTGCTCTCGGCATGGCGCGAGGCGCCGTGCTATACCGACCGCG	41199	CP004139.1|CP004139.1
41199	+	1	1	WT_00_min_Tc	1	1	91.02	18.29	10.82	2	41199	+	SM2011_b20029		protein_coding	NA	498	0	0	1	0	1	0	0	0		GGATCTACCTGCTCTCGGCATGGCGCGAGGCGCCGTGCTATACCGACCGCG	41199	CP004139.1|CP004139.1
41319	-	1	1	WT_00_min_Tc	1	1	7.36	12	>100	1	41319	-	SM2011_b20029		protein_coding	NA	498	0	0	0	1	1	0	0	1		GCCGAAGCCCACGGCGAGGCGGTTCCATCCGTTGATGATATTGATCATGAG	41319	CP004139.1|CP004139.1
41549	+	1	1	WT_00_min_Tc	1	1	23.85	5.13	6.52	1	41549	+	SM2011_b20030		protein_coding	NA	858	0	0	1	0	1	0	0	0		GAATGCTCGGCTCGGTTGCCGATGCCGAGGATATGGTGCAGGAGGCCTTCA	41549	CP004139.1|CP004139.1
42588	+	1	1	WT_00_min_Tc	1	1	6.69	>100	3.71	2	42588	+	SM2011_b23004		ncRNA	175	80	1	0	0	0	1	0	0	1		TTGATCACGTCCACCACATGGAGGTCGCCGTCTTCCGTCAGGATGTAGGCA	42588	CP004139.1|CP004139.1
42588	+	1	1	WT_00_min_Tc	1	1	6.69	>100	3.71	2	42588	+	SM2011_b20031		protein_coding	NA	249	0	0	0	1	1	0	0	1		TTGATCACGTCCACCACATGGAGGTCGCCGTCTTCCGTCAGGATGTAGGCA	42588	CP004139.1|CP004139.1
42588	+	1	1	WT_00_min_Tc	1	1	6.69	>100	3.71	2	42588	+	SM2011_b20032		protein_coding	NA	735	0	0	0	1	1	0	0	1		TTGATCACGTCCACCACATGGAGGTCGCCGTCTTCCGTCAGGATGTAGGCA	42588	CP004139.1|CP004139.1
43095	-	1	1	WT_00_min_Tc	1	1	30.12	36	11.61	1	43095	-	SM2011_b20032		protein_coding	NA	735	0	0	1	0	1	0	0	0		CACGCGATCATTTTCTACGATCGCGGCGGCAAGGCGGATATCATCGACGAA	43095	CP004139.1|CP004139.1
43344	-	1	1	WT_00_min_Tc	1	1	137.86	3.12	6.51	1	43344	-	SM2011_b20032		protein_coding	NA	735	0	0	1	0	1	0	0	0		CCATCGACTTTGCGTGACGGCAAGGAATTGGGCCGCTATGACATCAAGGGA	43344	CP004139.1|CP004139.1
43936	-	1	1	WT_00_min_Tc	1	1	6.02	10	2.72	1	43936	-	SM2011_b20033		protein_coding	NA	755	0	0	1	0	1	0	0	0		ACGGGACCTTCCGCCGCAAGGCCGACCCGATCGACGTGCACATGCTGATCA	43936	CP004139.1|CP004139.1
44286	+	1	1	WT_00_min_Tc	1	1	8.03	>100	17	1	44286	+	SM2011_b20033		protein_coding	NA	755	0	0	0	1	1	0	0	1		CGAGGACGGCGAGATACAGCGCTTCCTTGCTGCCGAAGTAATAATAGATCA	44286	CP004139.1|CP004139.1
44529	-	1	1	WT_00_min_Tc	1	1	216.16	50.4	2.67	1	44529	-	SM2011_b20033		protein_coding	0	755	1	0	0	0	1	0	0	0		ATCAATCCCGCGAGGTTGAAAGGGCGAGGCAAGATGATATGTCTTGATCCA	44529	CP004139.1|CP004139.1
44610	+	1	1	WT_00_min_Tc	1	1	58.22	9	3.98	2	44610	+	SM2011_b20034		protein_coding	124	564	1	0	0	0	1	0	0	1		TTCAACCTCGCGGGATTGATTTTCCGAACTAGTTAGTACATTTTGCAACGA	44610	CP004139.1|CP004139.1
44610	+	1	1	WT_00_min_Tc	1	1	58.22	9	3.98	2	44610	+	SM2011_b20033		protein_coding	NA	755	0	0	0	1	1	0	0	1		TTCAACCTCGCGGGATTGATTTTCCGAACTAGTTAGTACATTTTGCAACGA	44610	CP004139.1|CP004139.1
45452	+	1	1	WT_00_min_Tc	1	1	15.18	>100	17.09	1	45452	+	SM2011_b20035		protein_coding	NA	1281	0	0	1	0	1	0	0	0		TGCTCTATCTCGGCCTGTTCGATGCCCAGATCGTGGCGCAGAACGTGCTGA	45452	CP004139.1|CP004139.1
46362	-	1	1	WT_00_min_Tc	1	1	5.78	2.25	>100	1	46362	-	SM2011_b20035		protein_coding	NA	1281	0	0	0	1	1	0	0	1		GGCCGATCGAGTTGTTGATGATGAAGAGCACGCCGAAATAGACCGGATCGA	46362	CP004139.1|CP004139.1
47349	-	1	1	WT_00_min_Tc	1	1	36.14	48	7.05	1	47349	-	SM2011_b20036		protein_coding	NA	1060	0	0	0	1	1	0	0	1		CCCAGAACTTCTTGCTGACGAGGACGATCTGCGGATTGTACTGATGACGGG	47349	CP004139.1|CP004139.1
47945	-	1	1	WT_00_min_Tc	1	1	6.5	>100	5.19	1	47945	-	SM2011_b20037		protein_coding	NA	861	0	0	0	1	1	0	0	1		AGATAGGGAATGACCGCCTGCTTGCAGGGATGGGTGATATTGAGTCCGGCG	47945	CP004139.1|CP004139.1
48811	+	1	1	WT_00_min_Tc	1	1	14.05	>100	4.26	1	48811	+	SM2011_b20038		protein_coding	0	239	1	0	0	0	1	0	0	0		GTCGTCGCCGGAATTCTCGTCCGCAACCGTATTCAAGGTAGACTACGAGAA	48811	CP004139.1|CP004139.1
49391	-	1	1	WT_00_min_Tc	1	1	8.03	>100	>100	1	49391	-	SM2011_b20039		protein_coding	NA	1520	0	0	1	0	1	0	0	0		AGACGGTGCGCCAGCGGTTGGCAGGGGCCATGGCCGAGACTGCCCAAAGAC	49391	CP004139.1|CP004139.1
[truncated: 5,361 more rows]

## Sheet: CP004140.1_TSS
ANNOgesic transcription start site mapping in Sinorhizobium meliloti 2011 grown semiaerobically in TY medium
[truncated: 8,914 more rows]
